# Supplementary material for: Genetic Structure of a Local Population of the Anopheles gambiae Complex in Burkina Faso
Source: PLoS One. 2016 Jan 5;11(1):e0145308. doi: 10.1371/journal.pone.0145308 (PMC4701492; doi:10.1371/journal.pone.0145308)
Supplement: S1 Table — (XLSX) [file pone.0145308.s003.xlsx]

## Sheet: illumina_TCH_final
Supplementary Table S1. Catalogue of polymorphic SNPs typed by Illumina Golden Gate Assays.
Sequence*	Genome_Build_Version	Chr	Chromosome Position (bp)
ATGGTATACTGAACACGAACGAGTGTAACGGATTCCCACTGTACGAATCG[G/A]ACCAAGCGCATGTTTCCAGCAATGAAAGTACTTCGTTCTCTTCAGACAGT	May 03 2007	X	206704
CCCTCCTGCCACCAGGACAGCGGGACCGGCGCGGCACATTTGGGCGCATC[G/A]TAGATGATGTAGAACGAGCCGAGCAGCATCGCACCCCACAGGGCCCAGAA	May 03 2007	X	311697
TCCAGCTTCTTCCGGATCGTGCTCAGATCCATCGGCTGGCGGACGATGTC[G/A]AAGTAGTCGGGTATGCCGAGCGAGTTCGGGTCGACCGGCATGCGGAACGG	May 03 2007	X	385436
ATGGGGCCCGCTAACCGCATCTTGTACTCCTCGTGCATGCGCAGCGCGTT[T/C]GACAGTCGCAGCTGCAGCGTGTCGCGCTCCTGTAGCAGATTGCGCAGCTC	May 03 2007	X	445583
AACGGTGTAACTATTCCAGCCGGCACTGACTTTACCATCCCCATCTACGT[C/G]ATCCACCGCAATCCCGTTGTGTATCCCGACCCGGAACGATTCGATCCGGA	May 03 2007	X	1460603
TGCTCGCCTTCACCCGGACACGGTACGACGAGAACATCAAGAACGCGACG[A/G]GCGTGTTTTCGCGCGCCCTGCAGATCTACGAGCAGTACCTGGGCGTGCCG	May 03 2007	X	2081305
ATCCTGCACCGGTTCTCCTACCGCATGATCACGGAGCGGCG[T/G]TCCATTATTCAAACTGGCAGCGTGGTGAAGCAGGCCAACACAGAGGACGG	May 03 2007	X	3183747
TCGAAGATGTGGCGGAAGACGCCCGCCGCCCGCAGCAAGTTGTCGACGGC[C/A]GCGTCCAGCCCCTTCTCGGACGAGCGGTCCTGCCGCGCCCCGATCTGGGT	May 03 2007	X	4527544
ACCTACGAACTTGACGTCGACTACGCTGGCAGCGACGTGGAAATGGAAGC[A/G]GAAAAGAAGGAGGAGAAGGAGGATGACAGCCATGGTTTTAACTGGGAAGA	May 03 2007	X	4552071
CCGGACAAACCGAACGGCACCCTCTCCAAGCGGCAGCGCAAAAAGCTGCT[T/C]AAGCTAGAGAATTGGGAGCAGCGGAAAAAGGAAAAGCGCCAGAAGGAGAA	May 03 2007	X	5733681
TACTGGTTGCGGATGCACTTGAAGTTCTGGCAGGTGAACTCCTGCGGCGT[A/G]CAGGTCTTGTACTGGCTGTTGCAGTTCTTGCCCTCGTCCGAACCGTCGCC	May 03 2007	X	5797057
GTCTCCTCGTCGTACAGGTCCGGGTCCCACTCCAGGTAGAAGCCGCCGAG[G/A]AACTTGGCCATCTCGATCGTCACGTACAGCGAGATCGGTATCAGGTAGTT	May 03 2007	X	7166025
TCCACGAACCGGACGGTAATGTTTTGTTGCCTGAGCCCTCTCCTTGCGAT[T/C]GCCACTACGCTTAAATTGGTCTTTGCGTTCGTTCGAAGCTCGGGCGTTAC	May 03 2007	X	7380694
ACGCACGCGCTCGGGGCGCACGGGCTGGTGCCGCTGCAGCACTGCACCAA[A/G]CTGCAGGAGCTCGATCTCGGCTACAGCAACCACGAGGAATGTGCCGAGGG	May 03 2007	X	8116371
GCCTGTGGGCTTTCCCCCCAAAATTGCATACTATATGCCTATATCATGCT[C/G]TGCATCATAATGTACTTTTCCTATCCTATACGTGAAACAATTAAACATAC	May 03 2007	X	8438584
TTCAACTCGCTGCCGCTCGCGATGGCCTACCTGGTGCCGTTCGACTACAT[T/C]CTCATGATCACGTCCGGCGTGTTTATCCACCTGAACACGATGCCGGCCGC	May 03 2007	X	8957058
CGATCACGTTCGCGACCGGTTTCAGCTGGTAGGTGACGTTCTTCGACTTG[A/G]CTGCACCCCAGGCCGCCCGCTTCACGATGGCTGGGCAGGCGGATTCCTGG	May 03 2007	X	9623191
CAGCTCGTACTAACGCAAGCCGACGGAGGCAGCTTTCTAGCACCGTCCGG[C/T]AGTAACTACTGTCCCATACCGCTGGAAGTGCTGGAGCAGGAGAACGGCAC	May 03 2007	X	9838396
GCGGGCGTGTTCGACCAGCAGGACGTGGACGCGATCTCGAACAGCCACCG[A/G]AACTATCTGACCGCCGAGCTGGCGGCCTGCGAGCAGTACGAGCCGGAGCG	May 03 2007	X	9860194
TCGAGGACAGCCTGAAGCGGCTCGCCCAGAACGGCACGGAGGAAAAGTAA[A/G]GTAGACGGAAGGGAGGGAGCGGGGCAGGGGTGTAGTCTATGCGGGATAGC	May 03 2007	X	9938247
GCAGAACGAGTCCACTGCGGCCATGACCTCGGATGCGGGAGGCTTGGCGA[T/G]CAAGGGAAAGATAGCAGCGCATTACCCCTACCAAATGAGGATTGAACCGC	May 03 2007	X	11306110
CCGATACACCAGACGCGGATCCAGGTTGGACGACAGGTTCTTCGGCGCGA[T/C]GTGATGATGGTGCTGGTTGGCGTACACCTCGTGCAGGCTCGGCGACAGGT	May 03 2007	X	11349904
GCGGACTACACCGGGCCCCTCACCTATCAATCGATGACGCGTTTGCCGCC[G/A]CCGTATCGGGATGCGGTGGCCGAGCTGCGCCAGAGCGGGTTCGAATCGTC	May 03 2007	X	11391046
TTCAAGCAACTCGTATGGCATGTTCTTTAACGAAGTGCTCATACTTCCTG[C/G]GAAACCCAATTCTTGTGATTGGAGCAGCTCATAGAAAGCATTCAAATGGT	May 03 2007	X	11725472
TGGGGCAACACGGGCTCGATGCCGGACTGAATGGTGGCAACTTTTGGTGG[C/A]CCAGCACCCACCACCGTCCACCCGCTGACCTCAAACGTGTAATGCGTTGT	May 03 2007	X	11737531
TTCGGGCTGCTACTGCTCGTCGGCTCGCTCATCTGTCTGATCCTGTTCTT[T/C]GTGCTGGTGAGACATCCGCAGCTGTCGCTGCTCGCGATCTACCTGGCGGA	May 03 2007	X	12609598
GACAACTGGCGCCCGGTTTCGGAAGCGCTCAAGCCGATCATCGCGAAAAC[G/A]ATCGAGGACATCCTGCTGGCGATCATGCAGAACATCTTCCACCAGCTGCC	May 03 2007	X	13721561
GCCCAACTGCCCGCCCCGGAAGGTTCCTCGGAAGCACTAGCAGCAGACGG[A/T]GGTGGCGATGGTGGTAGAGAGCCACCGGGAGCGATGGGAGGACTGCCGGC	May 03 2007	X	13743374
TGCGCCCGCTCGACCGGATTGCCGGTCGGGTCCATGATGAAGCCCTGGAC[A/G]CCCCGGTGCGCCTCCGCCAGGAACTTGATCATCGACATCTGGTTGTCGTC	May 03 2007	X	13754844
CTGTTCCACGGCGGCAGCTTCCAGCGGGACGTCACCTCGTCCGGGTACAT[G/A]ACCGGCCCCTTGAACTGGTCGATGAACTGCTCGTCCGGGAACCACTTGCC	May 03 2007	X	14443381
AAGCGCCCGTTTCGCGTGTCACCCGAGCACGTGCACACCGAGTCGGCGCT[A/G]TACAACGATGCGGTGAAGATATACGCGACCGCGATACGGGAGCTGGACGC	May 03 2007	X	14740235
CGCGTGTGCCGGCACGACTCCCGCACCAGGTTCTGCTTGGTGAGCTTGAG[C/G]GCGGCGGTCACGTACTCGCGCACCTGCGTCTTCTGCTTCTGGATCACGTG	May 03 2007	X	14804466
AGCGAGGACGATCTCGACCGCGACCTGATCTGGGCCCAGCTGCTCAGCTC[T/C]CGGCTGGTAAAGTTCCTGATGGGGGCGAGCTGCGGCGGCGGCAACATGAA	May 03 2007	X	15360416
GACGAGGATATCGATTGCTGCGAGATGTTCAAGCCGATGTACACCGAGCA[C/T]GGGTTCTGCTATGCGTTCAACGCGCGCTACACCAATAACAAGCAGGTGGA	May 03 2007	X	15537711
CAGCAGCTGTCGATCGGGCAGCGGAAGTGCATCTTCCCAGACGAGGAGAA[A/G]CTCCAGTACTACCAGGACAAGTACACCTTTTCCGGCTGCATGAAGGAGTG	May 03 2007	X	15538131
CTGCCAGCTGCTGGTTTTAGAGAAAACCCCCTCTGGCACACACATACACA[A/G]TCTCTCTCGCTCGAGGAGGGAAAATAAAGTGTTTTCCAGCATGTCGCACC	May 03 2007	X	15720808
AACTCTTCCGCCAGGGGACCCTGGTAAAGCGTGTCACCACCCTCGGTTGC[G/A]ATGTGATCGAGCGTATCGCACAGTTGCGTCGGTTGTATCAGATCGCCCTG	May 03 2007	X	15747935
CCGCCCGGCTGAATGTACACGTAGTCCCCATCGCTGTTGTCGAGCGGCAC[T/C]GTATCGTAGTAGTGCTCCTGGTCCTTCGGGTTCTGCTGGCGCATACTGTC	May 03 2007	X	16113404
TGCTCGTAGTCGATGTGGTCGCGAAAGTAGCTCCGTATCGAGGCCCAGTC[A/G]TTGAAGCTGTCCAGTTCGAGGTTGATGCTGTTGATGTCGGGCAGCATCTC	May 03 2007	X	16256891
AAGATCTGGCGCAGCTCCGCGTACACCTGCTCCTGCACGTGCTGATGGAT[G/A]CCGAGCAGACACAGCACGAAGCTCGAACCGGCCGCCGTCGTATCGTGGCC	May 03 2007	X	16619749
TCGATGAACGTTTTCAGCACGTTCTGGTGGAAGGCGGGCGCGATCAGCTT[T/C]CTGTGCGACTTCCACTTGTCGCCCGAGCTGATCAGCAGTCCGTCGCCGAG	May 03 2007	X	16620585
GGTAGCGATCGAAGTAGTCCTGGTAGAACGCACGCTGGTTCGCGCCCATC[C/G]CCGACCACATCTCGTCGAAGTACTGCATCTGCTGGGCGCAAATGTTGGAA	May 03 2007	X	16708991
AAATAGCCCGGCCCGGTTAGCGAGGCCATCACGAAGTAAAACCCGGTGCC[A/G]AGGGACAGCAGCACAAATACTGTCTGGTTGATGAGCGCCCACAGGGAAGT	May 03 2007	X	16741225
TCGCCGCGCGTAATGTGGAACTCGTAGCACGTTTTCGCGAACGTCGTCAG[T/C]ACGGTCTCCACGCTTAGGTTCGGCGAGGCGCACCGGTCCGACGAGAACTC	May 03 2007	X	17513955
CAAATCGACGGAGGCAAAGATATTAGCAAAGCAATATCCAATTTTAACGA[C/T]TATACATCTAGGAATTTGTATAAAATAGATAAAGATACGACCCAGCTGCT	May 03 2007	X	18742681
CCTTCCGTCTATCCCGCTTGTTGATGCGTTTTGTTCTTGTCGTTGTGTTT[G/A]CACCGTCGCGGTGCTACCGGAGCCGCCTCTGAAGGAAGTTAATCCCGGTG	May 03 2007	X	18817514
AGCGCGGACGGGCTGCGGCTGCTGAACGAAAAGTTCAAGTTCTGCACCAA[C/T]CTGACCAAGGGGACGGACGTCACCGAGACGCTGTTCGACTATCTCACGGA	May 03 2007	X	18983789
GCCTACCCGGTGCGCGAGTTCTGCGGCCGGCTGGCGCAGAACTACACCGG[C/T]GTGGAGCTGCTCGACCATCTGCAGTCCGCCCTGTCGATCTACTACAACTA	May 03 2007	X	18983954
CTTTCGATACTAAGTCAGAGTGCTTTTCCACGGTGCAGTCATTGCCGCTG[A/G]CTTGTGCTGTCAGTAAGACCAGCAGGCTCAGACAGCACACCCAGACGGAA	May 03 2007	X	19006243
CTTCGGTAGCCGGCTAGGAACGCGTGGCCTGTGTGTGCTAGCAGCGCTAG[G/A]GTCAGTGCCGCCGTCAGCACCAAGGGCCGTGGCCCTCTGGATGCTTTCAT	May 03 2007	X	19060971
ATGTTTGGATGAGGCCATGGTATCTGGGGCAAGGGCCAGTGTGACGCGGA[A/C]CGGGGCCACAATCCTGCACACTTGAAGGCGGGCGTGATCTGCACGATAAT	May 03 2007	X	19834390
TTCAATCCGGTGGATGGTCAAGGTAATGATGAGAAGGCTACAGCTGATGG[T/C]GATGCTGGTGCTGCTGCATCCGTCGCAGCATCACAACAGGCCCAACCGCA	May 03 2007	X	20061764
GCTGCATCCGTCGCAGCATCACAACAGGCCCAACCGCAAGAGGAAGAGCG[C/G]TACTGCTGGGTGTGCTTTGCGACCGAGGAGGATGATAAGGTAGCGCCGTG	May 03 2007	X	20061827
CCTGCATTTCGGTGTCGGTTAAGCTAAAGCGTTCCAACAGCTGAGTTTTC[T/C]TGGATGCTAGAAGGTAGAACAGCACCATGGCGAACGCCACGATCACCATG	May 03 2007	X	20063990
CAATCAAATGGAAGTCGCGATAGATTTTGTAACCTGCAATGTTATAACTC[A/G]TAATATCGACACCTTGCCACGATTGATGACAGGTTTTAATTTTAGCCGAA	May 03 2007	X	20955148
CGCAGCAGACCCATTTCTGATTCTGAGCCGTATGAACTAATATTATCGAT[T/C]GACATGGCCCTTTGAGTGATCCGGGTGCGCCATGAATCTGATCGGCGCTG	May 03 2007	X	22105305
AATTGCATTTCTAGTAGAGGTACTACCCGCCAACTGCGTTTCATCTCTCA[T/C]AAGATAGATATCTTCATAGTCATGCTCATGGCTTGCTGTGTTATCGTTTG	May 03 2007	X	22165398
TTTTGAATGGAATGCTTCAGCTGGTACATCATATCTATACCATACATAGT[A/G]AACAGCTTCTCACATAGCGTGAAGTAATCTCCCTGAAGTGAATTACAAAC	May 03 2007	X	23467702
TTCATGTCGATCCGCAACTGCCACCGATAACAATGGCATGACTGTGCCAT[C/T]ACTGACCACACCGTCTTCCTTCGGACAGATACCAATTATGAAACACGCAT	May 03 2007	X	23478195
TAGTCTACCGACATCTCCCATTGATCTCGCCTCAATCAGATCTTTTCGTT[T/C]GTTATTTTCATGTAGATGGAACTGCGCTGCGCAAACTCCACTAAGATGAC	May 03 2007	X	23478513
TGGGTTTTTTGCCCAATACGTACGTTTTCACCAAAAGTTTAGCGGAACAT[G/A]TTGTCAACGAGCATAAGGATCGCTTACCGATAATTTTGTTTCGTCCATCA	May 03 2007	X	23512358
TCTGATGACGATGAAGAAGAGTTACGCTGTCTCTGATGATTGGCAAGATG[A/T]CCTCCGCAGATTGATTTGCTTGATCCTGAGCCATTAGAGACACAGGTTCC	May 03 2007	X	23852135
TTTCTTATTTTCAGACTAAAAATTTCAAATACACACACCGAGAGTCTTGA[A/G]ACGCCGACACCGACTAGCAGTGGCTTCATTCCCCTCGTAGGCGTTAGTTT	May 03 2007	X	24141427
ACAACTGTATTACTAGAAACCCCATGAGAAGGAGACCCTACACTCTTAGG[T/C]ATACGACCCTTTTTACGTGTCGAAGCATGTGTTGAAGAATCGGTATCTTC	May 03 2007	2	29249
TTGCCGAAAAGGGCGGCTAGGGTCCTTCGCCAGACTCTGCGTAACTTGGA[A/G]GAAATGAGTCAAAATCATGGATGTGATTCAAGCAATAGCTTAGATCGAGA	May 03 2007	2	68058
CCCATGGGAACAGGAATTGAAGGATCGATGGGTTGCGATTTGTTAAACTG[G/A]CTCTGGAATTTCATGAGACATTGGTACGTGCAAAATATACGCAAACTCGA	May 03 2007	2	575777
TGCGTATCGGCTGTACCACAAACAAGAAAGTCATCGTTCCGCATCAACAC[A/G]ATACCCCACACCTCGGTACGGTGGTCAACGATGGTTTTAAAGCAGCACTG	May 03 2007	2	598728
TTCTCGAACGACACGATCGCTTCCTGGGCCTGCCTTTGACTGGTTTCGTA[A/T]ATCTTTTCCAACTCATGATACCGTTCCTTCCAGATACCGCCACTCTCGTC	May 03 2007	2	676728
CTCTCGTCTACCACCACCGGTGTGGGAGTATTTCGTTCGGACTTTTCGAT[C/G]GTTTGAATGACATCCACCAGATTTCTTTTCACGGTTTCAATTTCCTGGTT	May 03 2007	2	676821
CCGGATGAGGTTGCCGATCTGCCGGTGCATGAGGAGGCCGATCTCGAGGA[G/A]GATTACGGCGAGGATAAGGATAAGGATAGTAAAGAAGATGAGGATAAGGA	May 03 2007	2	1220978
GGTTGGCATCGTGTCCTGGGGAGGTATTCCGTGCGGCGGTTACAAAAACC[C/T]GGGTGTTTTCGTTCGTGTTTCGTACTTTATTGACTGGATCAATGACAAAA	May 03 2007	2	1279851
CTCGTGATCTACTCCGTATTCAACATGAACGATGTGTCCTGGGGAACGCG[T/C]GAAAACCCCGTTGATGCAGCGAAAAAGGCACCACCGCCGGTAGCGGCCCC	May 03 2007	2	1510355
TGCTACCGCATGCCGCTCAACTACCTCGAGGAAGTGACTACGGCCCAGGC[C/T]GATGGCATCCTGGTGAACAGCAAGTTCACCAGCCGCGTGTTTAAGGAAAC	May 03 2007	2	1746580
GAGCTGCAGGCGCGAAAGCTGGAGCTGGAGCTTCTCACCACCAAGAAGCG[G/A]ATCATGGAACAGGAGAAACAGTTGAGCATCCAAACGGAGAGTGTAGCAAA	May 03 2007	2	2151659
CAGGATCAGTCGGTGATTCGGATCGACGATAATGGGTCGATGAGCGGCGA[A/G]GACGATGTGATCGTAACGTCCGTGACCCCGGCGACGCCCGGCCTGTCGGC	May 03 2007	2	2154809
TGGCCGACGATCGTGGTGCACAAGATCGATCGGGATAGCCCACTGTACGG[G/T]TTGTCCGCTCAGGATATGCTGAAGGAACGTTTCGAGATCGTTGTCATGTT	May 03 2007	2	2264975
ATGTGAGCAACGGCCAGATTCAACGGCACACCATCGTGGTCTTTGGCTGG[G/A]TGCATCTTCATGCCGTACAGCTCGCATCGTCGCGCAGTTTCTAGCAGATT	May 03 2007	2	2497763
CCGACACGGATGGAGGCGATGCCAGGGTAATGTCCTGCTTGATGGAAAAA[C/T]TGGGCACCAACTACATGAACGTGGAGTGCGAATCGGCACTGCTGCAGATA	May 03 2007	2	2988690
GATGTGGATCAACTGTTCAAGCAGCACAATGTAGCCGAAATCGATTTGGT[G/A]CACAAGCGGGTGCTGAACGAGATTGAGCTGAAGCGCGAGGAACTTCGCAC	May 03 2007	2	2993867
TGTCGGCACAAGATCCCGTCGCACGTCCGCTCGAAGATGACGAAGAACTT[C/T]ATCCTGGTGGCGGTGGCGCACGGTTTCATGTGTACCGCGCTGATACCGCT	May 03 2007	2	3309402
TGCTGCAGATTGTCCTCGCTGGCCAGCTGCCGCAGCAACAATCCCTCCGT[G/A]ATGAACAGTATCTTGGTGTTGGTGTTTTTGCTCCGCTCGAACCGTATCTG	May 03 2007	2	3316440
ATCAGCGTGGCGGTGGTCAATCTGCTCCAGGAGCTTACCGATGTGGACAT[T/C]CTGCACGAAAGCCTGGACGGTACGGAGACGCTGATCGAGGCGCTCCGCAA	May 03 2007	2	3502226
CAGCTGATCAGCGCTGGCAAGGCGTACCTGAAGGCACTGCATGGAGCGTC[T/C]ACTGCGTCGAACGTCTTTAACGAGGCACTCGCCAAGATCGCCGTCAATGC	May 03 2007	2	3720458
CAATCGCACGCCTCGCATCCTTCGCCGCTAGCAATCTTCCAGTGGTTTTC[A/G]ATACACTCGTCACAGTACTGTCCCTTCACGTTGCGCAGGCACGGACACTG	May 03 2007	2	4055790
CACTGCTCCTGCCGGTCGTCCTCCTCGGAGATCACCTTCAGCTTGGGGAA[G/A]ATTCGCAGCAGCCCATTCTTCATCACACAGTTGGACCGGTAGTCCGCATC	May 03 2007	2	4180576
GCCGGCAACGGGGAACAGTCCGAGCGCTTCCGGCTGCTCATATCGGACGG[T/C]AAGTCGCTGTACAGTTTCGCCATGCTGGCCACGCAGCTGAACGATCTGCA	May 03 2007	2	4741157
ACTTCGGACGAACAGCTTACTGTGCCACCTGCCGGCAACTGTACGAAGCT[G/A]CTGCTCGCAATTGCGGAGGTAGTGACCGGCGGTGGAGAGTTTACGATCAA	May 03 2007	2	4763780
TTCACCGTCCGGCTGGGCGATATCGACCTGTCCACGGACGGGGAGCCGTC[G/C]GCACCGGTGACGTACAAGGTGACGGAGGTGCGGGCCCATCCGCGGTTTTC	May 03 2007	2	4842064
TCCCTGAACCGGCAGGATATGACTAACTTTGCCCGCGACCTGGAGGTGGA[C/T]GAAAACGACGAGGAACAGATCCGACAAAAGGAACAGAAAATTCTCGAACT	May 03 2007	2	5049975
TTCGGTTGCAACGGTAGCTGAAGGATGCTGTGATGTGGATTACGCCGGAG[A/G]AAGGTGGACGATGGATTACCGACATTGTGTCGAACGATCGGTTCGATGGC	May 03 2007	2	5265704
CGGGACTATCCGGCCTGCCTGCTAACACCGGTCGTGTACTGTGGGCTGCT[G/A]CTGGAGATACAGCCCCTCAACTCCGGCTCGCTGGCCGTCGATGGTGAGTG	May 03 2007	2	5297701
ACCGCGGACGACGATGAGCGCAGCCGGCACGAGGAGGTCCACTCGGCCGC[G/C]TACAACATCAACACGGACAATTTGCAAATCTTTCTCGCGGAAAGCAAAGA	May 03 2007	2	5641928
TGCCTGGGAGGTAAACTGTCCATCGCACTGCGTGCATTGGTACAGCTCAA[A/T]GGAAACGCCCGCATGTGCCGTTTCTAGATGCTGCAGCAGCTCGCGATGGT	May 03 2007	2	5843854
CCCTGCTCCATCAGCTTGTTGTGGATGGGCACGCGGGACAGCAGATGCTG[G/A]GGCAGCACGTCCGCCTCCTTAAAGTCGTGATAGTGCTCGCGCTTGTAGCT	May 03 2007	2	6327360
AACGGACCTCGATGCAATCACGACCCTAGCGGAATCGGGCATCCCAAGCA[G/C]CAACACTAGCGGCGATGATCGTGTCGATCATCTGCTGCCCTCCCCGGCCG	May 03 2007	2	6471603
AGCAGATCCCGACCGAGCAGATCAAAGCTATCGATCGTATCCTCAAACGG[T/A]ACCGCCGTCACAAGATCATCGAACGTGAGATTCCCAGCAAACAGTGACGT	May 03 2007	2	6632189
AGCTGTGCGAGAACTTCTTCATCCTGCGGTACCGAGCTGTCCAGGAATTC[T/G]GGATTTCCTTCCCATTCACGGATGTTACCTTCCTCATCGAAGTAGAGCGT	May 03 2007	2	6632510
CGGTACTGGGCCCGGCTGCAGCGCATCACCGAGGGCCAACATTTGCCCGC[C/G]ATCGTGGCGAAAGCGAACATCTTCCTCTACCAAACGCCGTACGATCTTAG	May 03 2007	2	6813335
ACGGAGCGCTTTCTGGGCAACACCTTCTACACGAAGCACTTTGCCGTCCT[C/A]GTGCACATGCGGTCGCTGTGGTTCAAGTGCCTGAACCTGGACTCGACGGC	May 03 2007	2	6813521
GCGTCCCTGCGCATGTACCTACCGCCCTCGGTTACCATCACAGGCTGGGG[A/G]CTGACGGAGAAGGAGAAGCCGGCAACCGTGCTGCTGAAAGCGCACACCTC	May 03 2007	2	7280064
GCAACCGTGCTGCTGAAAGCGCACACCTCGCTGCTGATGGACGATCCGGC[C/T]TGCGCCAAGGACTATATGATCTGCGCCGGTGGCACTAGCCACAGCAATCA	May 03 2007	2	7280136
GGCACTAGCCACAGCAATCACTGTGGCGGTGACTCGGGCGGACCGTACCA[G/A]GCGCTCGGTGTGTACGATGGCAAGTCGCGGTACGTGCAGTACGGCATCAT	May 03 2007	2	7280217
TAGTTCTTACACTCGACGTCCATCGCCTCAACGTCAATCTTCTTCCAGGA[C/T]GTTTTCTTCCAATCGTTCACGCACGATTCAACCGTGTAGACAAAGTCCCA	May 03 2007	2	7782008
AGCAGCTTGTGCTTGAAATGCCGAAAGTCGACCAACAGCCACGTGTCGAA[C/G]ACGTGCGACACCTCCGTCTGGTACACCTCGTCAAACAGATCGATGTAGCT	May 03 2007	2	7782734
GGAATTCCGGTGGAATCTTTAAACCACAGCACCAGCTTGACGCCGTCCTG[T/C]GACGACGGTGCCGTAATGTCGCACGGTAGCTCCGCATCGTGATCGATCGC	May 03 2007	2	7873329
GCTGTTCGCGTTCGAGGTGGTCGAGTTGCGGCGCGACGTGTAGCAGGAGA[G/A]GGTTTCGTTCTGGTTGACGAGCTCCTGGGTCCGCTGCTGGTTGCCACTGA	May 03 2007	2	8062135
TCGTTCAATGGGAAGTCATCGCTGAAGCGTAGGGCACGGTATGATACGAG[G/A]CGCACGAGTAGCCTGGAGGGTTTGGATCAGTTTCTAGCCAACTTGCAGGA	May 03 2007	2	8499000
ATCGTTGGCAAATAGGAGGTCAACTTGTCAGTAGGGCGCAGCACGCGCAT[A/G]GTACGGGACGAAAGCTTCCATACCAGCCGCTGCTTGTACGGGATCTTGTG	May 03 2007	2	9046478
CAGCAGGCGCCGATGCTGTCGCAGCTCATTGGCTTTCCGGCCGCGTTGCT[G/C]CAGCAACAGATGAGCACGGGCGATAAGCGAGAGTGGGCCAATCCGGCCAT	May 03 2007	2	9092265
ATGACCTGCGTGCAGAAGTTTAACGTCAACGGGGCGTTACAGGCGACGGT[G/T]GATATTAACGTGATTCGCGATGCGGTGCGCGTGTACAGCAACGAAACGGC	May 03 2007	2	9092769
TCATATCCGGCCTCCACGCTTCAATGGTACCTGAATGATCTGCTCGTAAC[G/A]GACCCGAACAACATCATTCACTATCCCTCGGTACAAAATCAGCATGGGCT	May 03 2007	2	9705195
TGGGGCTGAGTATGGTCGTGAACCATCGGCACTACATCGATGGTACGATA[A/C]GGATAAAGTGTGTGGCCAGCCTTTCACCCATCTTGTGGCGAGGTGGCCAG	May 03 2007	2	9705310
GCCGACAGGTGCGAGAAGACGGGCGAGCGCGTAATGCCCTCCAGCCGCTT[G/A]ATGTTTTTCGACGTTTTCAGATAGATCCGGCGCACGAACCAGAACACGAC	May 03 2007	2	10157232
AGCAGGGCTAGCGGTACGAGAAACAGTGGGTTGACGAGCACCGTCACGAC[C/G]AGCGTACCGCACAGGCTGAGAATGATTTGCGACGCGTCGAGCATCGCTTT	May 03 2007	2	10157337
TACGTCTTGGTCTGGGGCGAGGTGAGCTCCTCCTCCGTCTGGTAGTCCTC[A/G]TCGTCGGTAAACTCCAGCACACCGTCCGCGATGGCCCGCTGCTTGTGCTG	May 03 2007	2	10526710
ACAACAAGCAGTTCCTGGTGCCGCTCAAGTTCGGCATCGGCGACGGCAAT[T/C]TGCAGTACTATCTGTACAACTGGCGCTGCCCGAGCATGCAGCCGGAGGAC	May 03 2007	2	10619976
TAAGCTTCATATGCCGGCGGGGCACTGCTGTGCTCGTTCAGTGTGTCATT[T/C]AGCTTCTGCAGCCCGCCGGACATCGCGTACGGCATGGCGGATCCCGCCAG	May 03 2007	2	10897719
GCGTCGCCGTTCGGCGAGCGGATGGTGAAGATCGGCACGTACTCATCGCG[T/C]CCACCGGACGCACCCTTCTGGAAGCCAATCTTGGCCAGGTACTCCTCCAC	May 03 2007	2	11124192
CATTTGCCCAGCTTGGCGCCGAACTTGTTCGAGATTTCCTTCACATCCGA[C/T]GACTGGCAGCCGTGCTTCTGGCAGTACTTGCTGACCAGCGAACCCACGCT	May 03 2007	2	11126073
CTCCGTCTGCTTTGCCAGCAGCACCTTCTCCACGTTTTTGCGGCTCGTCA[T/C]CATGAGGATGGTCCAGTTAAACAGGGACCACATCATGTAGTCCTGTCCAT	May 03 2007	2	11509861
AGATGCGAATGGCCGAGCAGCGTGTACACGTACTTCGCCAGCACGTACCA[G/C]AGCATCTCGGTGAAGAACGGATAGCGAAACTTTTGCGGCACCTTCGTATT	May 03 2007	2	11933264
TTCAGCTCGCACATCAACCGCAGCGTGTAGAAGTTGTCCTGCATCGTCAG[T/C]CCCACCAGCTGGACCAAGCTGTCCGCCTGCTCGTACATGGCCGGGATCTC	May 03 2007	2	12386157
TTTCTTACCGCCGTCCTCAATGCCGGAGAAAATGCTGTCCCACGCGTTCA[A/G]CAGATTCTTCGGGATCTCTTCCTCCTGTTCTGCTGGTTCTGCCTTCTTAT	May 03 2007	2	12387467
ATACTCTCCGATCTGGGGCTGCCGAGCGGCAAGAACGATGTGATCGAGAA[A/G]GCGGACTTTACGTTCGAAAAGTTCTACGAGCTGTACCACAAGATCTGTCC	May 03 2007	2	12660331
TTCTCGATCCCCTGGTGGCCCACCGTCTGGTACATGTAGCTGTCCAGCTC[A/G]TCCCGGTCCTTCGGATGCAGGTTGGCCAGCGCGACCAGCTCGTGGCCCTC	May 03 2007	2	12689902
GACCGACCCACACGGACTGATGGACCTACGAATTTTAGAGTGCGGGGAAG[A/G]CAAACTGCAAAGAATGAACTGCACTGAAGCTGCGGTCAAATTG	May 03 2007	2	13208148
ATGTCGGCCACATTGCTACCGGCCATCATGGTGCCCTTCTTGAACGAGCC[T/C]ACCTGGCGTACCTCCTCCAGCTGGCACTTGGTAAAGTCGCCGGGTGCAAT	May 03 2007	2	13322252
ACGGGGCAGATATTCCCGCGCCAAACCATCACGAAGGCGGTACAGGAGCG[A/G]TGCGATAATGCGGCCCAGTACGGTGACATTGCGGTGCTGAACCTGGACAG	May 03 2007	2	13406719
CAGCGTCTAAACCATCTCAAACAAGCACACAAATTTATTTCCGAAGAAGA[A/G]CAGCTGTGGCCCAACATATATCCAGAGGTGATACTGATGGATTACCTCTT	May 03 2007	2	13876608
GAGAGTGTAATTACGGAGGCCGAGTTACCGACGATAAGGATCGGCGTTTG[C/T]TGATGGCTCTGTTGAACCGAATCTACAACCAGGACACGATCGATGTCGAA	May 03 2007	2	13888010
CGGCGCAGCACGCCGCGCGTATTCAGCTTCTTCTGCTCGAGCTCCACCAG[A/G]TGGCACTCCAGCTCGTCGTAGCTCATGTCGCGCGGATGCACACCGATCGT	May 03 2007	2	14127437
GTTAGCTTGTGGAATAGCTCCTCGTTGAGCGTCTGGTTCGTTTCCTTCGA[A/G]CGCATTGACATGAAGATGTAGCCACCGATGAACTCGTGTATCACTTTGCA	May 03 2007	2	14660312
AACCCGATGGTGGAGCTTTTGAGCTGCTGCTCCACCGCATCGTAATGGGC[G/C]GCGAATTTGTTCTCGATGTTGCTCACTTTCAGGTCCTCCTCGATTTTCTT	May 03 2007	2	14718530
CTGATCGACACGTCGAGCGAAATGAGCCCGGCCAACTCGCAGCCGCGCAT[T/A]AAAATGTCGAAAAAGTCCGACATCTGGTCGTTGGGCTGCATCCTGTACCT	May 03 2007	2	14825865
TACTCGGACAACCAGCCGGGCGTGCTGATCCAGGTGTTCGAGGGCGAGCG[C/T]GCCATGACGAAGGACAACAACCTGCTCGGCAAGTTCGAGCTGAGCGGCAT	May 03 2007	2	14830090
AACCGGGCGCACACGGCAATCAGCGAGCACTCGACGAACCACGGGATGAG[A/C]CCGAGCTTCAGGATGGTTTTGTAGATCTTCTTGAACGCGGTCGGGTCCAT	May 03 2007	2	15235422
AATCGTATTGCCGCGGTGGAAGCGCTGGGTGTCCTGTCGCTGCACATTCT[T/C]TCCAATGGTGACTGCGTGTCGGAAATCATTATGGCCGTGTCGCCGTTGCT	May 03 2007	2	15334397
GACTACAAAACGCTCTACCCCTGGTACATGGAGTCGATCTGGTGGGTGTT[T/C]AAGCAGCTGTACGCGAAAGGGTTCGTGTACCAGGGCGTTAAGGTGATGCC	May 03 2007	2	15428232
CTTTCGCCCCACTCGCTGTAGCGTGAGTCCTGCTTCTGGAGGCGCTGCTG[G/A]CACGCCTCCAGGTAGCTGTCCTGTATCCGGTACATGCCACTGTTCGCCTG	May 03 2007	2	15784439
ATGGACTCGAGCGCACGCTCGCCACCGATGTTGCGCAAAGTGAACAGCGC[C/G]CGGAATCGTTCCTTCAGTGGTCGGTCACGGTTGTTTAACACGTCGCCGAT	May 03 2007	2	16095323
CATCGATTTCGCTTTTCAGCCGCAACTCGCGCTCGATGTTCGCTTTCGTC[A/T]GTGTGGCCGTGTGCGCCAGTTCGTTCTCCTTGCCCTCGATGATGATGCGC	May 03 2007	2	16400588
ATGGGTCGACCGGGGCGAAAGATCACGCGCAAAACCATCATCCTGAGCAA[T/C]CGGATGAAGGAGCTGGAGCTGAAGGAGCGATCCTCGAAATCGCTGCTAGC	May 03 2007	2	16522170
CTGTTTTGTGTTTGGACAATCTCCGCACCCTTGTTGTAGATCACCCAGTT[C/A]GGATCGATCTGCGAGTCGCCTTCCGGGTCCAGCACCACCGTCTGGTACGT	May 03 2007	2	16575425
CGTTGGCAGTACTGCGCCTCGCTCAGTCTCCCCCGTTTTAGCTTTCCATT[T/G]ATCATGCTTTCCGTAGCACGAGCTCACTATCTTCAATCTCACTGTTTCTT	May 03 2007	2	16813080
TTCAGGATCATGCGATCGGCAAACTTAATGCCGACCGACATCCGATCGCC[G/A]TCCAGATACTGGATCACCGCACAGCCCGGCCCCTTCACCGGAAACAGCGG	May 03 2007	2	16826792
TTGTCTGCGGTAAACTCGAACGGAATGCTGGCATTATCCTCGGGCGTATC[G/A]CGATGCACGAACAGGTTGTCGCTCATCTTCACCGCCGACGTGCTCAGAGG	May 03 2007	2	16834520
ATCGCAGCAATAGCGGAGAAGCTGGACTTGAAGAAGAATGTCGTCCGCGT[A/C]TGGTTCTGCAACCAGCGCCAGAAACAGAAGCGCATGAAGTTTGCGGCCCA	May 03 2007	2	16889661
GAATACCCCGGCTTTCGCTACCGGACGACACCAACGGTATCGATGCGAAT[T/C]CGGATGATCCTCTGCGTCACGACGGGTGCAATCGGAACAGTGAGATCTCG	May 03 2007	2	17476828
CCGATTTTCGGCAATGGGCTGGAGTTTGCGCAGAAAAATTCGTACGAAAT[T/C]TTCAAAAGTCTCACGCGTGCCTACAAGGATAATAAGCGCATCTTCAAGCT	May 03 2007	2	17566699
AGAGGCACGCAGAAGATCTATCGCTACGATGGTGTCGTGCCGGGCGATCC[G/A]AACCATCCGCCGGTGATACCGCGCGACCCACGCAACCCGCTTGCCCGCAT	May 03 2007	2	18085280
AGCTAAGCCAAACCAACCAAACGCTCTCGGCCTCCCTCGATCGCACGGAG[G/T]CGGAATTGAACAAGCTGCGGGAAAGGTACACCGTGACCGATCGGGAAAAT	May 03 2007	2	18095236
CTGAGTGCCGCCGTCGAGCGATAGATGACCCACGGAAACACGGTAATGAA[G/A]TTTTCCGTCTCCTGCCAAGGGTTTTCACCGTCGTCAAAGTGCATCGGGCA	May 03 2007	2	18630529
GTCCAGATGTCCTCCAGGATGTCCCGGTAGTCGGTTTCGTGGATCTGCGG[C/T]TTGAGCCACTGCTCCAGGTCCGCCTTCTCGAAGAAGCTCGACGTGATGAT	May 03 2007	2	18641554
GCTTGTCGCCGAGGGCCGCCTCCACCTGCAGGCCCGTCTGGAAGGGAGCG[C/T]CCTGTTCCAGCGTCACAAAGCCCAGCAGTGCCTGGTCGATCTCACCCGCC	May 03 2007	2	18642307
TACGTGTTTTTCCCACTGTACTTCTGGATGCTGGTGGCCAACCACTATCT[G/T]CTGATGATCGCCTGCATCGTGTACGAGGTGCGGCTGCACGAAAAGCTCGA	May 03 2007	2	19026033
AGGGTCGAGACGCTGCTCAGCTGCGGCTCGCCCATATCGAACGCCCGCAC[A/G]TCGATCAGATACTCGCTGTCCTCCTCCTTGCCGAGATCGTCCCGAATGCG	May 03 2007	2	19078184
GAGTACAAGTCGCGGGACGCCGAGATCATGAACAAGGAGAACGATAAGTT[T/C]GTGAAGGAGAAGAAGGCACGCATCGAGAGCGAGCTGGAGCGGGCGATACG	May 03 2007	2	19232240
TGGTCGGTCGGGCAGCCGCGCGCATCGATCAGCGTAATCTCGCTGCTGTC[C/T]ACGCCGTCCATCGCGACCAGCTCGCGGACAAAGATCTCGTACGGGGACTG	May 03 2007	2	19236399
CCCCCACCACCGTTCGTGCGCCGTTGCTGGCGGTTGCTGTTACTGTTTTC[T/C]CTACTATCGTCCGTGTTCGTGACCTCCGATGTCTGTTAATATGTTCGTTC	May 03 2007	2	19483363
TACGGCGAGATGCTAACCAGCGGCGGATTGTGGAAGTGCTCCAGAAAGCC[A/T]AGCAACCACTGTCCCATCGTGAAGTCGTGTATTACCAGATCGAACCGGAA	May 03 2007	2	19898499
GTCGTCTGGAGGAAGAGTATGTTCTCGGCGTGCACATTGCAGATCGCTAG[T/G]GCGAGGGTTAGCGCGATCCAGCGCTGTGTCGTCATGGTTGGAGATCGTAG	May 03 2007	2	19898898
GCCGGAAGCGGCGGTTCAAGAAAAACTCCGCAATGAGAGAGAACGGCCAG[C/A]TGAACACGAAGATGATGGACAAGTCGCAGAACGAATCGATACTGGACGGT	May 03 2007	2	20218340
GCCGCACCGAACGTGGTGTTGTTGTTGTTGCCAAACAGGGACGTATTGGC[G/T]GCGGTATTGTTTTGCGTCCCGAACAGTGACGTCGTTTGGGGCTGTGCCTG	May 03 2007	2	20537347
TGAAAGATGTTAAAGAACCCGTCGCACGTCGGCAGCTTAAAGTCCAGGCC[G/C]AGCGCATCGATGCCGCGTATCGTCACGAACATACCGATCGGTGAGCCGAG	May 03 2007	2	20819264
AGCGTCGTGTTGTAGATCCGGTTCACGTACACCTCCTGACACTCCTGGTT[T/C]GACCAGATCGGTATCCTCACCTCCATCAGCACAGGCGAATGCGGTCCACC	May 03 2007	2	21083394
TTCAGCATCGCGATATCGTTCTCGTAGCTGATCTGATCGAAGTCTGCGTG[T/G]GCCCGAATTTCCGCCACCCGAAAGTCTCGGTAGCGCGTTTCGTTGAACTG	May 03 2007	2	21083610
TCGCCGAGCCGCACCACGAACTGCGTCAGCTTCAGGTTCATCACACAGTG[C/T]GCCGCGGTGAGGACGTGCCGGTCCGTGATGAGCACACCGCCACAGAAGGA	May 03 2007	2	21083724
GCCGGGCAGTACAGGCACCGGTAGGTGTTGCAGTCTTTGTTGTGGTTCTC[C/T]AGCTGCCGCTCGGAGCTGTACTTGCGCGGGCAGTACATGCAAACGAACGG	May 03 2007	2	21351457
AAGCAGCTGAACGACGAGCTGATCAAGGCGCGCGAAGAGGCGGAAAAGGC[C/T]CAGAAGTGGCGCAAAGAGTACGCGGACCTGTGCGCGATCTCGACGCACCG	May 03 2007	2	21373030
CAGATCGAGTGGATGAGCGACAAGCTGATGAAAAGCTTCGAGGGCGCCCG[A/T]AACAATCCGTTCACCTTCAAGCATCTGCGCCTGTGCCACACGATGGCCGA	May 03 2007	2	21853272
GAATGGATCAGCGGAAAGCCGTGGCGGCTGAAATCGTTCACGTTCAGCAA[A/G]CCGTCGGTGAGGCTGAACAGCAGCGTGTACTCGGGAATGACGTCGATCTG	May 03 2007	2	22045080
TTTAGCGCAATGTTTTCCCGCACCAGCCGCTGCGTGTGCGCTGCGACCCG[G/A]ATCTCCGACGACTTGGTAAACTCGGTCGACAGCTGCAGCAGCTTGTTCTC	May 03 2007	2	22139349
CCGTCCAGTGCGTTGATCTGCTTGCGGCACTCTTCATTCTCCTGGTCCCG[C/A]ACCTTCGACAGCTCGCTCAGCTTGTCCTCCAGCTCCACGATGGTGCCCAC	May 03 2007	2	22139670
GCGTACACGTTCGTGCGGCTGATCGAGGACCACTTCGGGCCGCAGTTTGT[G/C]CATCTGCGGAATCGGGAGGTGAAGTTTGTAATCTCGCTGATACGGGACCG	May 03 2007	2	22476340
CACGTTCGCGTTCTGCCGGTTCTGGTGCAGCAATCGGTTCAGGCTGAAGG[C/G]GGGATAGTGCTGCACGTCCCGCAGCAGTGACAGCGGTATGCAAAAGTTAT	May 03 2007	2	22671192
TGCAGCACGGTAATTTCCTGCTCCTCCTGCTTTTTCTCCTTGTACGACTT[C/T]ACCGACCGGTTGCCGTACAGTCGCAACAGCGAGCCCCAGGTCTTGATGTG	May 03 2007	2	22780988
CACACGACCGTGGCCACGTGCTTGCCCACCGTCATGGTGAACTCGTTCTT[C/T]CGGTGCTTCATCGTGTTCACCTCGTAGTTGATGTGCACCTCGCCGAGCCC	May 03 2007	2	22781150
CCACCGTACCAGCCACAGCTTCCGGCACCGCCCGCCACCACCGGCAATGG[C/T]ATCAACTACAACCAGTACGGTACGGATCCGCACGCACCACCGCACGTGGA	May 03 2007	2	23269759
TTGTTAACGATCTTCTCGTAGCTTACGGTGAGATGGTGATCACGCGTCGG[C/A]ACCATACCGACCTGTTCCGCGTCGTCATCATCCTCATCCTCCGCCTGCTC	May 03 2007	2	23283314
GGGGGCAAGACCTGTGGGTGGCAACTTCCATTCCACAGCACGGATCCCGC[A/T]GGGCAGCTGGCCGATGGGTTGGTAAGGTAACAGTTGCCTTTGTACTCACT	May 03 2007	2	23283518
TGCTGAGCGCCCCGGTAGCATTCGCACAGCAGCTCCACCCCGAAGCAGAG[T/C]CGATCGTTCACGCTCACCAGATGATCCAGGCTGACCCGGTACGAGTCGAG	May 03 2007	2	23696242
GTGTGCTTTCTGCGGCGCTGCGAGGAGTACTTCCTGTGCCAGTACCTGCC[A/C]CCGCCCGACATACACAGCGTCGGCGAGCACATCAACCTGGAGGTGGAGCT	May 03 2007	2	24232321
TCGCACGAGATCGTGGCCGAACGGTGTACGGACATTTTGCGCCAGTTTCT[G/A]AAGGACCCGTTCGTGCCGAAACCGAAACGCTGCGTGTGTACCAGCTGGCG	May 03 2007	2	24233293
TTTCCCCCACCGGAAAGTAGCTTCTGCTTCACTTCCTTTCTCCTACTCCC[C/T]CTGTCCTGTCCTGTGTTTTCTACTCCCCTGTCTTCCCCGTTTCGATGCAA	May 03 2007	2	24233777
GTGCGCAAAACCACCGACATGGTGCCGGGTGAGTGGAAGCTCAACAAGGA[T/C]GGGCTGAAGGAGCGCGTCGTCACGCTTACCATTGCGATCACGCAAACGAT	May 03 2007	2	24239922
ACAGAGCTCGATCTGGCGGCGAGACGGAAAAAGTTCATGTCCCAACCGTC[A/G]ACCGTGGCCATCCGGCGCCAGCAGGCCGTCTGCGTGCGACGGGCGCACAA	May 03 2007	2	24845101
CCGTTCATGGGACTTCGCGTATCAAACGGTAACATCGTGGTGGAGTGTGA[A/G]TCAGTGTCAATCACCATCGCATTCGCAGCATGATTCCACGACTCGGTACT	May 03 2007	2	25097629
TGGATGTTAACCATCGGGTGAAGTTTAGCACTTTCGGTCGATTCACTGCC[A/G]CTCCACTTGTCGGCATCCGTTAGACAGGCCCCCTCCGTCGAGCCAGCGCC	May 03 2007	2	25147573
CAAAACTCCAGGATGACGGAATTCAGCAGCTTCGGCAGCCCAGAATCAAT[C/A]AGCTGCTGTATGGCCAACGGGGACTGGCTGGCCATGGCAATCGTTGCCAG	May 03 2007	2	25147771
CGGGGACTGGCTGGCCATGGCAATCGTTGCCAGCTGGCTGGAGGACAAAT[T/C]CAAGGAAGCAATATCCTCTATCACAAGATGGCTGTACCATTCCGTGGTGT	May 03 2007	2	25147839
GTGCGCCGTTCGCCATCCTTTCGATCGTCCGAAATCGACGCCGTCAGATC[G/A]GTGGACAAGTTCGGCACCAGTACGCCCATGCGCCGCAGCAGCATGGTGAA	May 03 2007	2	25147966
GATCAACCGCACGACAGTAGCAGCAGCGAGTATCAGCAGGCGCTGGTGAA[A/G]GCGCGAGATTTGCAGCAGAAGGAAATCTTTGTCGAGCTGGTGCCGATGAG	May 03 2007	2	25646372
ATGAGCGGTAGCTTCGAGTGCGGCAAGTTTTACAAAGAGTTCCTGTGCAC[C/G]GTGCTGGAGGAGGAGCTGGACGAGTTCGAGTGTCCGGTGTACGAGCAGTC	May 03 2007	2	25646468
CGTACGAGGCCCACCTGCAGCGGCACGCGGCCGAGTCGGAACAACCGACC[T/A]CGTACTCCTGTGCGCACTGTGACAAGAAGTTTTCCAGCAAGGCGTACCTG	May 03 2007	2	25830304
TGGAGCGGCGAGTCCACGTCGAGCACAATTTCCGGCGTAAAGCGCACCCG[G/A]CTTTGCGAGGAAATCGAGGACGAGTTGTCCTTCGCGCTCAGGTACGAGCT	May 03 2007	2	26001464
AGCGGCCTGAAGGCGAAGGAGAAAACGCTCGTCAGTCAGCTGGTGTGCCA[C/T]ATGGGCGGGTACTATCTGGACGTGCTGAACGCCAGCTGCACCCATCTCGT	May 03 2007	2	26782824
GAGATGCGCTGCAGCAGGCTCAGATCCTCGCTGAACGGCATGAAGATGCT[G/C]GGGTAGCCGATCGGATGGTTCGGATTGCCGAGCGCTTCGTGCGCGTTGAT	May 03 2007	2	27185721
TTCTTCTCGGAAAATACTGCGTCATAGGCGGATTTCGCCAGTCCCGATAC[G/A]CTGTCCTTCAGCTCGCCCAGGTTGGACGGGATGGTTGGCAGCTCCAGCTG	May 03 2007	2	27238013
ATTTCGGTGCTGTGCGAAGCCGGACAGACGTACCATCCGCAGTTCCTGTC[C/G]GAGGAAGGACGATGGACCACGGATCTGAGCATCAAGGTGCCCGGCTCGAC	May 03 2007	2	27263090
ACAGCTTATCTTTTCCGGATACTGCCTTCCGGACCCAACGTCATCAACGA[C/T]ACCGTCCAGCGGTAGGTGCGTCTGAATGAACTCGTACACTTTCTGCTTTT	May 03 2007	2	27319456
TTCCGGATGCACGAATGCAACCTGTTGATTGGGACGTCCGTGTTGGAGGA[G/A]GGCATCGAGCTGCCAAAGTGTAACCTAGTTATTCGCTGGAACAGTCCCGC	May 03 2007	2	28195257
GGCCGGTGCCGATGGAACGCTAGCACTCTACGCCCTGTCCGACACATCCG[C/G]ACAGCTTCAGCTCGAACCACAGACAACGGCAACGCTTGCGGGCGATGAAA	May 03 2007	2	28211907
GAGCCTACCACGTCGCAGGTGAAGCACTGTGACAGCAGCTTCACATCCAA[T/C]GGCTCATCCCGCTCGACGAACCGATTCACCGTGGCCAGAAACTCGTCACC	May 03 2007	2	28482049
ATATTGTTTCCATACCGCCCAGCCAGGTCTAGCCACTGGCTGTAGCGGCT[T/C]GCAATCGGGTTCACCTCCATGGTGAGATCATGCCCTATGTTAAGCGTCGC	May 03 2007	2	28485325
CCGTGCAGAAAGCTGCGGATCTCATCCTCGGTGATGCTCCACGGGAGGCC[G/T]CGCAGCCGTACGTAGTGCGGTTGGTTGCCGTCGTCTTCCGGCACCGGGCC	May 03 2007	2	28976843
CTGCAGGAGCTGGCGTACCTGGATCTGTGCGTGAAGGAAACGCTGCGCAA[G/A]TATCCGGGGCTACCAATTTTAAACCGTGTCTGCACCGAGGACTACCCTGT	May 03 2007	2	28982621
AAAAGTTGGGTATTGCCGCGGCGTAGAAATAACTAAAACCGCAACCGAAA[A/G]CCACGCTGCTGCGAGCGAAACGCAAAACAAACGCAAACACTAAACATAAA	May 03 2007	2	29063750
TTATCGCGAATCCGGAAGTGTGTACCACAGTTAAAGCACGCAATGAGCCG[T/C]TCCGTCGTGTGCGATACGAGGTGCTTCATCAAATCCTTCCGACTCGTCAG	May 03 2007	2	29613752
CGCCGGCGGCGGCGTCGTCTTTGATGGGCAAGATTTTCCGCACCCTTGTT[A/G]CCGTCACTTACCCCCTCTGCTGCGTCGTTCTCGTTCCATAGCCAATCTTG	May 03 2007	2	30028944
GCACACAGCTCTCTCGCAGTAATTTATCTAAAATCGTTGATCTACCCTAC[T/A]GTTCAGTGCAGCTTGCAGATGTTCTACCGTTTGCAATGGCAATAATGTAC	May 03 2007	2	30120937
GAATATGCGAGCGCGGAGCACTGGCTGTCCTGCTATCTGTCGGTGCAGGA[G/A]GACAGCGCACCGGCACACAAACTGCTCGGCCAGTGCTACGAGAAGCAGAA	May 03 2007	2	30520121
AGGTAGTGTGCGTTCTCCTTCTCCATCTTGGTCGCCAGATCGCGCATCTG[C/T]TCGATCACATGATCCTTCTCGGCGAGCTGGCGGCGCAGCGTCGCCTCCAG	May 03 2007	2	30548665
GACAATCCGATCTGCGTGCTGAACCAAGATTTGGCCCGCTCGCTGCTGAA[A/G]GATTCGGACGAAAGCAAACAGTACACGTTCTTCTCGAAGGCGACCCAGAT	May 03 2007	2	30559688
GTGTTGCCGAACGAGGTCATCAGGGAGGTCGTGCCGGGCAACATACGCAA[C/T]GCGGATCACTTCCTGTCCTTTCTGAAGCGCTTCATCGAGTACATCAAATC	May 03 2007	2	30628483
AATCCGATCATGCACTTCAGCTGTCTCGATTCGTCGATCGCGATGAAACC[G/A]ATCTTCCAGCGGTTCCAGAGCGTGGTCATCACGTCCGGCACGCTGTCCCC	May 03 2007	2	30628846
CTCGTGCCGTCCGGGTTGAGCACCGAGTCGGGCAGGCAGGTGGACGTGGA[G/A]GACACGATGTTGTTGTCGCTGCCGGTCGAACCGACGCTGTTGCCGGTGCC	May 03 2007	2	30670256
CAGCTGTGGCTGACGAAGAAAGACATCGTCGGACGGGCAAGAGGCTTCCT[A/G]CCGTACGTGGGGATGATCACAATCTACATGAACGAGTACCCGAAGCTAAA	May 03 2007	2	31961183
ACGGCGGTCGACCAGCGGCCGATCCTCACCGATCACACGTCGGACGATAC[A/G]GGGCCGCTGAGCCAGCTGCTGATACAGAAGCTGCCGCCGATGGACTGTAC	May 03 2007	2	32502463
GAACGGTTACGCACGTACTCGCAGTTCTACACCTCGCTGGAGTTCGAACG[G/A]CTCATCTCTTCGCTGGAACGCGAGCGAGCGCTTCGGATCCGGCTGTCCGA	May 03 2007	2	32502844
CTGGACGAGTACAACGAGTGGATGTCGGAGGAGGACTACGAGGTGGACGA[G/A]GGGGGACGCAAGAAGGTGCACCCGCACCGGCTCGGCGTCGAGGATTTGAT	May 03 2007	2	32878891
GCGATCATGCGCGTGCACGCGTTCCTCGAGCAGTGGGGCCTGATCAACTA[T/C]CAGATCGATGCCGATTCCCGGCCGACGCCGATGGGCCCACCGCCGACCTC	May 03 2007	2	32879773
TCGCGCTCGTACGGCGAGGCGTACGTGCCGCTGCAAATGTCCACCAGCCG[T/C]TGGACGGGCTGGAATATGCTGGCATGCCCGAGCGGTGGACACTTGAGGCA	May 03 2007	2	32957575
GACAATCTGGGCCGCATTAGCTGGGGCAAGCTGCGGACGGATCAGGACGA[T/C]TGGATCTTTAAACTGTTTCTGCCCCGGCTGTCCGAGCGGAATGGACCGAT	May 03 2007	2	33683352
GATGCGATCGAGCAGGAGATCAAAGATTTGAACGCCGAGCTGGAGGCGTA[T/C]CTGGCGGAGCAGAGCAAATTCTTTGGCTGTACCGTCAAGTACTTCGGCAA	May 03 2007	2	33732744
CGCGAGTAGTCGAGCGCACAGGGCCCAACGAGCAGCGAGCTCAGTATCGA[G/A]CCGTAGTCCGGATCGGCGACGAGTGAATCGCGCTCGTAGTAGCGCGTTGC	May 03 2007	2	33770627
TCGCGGTGCAGCTTCTCGTTGAAGTTGTTCGCGTAGCTTACGTCGAGCGG[C/T]GATACACCGGCCGCTGCCACGGGACGTGCCGCACGTTCCACCCTAAAGGT	May 03 2007	2	33821884
GCACACAGCTGAGATGGCTGCACTTCTTCTGGCCGTACGAACAGCGCAGA[A/G]CACACGCGATAGTCCCTCACGTTAAGATTCAGCTTCAGTCTCTTTGGCAC	May 03 2007	2	34458515
ATGGTTCGGTACCGTTGTGTTTGAAGCGAGCCATTCTGAGGTAAACAGAT[G/A]GGTGCCACTGTCTCGGTGTAATGCATCTGTCGGTCTAGGCGAATCAACGC	May 03 2007	2	34460360
GAACCACCGCAGTGGAATCCGAACCGGCCGTTCGGTTTCTCGTACTCGAT[C/A]AGCGCCGTCCACGGGAATTCGTCGATCTTGGTCGGCTGTCCGCCGATGAC	May 03 2007	2	34472782
TCGGCTTCTTATCTCGCTTTCATCACCGCACAGTCTAGCACACAGCAAAG[T/C]CAATTTTTACAACCATTATCTTGCACATTCTTTCGGTATTGGTAACGGCT	May 03 2007	2	34497044
ACCCACATATTCTGCACCAGCAGCCACCGCTCGAGTATGTCGTTCGAGTT[G/A]GACAGATCGTACACCCACTGTTGGATCTGCTTGCGGAACGGTGCATTGTA	May 03 2007	2	34755707
AGCAGATCCGGCAGCACCGTCACGAGTGCAATGTGCAGAAAGCCACCGGC[A/C]GTGAACGGTGCAATCCAGGAGGTTTTTGCCTCCAGCGCCGTCGTAGCACC	May 03 2007	2	35217454
GCGCTGGACAGTCCGGCCCGCACGACCGTGCTGGCGGCGGTGCCGAAGAA[G/A]CCGGTGTACCAGAAGTCGATCTCGATGAACGATGCGCAGATCATGAGCGC	May 03 2007	2	35338795
GCCATCTTGGCGTACTCGGTGTGCGGTGGCGGCGCATCGCTATCGTCTTC[A/G]AACATTTCTATCAGTGACCCGCCGGAAAGGTTATTCCAGCAGGCGAGCGT	May 03 2007	2	35362689
CTGTTCTGCACCTGCCTGCCGATACCGCTGGTGCTGCGCGTCTGGGATCT[T/G]ATACTGATCGAGGGTAGCGATGTGCTGCTGCGCACGGCCCTAGCGATCTG	May 03 2007	2	35955745
ATCTCCGCGATCGCGGCCAGCTTCCCCATCAGCAGTGCCCTCTCGCCATC[G/A]CCCACCAAGTACAGCAGTCTCGACTTTAAGCAGGACGGTGGTGGCGGTGC	May 03 2007	2	35960288
ATGTAACTCTCGACCGAGTTGACCACACCATCGAACTGCTGCTCCAGAAA[C/T]ACCGTACCCATGTCGGCCGGAATGCTGTCGAACCCGCAGGCCGATATTAG	May 03 2007	2	35972768
ACGATCACCCGACAGTCCCGTGCCATGTTGATCAGCGAGTCCTGATTGTT[A/C]ACGTCCGCCAGCACGATCGGTACGTGCGACAGGTCGGTCTTGGCCTTTTC	May 03 2007	2	35973023
AAGGAGTACGTGGCGAAGCACATGGCAAAGATAGCGCAGGTCAAAATAGA[C/T]GGGCGCACGGTCAGCACGATCACGTACGAGGCGCTGCGCGAGATACTGAT	May 03 2007	2	36296182
GACGACGGTGGAGCACACGTGGTCGGTGGGGCAGAAGAAATGGGCGGTGG[T/C]GTCATCGAGACCAGCGAGTTCAGATTGAGATCGGCCGGGATGGAAGTTTT	May 03 2007	2	36368990
TTCGGCGAGAACAGCCGCGTGCTGGAGTGGATCCTGCACCGTATCGATGA[C/T]GCCGACTGCTACCGGGATACGCCGATTGGCCGTGTGCCGACGGAAGGTTC	May 03 2007	2	36473907
ATCGGTTTGCTCGGCGTGATAGCGATCGTTTCGTTGAAGCTCAGGCACGC[G/A]CAGTAATGCCGGTTGCCATCCATGTCGGTGAGCACCGACACAAAGAACTG	May 03 2007	2	36885130
CCGAAACAAATGTCCATCAGCAACGTCCACTTCACAGCATTAGCGTCCTT[C/T]TGCTGTATACATTCCACCCACTCGTTGAAATGGTAATACAGTGCCGTTTT	May 03 2007	2	37295513
GTCCAGCCGATCGGCTCCGCCTTGCTAGCCTTTATCAGCCGGGCCAGATG[C/T]AGCAAATCATTGTCACAGTCTTCGGCGGTCAGATCGTTCTCGGCCAGATT	May 03 2007	2	37295708
TTGCTGAAGCCCTTCTCGTCGTAAATGATGAGCAGTTTGTTGAGCGATTC[T/G]ATCGTAACGCCTTTAACCTTTGCCATCACGTGTTTAATGCGTCCGCTGTT	May 03 2007	2	37295807
GTGAATCAGTTCGTGAGCGGAGAGTTGCTCGAAATAACGGAAATGCCACG[A/G]CCAGAATCGACGCAGTTGGAGCCTTTCCTTTCGGTAAAACCGGAACCGGT	May 03 2007	2	37459436
TATTCCCCGAGGGAGGCGGACAACCTACCGACCACGGAACGGTTGGTGGC[C/A]GGGCGGTAAAATCGGTTGTCCGAAAGGGTTCCGAGGCCATCCACTTCCTA	May 03 2007	2	37463329
CCGTACCCTTGCCGAATGAAAGCTACACCCAGTCGCTCCCGCACCTGATC[C/T]TCGATCTCTTTGCTCAACGGAGCCGCGCCACAGAACAGCGTCATCAGCGA	May 03 2007	2	38489852
AGGAACGGTTTCAGCTTAAACTCTAGCTCCGTTTTGTAGCCCGTGTTTTC[A/G]CATTCGATCGAAACTTTACCACCCAGCTCCATCGACAGCGTCCCCATCAG	May 03 2007	2	38550314
TGGACGACGGTTTTCATGCGCGTAAACGGATCGTCTTCCAGCACAGCCTT[C/G]GACAGTATGTCGGCATGGTAGTACGAGTCGGCCAGTTTGTCCAGAAACGA	May 03 2007	2	38550746
GGCAGCTTTCGGTGCTTCGTTTCGTGATCCTCACTGCACAGCACGACCGG[A/G]AAGTCGTACTCGCCGCTCGAGTGCAGCTCATTGTCCACCTGCACGTTCGC	May 03 2007	2	38604781
TCGAGCGTCTTCGGGTTGGCGATGTGCACCGCCGGGATTTGATCGATCTG[T/C]GCATTCATCTTGGTCGCGATGTCGTCCCGCGAGCAGAGCGTGAAGGTCAG	May 03 2007	2	39071575
AAGCACTCGAACCGCACCGTACCGTCCGCGTGCACAAAGTGCTTCCACAG[G/A]TCGATCGTGCGCGGACAGGTGCGGCAGATGTACTCGTTCAGCTTGAGCAG	May 03 2007	2	39362707
GTGTGCATTATTACGGGCAAGGGGCCGCTTAAGGAAAAGTACCGCAAAAT[T/A]GTAGACTCAAAATCGTGGAAGATGGTGAAGCTGGAAATGCCTTGGCTGGA	May 03 2007	2	39448568
TCGAGCGGATGTGCCTTCTTGCGATGCTTGTACAGATTCGAAATGTAGCC[A/G]AACGATTTAAAACAAAACGCACACTGGTACTTGTTCGTGCGCGTGTGTGT	May 03 2007	2	39536096
TCACTAATAACAAACTGTAGTCAGTTACACGTATCAATTAGAGCTAACTG[C/T]CGGACAACTGTTTCGCCGCCTTCTCCGTTGTCTATCGATATAACCGCGCA	May 03 2007	2	40087755
ATCGAGATCACTTTTGTTGCCCAGCAGCAGGAGCGTGTAGTAGGAGGGCA[G/A]CTTCAGCTTGGTCAGCTGCTGCAGGTAGTCGGCCGCCTCCTCGAAGCTTG	May 03 2007	2	40094803
ACGCACACCTTGGCCGCACCCATCGCTTTCGCTACCAGCAGCGTAACGAG[C/T]CCGATCGGTCCGGCACCGAGCACCAGCACCGTGCTGCCAATCCCGACACC	May 03 2007	2	40340214
CCCTTGATGTGGTTGAGCAGCTTCTCCAGGTTCTGGTTGTTCTCCAGATG[C/A]CCGCGGATGGCCTTGCGCATCATGGTGTTCTTGCCCATCAGCACGATGGC	May 03 2007	2	40370043
TTGCCATCGTCCAGATGCTGGTTGAAGCCTAGCTTGATGTCTGAATGGCG[T/C]CGCTGTAGCGTCTCCATAACCGGTACCTCCAGGGCGGAGTCGGTTGATTC	May 03 2007	2	40449944
GGTGTCGAGCTGTCCGCATCGAACTCCGTACGCACGAACACCTTCTTGTT[C/G]GGGCCGTAGTAATTCTTCGCCCACTCGTCGTAATCCACCCGCTCCGCCAC	May 03 2007	2	40788495
CGCCAGCTGAACTATCACATCTGTACCGAGTTTGGCTTCTTCCAGACGGC[C/A]AAGTCGCGCGACCAGCCGTTCGGTTCCAAGGTGACGTACGATCTGTTCCT	May 03 2007	2	40883430
GTGAAGCGTGAGAGAGAATGCCAGCCAGGCTACTACGGTGACCCGAACCG[C/T]GACATTCCCTGCGCACCGTGCCCCTGCCCGGTGGCGGGTGAGAAGTCGCG	May 03 2007	2	41197021
GCCGCAAACCGCAGCGGTGCCTCGGACGACATCAGCAGGCTGACGAGATG[T/C]TCGGTCAGCCGAATGGTCCAGAAGACGCGCAGCACGCACGGCACGTTCAG	May 03 2007	2	41367830
GCGTTGCCCCGGCAGGCGCTGTATATTTTCTCCTCTGCGTCGGCCAACTC[A/G]CGCTCCAGCCGATCGAGCTGCTGCTTCTGGCTTTTGCGGGTCGTTTCCAT	May 03 2007	2	41817823
GAGGCGGACGTTTGCTGAAAGATTCGCACTTCCATCTCCAGCTCGGGCAA[T/C]GATCCTTCAAACAGTTTGTTTATCTTCGAACGGAGCTGTTGGCTTTGCTC	May 03 2007	2	41818804
CTGACGAAGGTGTTCAAGGAGCTGATGCTGAACCAACCGAACCCGGACAT[T/C]ATTGCGAGCGTCACGTATCAGCTGTTCCGATCGGCGATCGATTCGTCCTA	May 03 2007	2	41930168
TGCCGAATTTTGACGTTAAATCTTGCTTTGTGCCCGGGTTCATCATAGCA[C/T]GGAAAGACTGTTCGGGCGTAGGTAGCGGCAAAGAATGTGGTTGCCAGATA	May 03 2007	2	42055695
ATGACATGCTGCTTATTGCTTATCGCCGATACGTTCTCCTCGTACAGCAT[T/G]GCCGTCTCGCGATACGTAATCAAGCCCCAGTTTTCCATCGCACCGGCACT	May 03 2007	2	42100883
ATGGCCGACATGATGTACTTTACGGAAAATGATGGAAAGCTTCGACTCGA[T/C]ACCTACAGCATCTAAATGGCGATCCTGTTGTTAGGAGTGGAACGGAATAA	May 03 2007	2	42207002
TTCGTGAACGGCAGCGTCAGCTCATTGCTCTTCAGCTTGCTCTCCGTCTT[T/C]TCCACCACCCGGTCGTACTCGTCGGCGATCGCCTGCATGCGCTGCCGGAT	May 03 2007	2	42820306
GCTTTCGCTCGGCGCAACTCCTCCTGCAGCACGAACTTGATCAGCGTGAG[C/T]AGAAACTTCATGAATTTGGCCCCGCCCGGCAGGACGACGACGTGCGCCTT	May 03 2007	2	42820684
GGTTCCGTCTTAAGCATCACGTTGTTCACCCACAGATCGCCATGGTTGAG[C/T]ACGTTGAAGTCGGTTTCGGTGCGCGTGTACACCCGGCACCCTTTGGCGAT	May 03 2007	2	43115146
TTGCGAGCGAGGTATGGATTACGGTTGTCTTCGGATTTTACAAAGAACTG[T/C]AGCACATCGTCATACGCCCAGCCCGGATTGCCCAGGGATTCCCAATGGTT	May 03 2007	2	43211914
GTTTCGTTCGCAAACTGTTGACGCTTCCCTCGCCGTGAGTGACCCTTCTT[T/C]AACCACAGCTCTTTGATCATATCGGCACCCTTCTCTCCAATCATGATGAC	May 03 2007	2	43274851
ATCGTAGAGCGCCGCAAGCAGATCGAGATCGAAACGCAGGAAATCAATCG[C/A]AAGGATTGCGAACTGAACGCCACGGTGAAGCTGCCGGCGGAGGCGGAGAG	May 03 2007	2	43322632
TGGTATCCCGGTTCGTGCATCTGCATCTGCATGACCAAATTCTTCGCCTC[A/G]CGTCGCATTTCGTATGACTTGCGTGATTCCTTGTACAGTAGCAGTGCAGC	May 03 2007	2	43705726
CTGCCTCAGCGCTCGATAATAAGTGATATTTTCGATGGCAAGCTGCTCTC[A/G]TCAGTTCAGTGTCTCACGTGCGATCGAGTGTCAACGCGCGAGGAAACGTT	May 03 2007	2	43765674
CCGCTGCAGAAGCTGCGCACCGAAGTCGACCAGGTGAAAGGTGCCCTCGA[G/A]GCGAGCATGAGCGAAATTGCCAGCTGTCTCGAGCAGAAGAAGCTGCTGCG	May 03 2007	2	43797114
ACACTGACCGGGAAGTCGTCGACCGTGGCATCGTCCACGGACGAGCCACT[C/G]TCACTGAAGCGAAAGCTGCCCAGCACTCCTGTCAGAAATGGGGCCGAATC	May 03 2007	2	44333186
ACCATCAATGTGGCTAGCAACATTATGGTGAACAACAAGCGCAACCAGCA[G/A]TTCGTGGGCCATGCGGACTCGATCAACAATATGGATGCGTGCAAGCAGGA	May 03 2007	2	44560280
TCGTGATGGCAACATTTGATGTGGGCAGAGTTCTGCACAGAAATCCACAC[A/G]TAGTCGTTTAATACTGTCATATTTGTGATTGGCTTGGAGTCGTTCGATAT	May 03 2007	2	44571341
GGTAATGGGGTCGCTGCCGGTAGTCGCATTCCCGGGGTGCCGGGAACGTT[A/G]ACCTTTACCCTCTCACCACCGGACGATGCTCCGTACTCGCTGTTTGTGAT	May 03 2007	2	44859609
AAGGCACGGCTCGGACAGGATGAGTGAGTCGTTGTCCGACTCCAGCACCG[T/A]GCACAGGTCAACATCCATACCAAGTGGGTCGGGTCGGGACGAGTCCGATA	May 03 2007	2	44970485
CACCACGGGCAGTGCATTCAGGCGATCGAGAACAACATGTACCGGGCGCC[G/A]ATCTATCCGCACACGATACAGGAAACAGACTTTCTCGTGATTCGTACCCG	May 03 2007	2	45492968
CAGGTCGCACTGTCCTACATTCTGGGCGAGTACGTCAATGGACAGCTGAA[G/A]TCGATGCCGGAAAGCTGGCCGTTCCTGAAACCGGTCAACAAGCGGCTGGT	May 03 2007	2	45495519
GATGGCAGCAGCTTCATCGACCAGTACGAGCAGGGCGTGCAGGCGTACCT[T/C]ACGAACGAGTGGGAAGACTGTGTGTACTTTCTCGAGCGCGCACTGGAGGG	May 03 2007	2	45700070
GTTTTGGTGATCAGACGGGCAGAGGCGGACGACCGATGCTGCGATCGACA[A/G]CGGCACGGATCGTGTTTGTCCAGGTAGTGTGCAAGCGTGTCCCAGCCGCC	May 03 2007	2	45722952
AGCGTCAGACCGATCATACATCCCAGGAAGATGTACACGTGGATGTAGAT[T/C]GCGTGCACCGGGCCGAGCGCTTTGATCAGCACGTCGCGCACATCGATCCA	May 03 2007	2	46276964
GCGGACGAGTTGCTCGGCACCTGGCGCGGCATCCAGATGAGGAAGCTGGT[G/A]GACACGACGTAGATGAACACGTCCAGCACGGACGCCACGTCCTTGATGTA	May 03 2007	2	46277465
GCGGTGGATGCAGTCACCTTTTCCGATGAGGACATCAGCTCGATGGTGAT[T/C]GAGCACGATTTCTATCAGCTGGAGGATGTTTGGTTCACATCGGCCCCATA	May 03 2007	2	46391255
GCACACACACTTACCGTCATGTTTTGTGGCGACGAATCGGACTGCTGCTG[T/C]TGCGCACCGGAAGTGTTCCCGCTGCCGGCACTGCCGAGCAGGACCGACTC	May 03 2007	2	46619802
TCGGGCATGCAGAACGCGGCCGCCATCCCGTACAGTGCCGGCGCGTTGTA[C/G]GACGAAAGGTTGAACGAATCGTTTGCCGACGGGTCCAGCTGCTTCGATAC	May 03 2007	2	47212906
GATCAGGCGCGCCTCAGCGACACGGGCGAGGAGATCAAGAAGCGGCTGAA[A/G]TACTTCACCCAGGCCGAGAGCATATCCCAGCGGCTGCACAATCCAACGTT	May 03 2007	2	47233305
TCCGGCGTTCCTCGCTCGCTGGAAGCGCTCGATCAGCCGAAAGTGAACGA[C/T]CCGACGGCAGATGCAGCGTTTGTGCTATTCTACGGAAAGTTCCAAGCTTC	May 03 2007	2	47233679
ATTCTACGGAAAGTTCCAAGCTTCTTCGCCACGCGTCAAACGCATCACTG[T/C]CCTGATTGAGGAGCGGCTCGATCGCAGTCCCGACTACGAACAGTTGCTGG	May 03 2007	2	47233756
GCGATGGAGATTTCTGAGCAGGAGCAGGGCACAGCGAACGGTCCACCAGC[G/A]ACGGGCGCGTTCGAGATCGGTGACTACGTGCGAGCGACCTACGACGATGG	May 03 2007	2	47863027
TCCCACTGGTACTCGATGCTGCTGCAGCTTACCGAGGGTCAGACGTGGCT[T/C]CAAACGCGCCTGAACGTGACGCCGGTGTCGAGCTGGTCGATCGATCCGTT	May 03 2007	2	47918117
CTGTTTACGCACATGATGCCGTTCTATTCGTACGATGTGCCGCACACGTG[C/T]GGTCCCGATCCGAAGATATGCTGCCAGTTCGATTTCAAGCGGCTCCCAAG	May 03 2007	2	47918375
GTTGAGGAGGGTGCCCTGTTGCCATCACCGACGCGCGAAAAGCTTATGCC[G/T]GCAATACCGCGCTCCAAAGCGGACAGTCCACAGCGTGGCAGTCCGCAGAA	May 03 2007	2	48137849
TCGTCCGCATGCGTATGGCCGTGGAAGTGCGCAGTAATGACGTCCCAGAA[C/G]CGGTCCAGAATGCGCCGATACTGACGGGCCCAAGTGCGATAGCTCGTACC	May 03 2007	2	49046916
TCCTGCGATATTTTCATTTGCATGCATCGTCACAAGATGGTTCTGCTGTT[C/T]GCACGTCGCTGGTCAAAAGTTGATTCTTCAAAGAGATCCGTCTTCGTGAA	May 03 2007	2	49086207
CAGGTGAGCGGGGCACATATCGCGTGGGACGCACTGATGCGGTGGGCAAA[T/C]TTGATGAGCTCCTCCGACGAGACCGGCCGTTTGTTGGCCTTCGCAATGCT	May 03 2007	2	49276492
TCTTGTCGCCTGGGTGATACGCCCGGCTGGTCCGAGTAGACCAGATTCCT[C/T]ACCGATCCTCTGAACCTTGGCTCGAAGATGACGCTGGGCAGTGCCAACAG	May 03 2007	2	49356895
AAGGAAATTGTTGATTCGCTCACAAACGATGATATGGATGAGATTTACCT[C/T]ATTGACGACGACTACGATGACGAGCTGGCGGATGAAGAGCTCTCTTCGAT	May 03 2007	2	49519657
GGCGGACGATTGGGGTACGGAAACGGCATCGATTTTGTTCAGGATTGCCA[G/A]CAGGAAGCGGTTGTGCAAGTGCAGCTGATTCGGGCTGAACAGTTTGCGGC	May 03 2007	2	49527147
CCGTCGTCTTCGATACCGGAGCCTCGGAAGCCATACATGCGACCCTGCCA[A/C]GGAACATCGTGTTCGAGCGACCGTCGCCGATTATCTTTCTGCGTGCGCAA	May 03 2007	2	50059889
CTTTCGTTTGACTACCTCGCGCTGAACCTGCTGGGCCACACGATGTATGC[C/T]GCCTTCAACTGTGCGCTGTTTTGGAACGGTTCCGTACAGGCGGAGTACCT	May 03 2007	2	50177852
TACCAGGACTGTGCCAGCGCCGATGTCTCCACCTGCCTGAAGATGAAGCT[G/A]TTCACCATCCTGGACCGCGTGGCGCGCTCGACCAAGGACTTCAAGCTGAG	May 03 2007	2	50448865
AAGGCTCTGATCGTGTCCAAGCTCGCCCTCGCCCTCGCCTCGATCATTGG[T/C]ATCAAGAAGCTGATCTCGAGCGGCAGCGGACACCACGAATCGGCCCATGA	May 03 2007	2	50449421
AAGATGAAGGATGCGGTCGGTTTCCTGAACACCTTCCTGGAGGGTCAGGA[A/G]TATGCCGCTGGCAACGATCTCACAATTGCCGATCTGAGTCTGGCTGCGAC	May 03 2007	2	51001137
GCACCGACCCAAAACTCGTACGGTGCGCCAATAAATTCGATGTCCTCAAT[A/C]GATTGACAAACGATATCGATCGTAACGAGTGCCACGTTGAACCGCGACTC	May 03 2007	2	51009644
CCGAGCGAGATTAACAACGTCGAATACGAGCACTCGACGGACGGGATGGA[G/A]TACGAGACGGAGGTCCACTACGAAATCAATTCGATCGACATGAAGGACAT	May 03 2007	2	51224232
GCTGCACTCACTTCACTCTGTGTTCGTTCGTTCGGTTCAAATGTTGGTCG[C/A]GGCTGGGTGGCCGGACTGAGGGCACGCAACAAGCGGTAGAACTCACTGAC	May 03 2007	2	51371755
ATCGCGTCCTTCGCTTCCTGCTTGGCGCGCTGCAGATCGCGCTGCAGCTG[G/C]GAATGAGCGTCCATGATTTTGCTCTTAAACTCCACCAGCTGCTCGTACTG	May 03 2007	2	51650032
TTGCCCGTGCCCTTCTGGCCGGCCGTGTCACGGATACGCTCCAGCAAGTA[G/T]CCCTCATCGTCGCGATAGTTCAGAATGTCCCGGGTGATCTCGATCAAGAA	May 03 2007	2	51677289
ACACTATCGTTGAACCGAAGCGCGAGAACAGCAGACGACGAAAACCAACG[G/T]AGATGCCTTCACTACGCAAGAAAATGCGAACGAAAGCAAGAAAAGAGCGG	May 03 2007	2	51947858
ATTTGGTGCAGCTGATGGTTGTGATGGTAAGTGTGGGAATGTACTAGAGA[G/C]GTCGTCGTGCTTGAAAGCAGCGGATCGAGCATCGACGTGTAGGGCGGCTC	May 03 2007	2	52177105
ACGGAGGCAGATCCCTCGGATGCACTCCCGTTGCTTTGTCTCTTTTTAGC[C/T]CGGTTCTGTTCGATCTTTTTGCGCTTCAGCACCTTATCCTCCTCCGACAT	May 03 2007	2	52178437
CTGATGAAGCTGTCCGCAATGGCGTTGCGCAACTCGCACATCATCAACAG[T/C]CAGTTCCTGATGCACGACGTCATGCGGCAGCTGGTCGATGAGGCACACCT	May 03 2007	2	52461796
CTCTCCAGATCCTCTATCCGCTCGTTCGAGTTCTTGGTCGGCGACAGCTC[G/A]CACTCCAGCTGGGTCACCTTCGCCCGCAGGATGTCGCTCTCGATCACGCG	May 03 2007	2	52961245
ATCTCCTGCACCTTGTCCATGTCGACGTTTAGCTCGGCAAACCAGGATTT[C/T]AGCTCTTTCTGTAGAATGACACACGCTATCTGCAGACAACCGATAGCGAT	May 03 2007	2	52973557
CCAGCGATCGGTAGCTCCAGGCAGCCACGGAACTCCTCGAACGTGGCTGA[A/G]TACAGGTTGCGAAAGTTCTCCAGCTGAGGCCGCACAATATTATTGACCTT	May 03 2007	2	52976796
CCAACGATCGTGAGCAGTGTGTTCCACTTGAGTCCCTGCGTGCCACGGGC[T/G]ACCAGGCTGAAACCGATCGTCGATCCAACAATGCTGTGTGTGCCGGAGAT	May 03 2007	2	53278345
TTACGGGCCACCTTTTTCGATTGCCCCGTGCCAGTGAACGATTGTTCGCC[C/T]ACCGTCACCCGGGCCACAAAGTTCGTCCGTGCCGGACTCACGACGGTTTC	May 03 2007	2	53809433
ATGATGGGACTGCAGCAGGACGACGATGTGCCACCGAACGCGTACATCCC[C/T]CGCATCCTGCAGGACATGTGGCGCTGGTGCAATATGTACTCGCTCAACGC	May 03 2007	2	53883318
CTGTGCTTCGGCTCGGACGAGAGGCGCTTCAGGATGTACTCCAGGTAGAA[G/A]CCGAAGGCACGCCTCGCTTGCAGAATGCTCATTTCGTGCCCGTTCTCAAT	May 03 2007	2	54088218
CCGAGTGACGGCGAGAGGTTCACCTCCAGCAGCCACGGTTTCAGCATATC[G/A]TCGATCAGGATGTCGAACCCATACAGCTCGAAACAATTGCCAATGTGCGG	May 03 2007	2	54088977
CGCAGCTCGTCGGCTGTTCCGTGCGGATGTCTTCCTCGTCCAAAGGGTCT[A/G]GCGATCCGTCCGATGATTTTTGACTTGCCTCGAAGCTTCCATCGTTAAAT	May 03 2007	2	54713370
AGTATATGTTTAGCTCGGGTCTCTTTGCGCTTCATGAAATCTGCGATCGA[C/T]TCCATGCGATTGAAATGGTTTGCGTGAATGTTTTTAAAGTTCGGCAACTT	May 03 2007	2	54922352
TCTCTACGGGCGCTATCGACTCAACATTGTGTTCCGGTTTCTCTTCTTGT[A/G]CATTAATTTCATCCTCCTGTTTCTTTGAATCCATTCCCACTTCAACAATG	May 03 2007	2	54924242
CGCGGCACGGCCAAACTTCGCTCCAGCACACCCTTGCTGGTCACCATCTT[G/C]ACGCGCACCAGCAGATCCTCGATGTTGCCGTACACGTTCTTCTTCATGCC	May 03 2007	2	55032251
AATTTGTACCGTCAAGATGTACTTCAAAAGTCGTGCCAGTACAACATTAC[T/C]GATGATATGATGGACCGGATAGAGCAGCTGAAACAGATTCCCACCGATCA	May 03 2007	2	55367196
AGCTTTTTCTTCAAAATACACTCCACGTACTCGATGGCACTCTTGAACAT[A/T]AGGCCATTGTCGAAGAACAGCCGTTGGTTCACGACGGACCGTACCTTCGG	May 03 2007	2	55513410
ATTGGATTCATTGAAACGTACCGCGATCCGGTTGGACAGCGGGGAGAGTT[C/T]GAGGGATTCGTTGCCATGGTGAACAAGGAGATGTCGGCAAAATTCGGCAC	May 03 2007	2	55592241
CTGAACACGATGGAATTAAAAATTGTGATTCAGCAGTCAGCATATATGCT[G/A]GAAAAATTCTACCCATCGCACGTGATTGCTCGCCTGTCCATCAGCGAGGA	May 03 2007	2	55877853
TCACCCGGTCGTACCAATCGTTCCTCGGTAACGCTTTGCTGCACACGGTA[T/C]TGCATTTTGCAGTACGCCTCCTGGTTTGCTCCCAGTGAAGAGTTCACGTA	May 03 2007	2	56313930
AACAAAACGCTACCACTGATGACGCCCAAGGAGATACGCAATGTTATTGA[T/C]GCGTGGATCGCGGAATTCCGCACGCTGGCGCAGCGGTACCAATGGGTGCA	May 03 2007	2	56365549
TCTCGAGCAGCCCGACGTGATGATCGACATGATGAAGCGAATCGCGCCCA[A/G]CACAACCAGCGCAGTGTACTGATTGAAGCTGGCGCCCTGTTCGCCCTGTG	May 03 2007	2	56691136
GCCACACTCGCTACGGAGTGCTGTATACCAAGCTCATGTCCCGAATAACC[A/T]ATCGTCAGTTCAGGAAAGTGGGCTCGAAGTAACGGAATCATACGCAACAT	May 03 2007	2	56707520
GAGATCGTTTCACTCGGTCGGTTAATATCTAGGAACGTTTGTTTCGGATA[A/G]CCCTGCGACTGAAGGAACCCATTTGCCATCATTTGACCAGTGGCCACGTA	May 03 2007	2	57074675
ATCTTAGAACAGGCAAAACTGTCGGGTTCTTATGGACTTGGAGATCTGGA[T/C]TCGGATTCGTTTCATTCCGACAGTCAATCTGAGCACTCTTTCTCGGGACA	May 03 2007	2	57386701
ACTTTCTTCGATTATTGCCTCGTCTGGTTCTACCTCTGGCAGATTAGGTA[A/C]ACTGACCATGGCTGGTTCTATGGCTGCTCCAGAAGATTCCGATGCACTTC	May 03 2007	2	57468224
TCCAAATTCAACAAATTCTGCCACCGAGATGCTGCCACATTGGACATGGT[A/T]ATCAACTCACTAGATAGCTGGGGCGGTGAATTGTACTCGAGATTAATCTC	May 03 2007	2	57589880
GGCAATGGTTGCGCCCGGCCCTACTATCCCGGCGTGTACACGCGGGTGAC[A/G]CGCTACCTCGACTGGATACGCGAGAACTCCAAGGACGGATGCTTCTGCAG	May 03 2007	2	57665076
GCGTTACGGATGAAGGACGCAAAGATGACGTCCACTCCTTGCTCCACACC[G/A]AACGCCAGATCCGACTTGTCCTTTTCCGACACAGCCGGGAGATCCACCGG	May 03 2007	2	58247147
TCGGTTGTGGTGGTCGTGGGAATATCGATTACTGCTATTCCACTGCTCGT[T/C]CTGTCAGTTTGTTCTTGTGTGTAAGGTGGCGGATTCTCAGCTAGAGATAT	May 03 2007	2	58339827
AAAAGTGATCTTCGACGTGTATAAATGGAGATGAAAACTATCGTCAAAAA[G/A]CGCACTGTAGCTGAAGATACGGAAAGGGAGAATGGAAGTGAGGATTGCGA	May 03 2007	2	58392353
GAGAAGGTTGACAAACACGAGTCGCAGAAGGATTACAAGACCGGCTTCGG[G/A]GGGAAGTTTGGAGTACAGCAGGACCGTCAAGATAAATCGGCGGTTGGGTG	May 03 2007	2	58632031
CAACCATCCAACTTGTTGTTATTGTCCGAATCGTGCATTTTGAAGTAATG[G/A]AATTGTAGTTCTTGTTCGCTCATTTTGCTCGTATCGATTGGTACTTCCAT	May 03 2007	2	58675386
AAAATGGAGGACTTAATCTAAGCCCTATGCAACGCGATTTGAATAACGGA[G/A]TCCAGGGAGCAGAGTGCAATGTCACCAACATTGGCAGTGCAATGGACGTT	May 03 2007	2	58795792
GAGGACCAAGTGGCTTTCGCAACTCATTGAGTAATGGACGTATGTTTAGC[A/C]GGCTTATGTCTGTTGAACGTGGACGGTCTAACAATCATGGAACGACTTCA	May 03 2007	2	58818381
TCCACGTCCGGCAGTATGGATCCAGCTTGTCTGACAGGAGGATCTTCGAT[T/G]GAGACAATTTCGATACGGGGCGTTGTGTCAACTCCCAAATCTTTCGGTGC	May 03 2007	2	59553308
AGAAAAATATGTTTGATGAAATGGCGGTTTTTACGAGCAACTGCAATAAC[C/T]CGCTCCGCAGAATATGGTGAAACGAAGAGTATGCTTGGTTTGGATAAATT	May 03 2007	2	59557760
ACAAGATGCAAATGTAGGGTGCATTTACTACACTTTGTAACATTATTAGG[A/G]CGATTGCAAATGTAACACACAAAGCCTTTAGGAACACCTTTCATAAGAAA	May 03 2007	2	59565807
TTTCAACTACTGATCCTGGGGACAGTTTTGGCGAAATCTCAGGCCTACCA[T/C]TATTTCCATCATTGGCTCCACTGCTTCCTCCACTGGCTGTACTTAAATCC	May 03 2007	2	59757178
TTTGATGATCATTTGCACTATCATGTTCGGTTCGGGCCGGATAGGTTTTA[C/G]ATTCTACATACTCCGATTGATCTTCACTTTGATCTTGTCTATCATATTCC	May 03 2007	2	60779748
TCATTGCTATCTTTCAGTGGGATCCCAATAAGTATATCTTCTAGATCACT[C/T]AATTCTTTTCCCGATTTAGTTCGGTCTCTTCCGATAGCGCCGTCATTTTG	May 03 2007	2	60849405
CTTTCTGGAGGAGGTAAAGGTGGCCACCAGTTGGATGGTATAATTACTTC[T/G]GCTACACATACGCCATCTTCGCCTTCCGGCATACACTTCCCTTTAAGTGG	May 03 2007	2	60875458
GCGACAGTGTTTCGTACTACATGGGCGGATATATCTAACTGAAGATTTGA[C/T]TGTTGTTGTAATTCCATCAATGTGGCGGTTGTATTATGTGTGGAACTTCC	May 03 2007	2	60875671
GTTGCTCTACAAATATATTCTGATGTTATTTTTTCCGGGTTTCAGCAACA[A/G]CATCCAAACCTCTTTTTCGTTCAACGCTCGAACATCTGTCACTTTACTAC	May 03 2007	2	61190158
GCACACATTTTTGGAACTGAAGTATGTGTTGTTGTTAAAATAGATGAAGT[A/T]TCATCGCCTATTCGATTCGTAAAGTTTACCATTGAGATCTGGGGTGTTGA	May 03 2007	2	61305464
CCACACATTCTTATGGCAACGAAAGCTCAAATTATTTCCCGGGTGAAAAT[A/T]TCTCCAAAGTCCCTTATCATTTTGATATCATTGATGAAAGCATCATGCAA	May 03 2007	2	61415220
CAGTGAAAATAGCTGCTAAATATAGGAGTTGGCGAACCAAAAACAAAGTC[C/A]TCTGGATGGTTACAATTACATGGATTATTCCAGCCCTGCTCTTCTTTATA	May 03 2007	2	61415742
TTGGCCTTGGATGTGTTTCTACGAGAAAGTGTTGATGTATGCGTCATTGA[A/G]GTGGGCATCGGAGGTAGATATGACTGTACGAATGTTTTACCTAAAACTGG	May 03 2007	2	209172
CAAGCTCGTTCGTTATTGATAGGGTCTGGTAAAGTGGGCTTCATCGCCAA[T/C]GATCCCTTTTGAGTTATATTATCTTTTACCATCCACTTGCTTAGGGACCG	May 03 2007	2	496175
CAGACAAATATTGGTATATCTGGTGGAAGTAGCAGCACAAACACAACAGC[T/C]ATCCCTGTTTCGAGTAGTTTGACACCGATGTCATCATCTGTGATTGGATT	May 03 2007	2	745320
TATCTAATTTATCGCATACTGTCCATTCGTCTTCTCTTTCAATTGGATCG[G/A]CAATTCTTTTAAATCACAGCACACAACACAATAATACATCCAATAGCCAT	May 03 2007	2	746341
TGTACTTCCGCCGCCTCCTCGATCCACCTGCCATGAAGTAGGTCCTCCGC[T/C]CATTGGACCTCCATCATTGTGGCCGCCTCCACCTCCGCTGCCGCCGCTAA	May 03 2007	2	1272741
TCATTGAAAATGTGGGTTTATGAAGCAAAATCATTGCCACCAAAAAAGCG[C/T]TACTTTTGTGAGATATATATCGATAAAACGTTGTACGGTCGAACATCCGT	May 03 2007	2	1414825
TACGTAATCCCTGCAAGCATACCGAAGAAATAGTTACCAGCATTGGTCTC[T/C]GACGGAATGTAAACATGTAAATAGTAAGGTAAAGTTCGAATTTCTTGCAG	May 03 2007	2	1595278
AATAGTAAACCACCAATTACGAAAAAAAGCTGTACCGTATACGTATTGCC[T/A]GCCATTGCGATCGGAAACCATGGTTGATTGAACTGCGCTTCCAAATCATT	May 03 2007	2	1601590
TTAATAAAACGTATGACCAGGACCAAGATGCCGATTTATGGCGCGAAAAA[A/C]TGTTAATCGGCAAACGGACAACACGATATTTGTGTCAATCCAAATCAGAA	May 03 2007	2	1834405
ACACGATATTTGTGTCAATCCAAATCAGAAGGGTTACCTGGTTACATAGT[A/G]GAGACACTAAAAATAATAAACGAAAAGGAAATTATTCCAGAGGGATTTTC	May 03 2007	2	1834476
GACTACGAATACGTGCAGCTGTCATCATCGTATAAGCTTTCACCGAAACG[T/A]GCTGCTCCTAAACCACTTATGTATTCAACCGGAACAATGTATGTTCACAC	May 03 2007	2	1835085
CCAACAGTACTGTCTCGTCGACGTACTTTACACATTTAAAAACGAGCACG[T/G]CATTGATGTATTGTGTCCTAGAAAAGTACAAGGGAAAAATATGTATATAC	May 03 2007	2	1969128
CGCCGTGAGACAGTAGTCCATTAACTTGTTTTCGTGTTAATCGTAAAGTG[T/A]AAAGTTTGTAGAGCAGACAAAAAGCAGTTGAAACGATCCCTCCAGCTCCG	May 03 2007	2	1970167
CACATTCCTGTCTGACCCGCGGTTTTGCGAGAGCCTCTTTCCCATGGTTC[C/T]AAGTGTTTCACTTGATAGTATATTTCGTCTACAACTTCATGGTAAGTCTT	May 03 2007	2	1970368
CACGTCATTGCAACATTCTACTATTTATGGGTTGTGTTAGTAAACCATCT[C/T]TAGCGATTGTGACGCAATGGTGTGAAGGTAGCAGTTTGTATAAACATATT	May 03 2007	2	1975623
AACACGCTGATTGATATCGCTCGGCAAGCAGCTCAAGGAATGGATTATTT[G/A]CATGCAAAAAATATTATTCATCGTGATCTTAAGTCTAATAACATTTTCTT	May 03 2007	2	1975751
ATTTTGTTCATGGTTGGCTGTGGAAAGTTACGGCCAGATTCGACAAAAGT[G/A]CGAACTGACTGTCCACAAGCTTTAAAGCGTTGTGTTGAGGATTGCATTAA	May 03 2007	2	1976093
AAGCTTTAAAGCGTTGTGTTGAGGATTGCATTAAGTTCAATCGTGATGAA[C/A]GACCGCTCTTTCGATTATTGCTAAACATGTTAGAAAATATGCTGCGAACC	May 03 2007	2	1976160
ATCATACCAGAATTTGATCGCGGAGTAGCTGAAACACAACTATGTGTTAA[G/A]GACAAGAAAAATAGTACCATGATTGAGTTTTGTGAACCTCGTTCGTCAGG	May 03 2007	2	2014715
GCTCGATCAGTACGTGTGGGCCAAGCAAACCAACAGCAGGTACAACCAAT[T/C]CCTCAGGACGAACGCCGTTTACAATTACCAAGCGATTGACGCGAATGGGC	May 03 2007	2	2081228
TGGACCCATCCTCCTCGAGTGGAGAAGATAGAAACAGGATTGTCAGCAGA[C/T]AGGGCTGGAATTTTGCCGGGTGATTATGTGGTTTTTGTTGATAAGCACAA	May 03 2007	2	2081356
GGCCCACAGCTTTCAAATCGCACTAATGGTGTACGTAATATCTCATCTGG[A/G]CAAACATCCATATCGAACCATGGAGGCATGATTAACAGCACAGGGAACAT	May 03 2007	2	2081554
CAGGATGACACCGAACCACAAATCCATTTTGCTTCGCGCGTTTATCTGTC[C/A]AAAAATACTGCACTTTGTGCGGCTTACAGGAAGTATTGCAATGGATTGAA	May 03 2007	2	2106018
GAGGCTCATTAAAGGCCGTGTCCACTGAGGAATGGCAAAATAGTGTTGCA[C/T]TAAATACTATCGATAACCTTCGAAAACTTCCAGGTAGCTGTAATCCCCTC	May 03 2007	2	2119508
TGTTATCCGGGCCAGACTCAAACATGGTGATTGATTTGCCAAGACCAGCT[A/T]TTCTTAAACCACGAAAATTATGGACCGGGAAACAAATATTCAGTCTCATC	May 03 2007	2	2250746
ACCGAACCAGGAACAGCCGTAGGTGCATTGGCGGCTCAAAGTATAGGTGA[G/A]CCCGGTACGCAAATGACACTGAAAACGTTCCATTTTGCTGGAGTTGCATC	May 03 2007	2	2252367
GGATTACCGCAAGTATCTCGCGCAGTTATAGCCGTCGATGATTCCCGCGG[T/C]ACGCCCAAGTATCGATTATGCGTGGAAGGATGTGGGTTACGTGATGTAAT	May 03 2007	2	2252967
TATGAGTTGTTTGTCGGACAGGAGAAAGGCAACGACGATAACAATAAGGA[G/A]AAAATGTCCATTAGAAGCGAAGGATTGGAGTCGGTGAGCGAAATCACAAG	May 03 2007	2	2400065
GGAGATGAAGGTCCTCTGGATGGAGAGCTGATTATTCATGCAGAAGAAGA[C/T]GAAGTGATTGAGGATTCACCGGCGGATTGCTGCCCGGACAACTGCTACAA	May 03 2007	2	2425016
CGTTTGGTTAAAGGAGCCAAGGGTATCCGAACGTTGCTGTTTGCATTAGC[C/A]ATGTCGCTACCTGCACTATTTAACATCTGCTTGTTACTCTTTTTGGTGAT	May 03 2007	2	2430363
TATCTTGTAATAAGTTTCCTTATCGTTATTAACATGTACATTGCTGTTAT[C/T]CTCGAAAACTACTCGCAAGCTACGGAAGATGTTCAAGAAGGCTTAACTGA	May 03 2007	2	2430786
TCATCAACACTTTGGAGGCAGCGTGAAGAGTACTGTGCTCGACTGATACA[A/G]CATGCGTGGAAACGCTATAAACAGCGTCACGGAGGCGGAACAGACGCTTC	May 03 2007	2	2431194
ATAGCCCTCCTCAAACCTTCATTGAGAAGTTCTGTCAATTTCACCGTATC[A/G]CCAGAACGAGTCTTGAATTTTTTACCATCTTCGCCTAGCACCACACCAAA	May 03 2007	2	2472772
AATCCTCCGTCTGATTTTACGATGGTTAAAGGAATTCCAGCGCGATTTTC[A/G]CCCCACATGATAAGACGGCCTTCGTCTTCTTCAAGGAACCCATCCTGCTT	May 03 2007	2	2473048
ACTCAAGACGTGGAATACGTAAAGCAGGAGGCAAAAGTTGTGTATTTGTT[G/A]GAGTGTTTGCAGAAAACACCACCTCCAGTACTGATATTTGCTGAGAAAAA	May 03 2007	2	2489023
TATCGGTCGGTCGAGTCATTTAGAAATCAAGAGAAGGACGTGCTAGTTGC[T/C]ACTGACGTCGCATCTAAAGGTTTGGATTTTCCGGATGTGCAGCATGTAAT	May 03 2007	2	2489212
CCAAGCGTTTTTCCCTTCTCTATGGTTGCCTCAAACTCCTCACCTACCTT[C/G]GGTCCGGTAAGAAATACGCGTGTATTTAGTTTATCTACCGGCCCGAATGT	May 03 2007	2	2999964
CGATCTGTGAGCTGCAATGTGGCACCAAAAGTGTACTCCCTTCGCAGTCC[T/A]GGCGATGTAGATGATGGTAAAAACAACAACTTTGCTTCGAACGCGCTGGT	May 03 2007	2	3063576
GAATATTTCCTAAAACTTTCGAGACAGCTTTGCGAGATGTTGCTCGATCC[T/C]ATCACCGAGGCTGGAGGAATGATGTCGCTAGCTGACGTTTACTGTCGTGT	May 03 2007	2	3066572
CATTTGGGTATTGCAATGGAAAGCATCGAGCATGGGAGGCACTCTATCTC[T/G]CCATCACTGTTGTCCATAGCAACTCATGATTCGATCTACATCTTTGACAT	May 03 2007	2	3069713
ACCAACTATTTCGTGCGTGGAATGATGGAGTACTACGAAAGTGCTATTCT[T/C]GGCGGCCGGCGATACCTGCTGAAGGAGCCAGATGAAAATATTGCCTATGC	May 03 2007	2	3521729
GCGCATGCATTTTGGGCCATTGCCATCCGGCAACCGATACAGGACAATCG[A/G]ATAGTGGCGTGGAAGTTCTGCCATCTGCTGCACAAGATACTGCGCGAGGG	May 03 2007	2	3738534
ACTCCAATGCCAGCTGGAAGAGCTCGAGCAAAAGCAAGCCCTGGTACAGA[A/G]TGCACTGCAGCAAAGTTCGAACGACGCACGACAGGAGCAGGAAGCCATTG	May 03 2007	2	3740513
TACGTCGAGTACTATGGTGGTGCCGGTGTGCAGCATATTGCACTCAACAC[C/T]AGCGACATCATTGGCGCTATTCGTAATCTACGTGCCCGTGGTCAGCAGTT	May 03 2007	2	3747011
GCAATCTGTACCACCGACGTTCCGATTAATGCGTCCTCGGGAATCGTCGC[T/C]TGATACAACGGAACTTTAAACACCGGCGCATTATCGTTCACGTCCGTCAC	May 03 2007	2	4456255
GCGACCTGGGCTGTCATTGAGATGCGCTCGGCCGATACGAACGATGCTGT[G/A]GGTGGCAAATTTTTCCTGCATACCCAGCAGATTCTGCCGATGAAGTTCTG	May 03 2007	2	4695246
CTTGGTTTCCAGTTCACTTCATACGTAAACTTAATCTTCGCTCCCACTCT[G/C]AGCAATTCCTTACGCTCCGGGGTAAGCGTAACGTCCACAATCTGTTTGCC	May 03 2007	2	4937102
AACGACAGTATCATCACGCGGCTAGCGGCCATGTTTACTAATCTCGAGTT[G/A]GAGGTAGTAAAGGATAAGAAAGATCGCATTGCACCGCGTCTCTGGACCAA	May 03 2007	2	4973138
AGTACGGCTACTCCGTTACGCGCTTGTACAGCGTCTTCTAGTGACGCATA[A/T]CGAGTATCATGGTGCACTAAGTGAAGTTCGAGCCCGTAGCGTGTGTCGTC	May 03 2007	2	5490098
TTTTTGTTTCCATGTCTGCGCGGCATTGATACAACAGTCAACACACGGCG[T/C]AAATCATTGTGAAGAGCTGTAACGTCTATACCGGTTCCGGCCGATTCTCC	May 03 2007	2	5501948
ATCAAAATTGCCATCAGCTCACCATCGTCGCTGTACGTGTCGTGGCTTCC[A/C]CCGCGAGACCCAAATGGCATCATAACCAAGTACAACCTCTACATGCGGGC	May 03 2007	2	5754872
ACCGGCTCTGGACTGGGAACGCTACTGCTGGAAAACTTGAAGGATCACTT[C/T]CCGGGGAAGATCACGAACACGTTCAGCGTTATTCCTTCGCCGAAAGTATC	May 03 2007	2	5862839
AATTTCTCCATGCCTCCGAACGCAAAGGTACCGATGCGGATTGTGACAAT[A/G]TTAGACAGGTGCTGATCTATTTACAGTTTGAGGTGCGTGTGTACGATGAT	May 03 2007	2	6047254
GTGTACGATGATTTAACGCGGAAAGAGATAAAACAAGTGCTCGACGATCT[G/A]GCGGAAGAGGACCACAAGAATAGTGACTGTTTGCTCGTGGTGATTATGAC	May 03 2007	2	6047343
TATAACAGTGCATAGCCCAGAAATAGAATGAAGTACTTGTAGTTGGTGAA[G/A]TTGATGCAATTGTTAACCCAGGGGCAGTGATGGTCCAGCTTCAGGACACA	May 03 2007	2	6226988
TTGGCAGCAAAAACAACATCACCGACATCCGATAAAGCGTTGCTGGTTCA[A/G]AATCAATCAAATGGGAATTCTAATCAACTAGAAATATATGCTGCATGAAA	May 03 2007	2	6262520
GGTAGACAGCTTGGTAACGTCACCAATTCATTACTACTCAGCATGAACCG[A/G]TTCAAGCTGGTAATGTTCCACTCGCAACAGTTAAGCGTCTCAATACGATT	May 03 2007	2	6308926
ATGCCGCTCAGCTCGAACTTGCCGAGCAGGTTGTTGTCCTTCGTCATGGC[G/A]CGCTCGCCCTCGAACACCTGGATCAGCACGCCCGGCTGGTTGTCCGAGTA	May 03 2007	2	6544744
TTAGGAAACACGCTCGGATCAACGAACGAGTCCGGGAACAGCTCCAGGAA[T/C]GAGGGAATGTTCAGATCCTTCGTATCCGGACGGTGCTGAATCGCAACGGA	May 03 2007	2	7443623
TTTCGATGTACCAACGCTACGGCAAGTGCGTACTGGAACAGGGTTGGATT[T/C]AAACGATCGCGGGCGTAAGCCGCCACCGAGAGCATTGCTTGGGGATCGGG	May 03 2007	2	7457531
GAGATGCGCAACGGTGCGGTAGTGTTCCAGTTCAAGCTTGGCCAGCACGC[T/C]CAGGCAGTGACGATGGGATCGAGCAGTGCGTTCAATGACGACAAATGGCA	May 03 2007	2	7605309
AAGGATATCGTCGACCAAATCGACGATCTGGATGAGAAGATCATCAAGTC[A/G]CTGCTAGATTTGGAAATTAAGGCCGATGGCATCCAGAGAGACGTTGGAGA	May 03 2007	2	7737492
ACGGCTAGTTTCCATCCCTCTGACCACGCCAACATAGAGGCGTTCAAAGC[A/G]TTTGGAGCCAAGACATACGTCGAGAACCTGCCGGTGGTGAGCGGTTCCGA	May 03 2007	2	7898377
GCCGACTGCAGCACCTCGATCGAAAAGGATCCCAAATACGTCAAGGCGTA[T/C]TATCGCCGGATGCAGGCTTACGAGCGGTTGGGTGAGAGCGAAAAGGCGGC	May 03 2007	2	8297775
GTGATTTAGCGGATGCTGCATGCCTAGATTCGGACCCCTTGGATGTGCCG[G/A]CGATCTGTGGTGTGGTACTGGCCAAGATGGTCGGAGTTCTTCTGGGGGTG	May 03 2007	2	8661430
TCGACCGTCGAGAACCGCGGCCGTTCGTCCTCGTTAACCCGGTTCGCCAA[G/A]TCTTCGTTTTCCTTTTCGGCCAGTCCGAGCTGCATCCGCAGTGCCTTGAT	May 03 2007	2	8711217
ACGGGATCGATCACAGCGGTTACGAACACCATCCCGCGACCAGTCAATCT[G/A]CCGTAGGTGTGTCGATTCAGCAACAGCGGTGCGTGCAAGGCATTCTGTCG	May 03 2007	2	9150159
AACTAGCTGGTTGCCTCAAAATTCCTGCAACGCTACACTACAATTGAATT[C/A]TAAAGTTTTTGGGCAATTGTCTTTTTTGACAGTTCAGTTCCCATTTCCAT	May 03 2007	2	9158352
AAACGTCAATCAATTGTAGATAGTATCAAAGTCAGGGTGATGGCAAAGCT[A/G]GAGGATGTCACGGTGGAGCTGCAAAATGACAAGCGATCTTTGGCCGTGCT	May 03 2007	2	9768612
ATACTGTTCGATCTGGACGCCACCTCAGACTACAATTCCGACAACATGCG[T/C]ATCGAGGTGGTGATGGGATGTGCACGGATCGTGTTCCTCAACTGGTTCGT	May 03 2007	2	9768942
GAGCTGGTTGAGCAAAAAGCGATCCAAGCGGCAGAAGTCGAACAAACGGA[A/T]CGTTTGCGACGCGCTAGCACATCCGCTGGTCCGGTCAGCCAACAGCAAGA	May 03 2007	2	9771274
GCAAAGCGAGCGCAGTGTGGAGCTAAAGCTGTCCCGAGCAATTTCGACCG[A/T]CGATTTCCAGGGTCTACAAACGGTACGTCTCGTGCTGTTAGCTAAGGCAT	May 03 2007	2	9954688
AATCTGCAGCGGCACATAATGAACAAGCTACACAGTATTGAGAGCACGCT[A/G]GAATCTCAACCGACCGGCGGTGGCGAGCCCAGCTTTATCGAGCATTCGGA	May 03 2007	2	10167271
GCGGACAGCAGCTACATTGCCAAGCCGGGCGACATGGTAGCGGCGCTGGT[A/G]AAGAGCGAGGAGGGCGAAGAGAACTGGATATTGGCCGAGGTGGTGCAGTA	May 03 2007	2	10239769
CGGGGACAGATTTTAGATTTTGCATCCACGAGAACAATCTTCAAGGGCGG[A/C]TACAAGCTGATTATCCTCGATGAGGCGGACGCGATGACGAATGATGCGCA	May 03 2007	2	10488649
GAATCAGAGTACGATGACTACCTCCAAAAGGGATACGATAGCGACAGCTT[T/C]GACGGGAACATGAACGGAGCCGATAGCTACGATGACGACTATGAATCGAG	May 03 2007	2	10813276
GTCGCCTCGGCACGGTTAAGGTGGAGACGGCTTGGGTTGGGCTCGTCCTG[A/G]GCTTACTGTTCGGCGTGGTAGCCGGAACTTGCTTTGAGGTAGTGGGCATC	May 03 2007	2	10837582
AGATTCAAATCAATCTCGTAGCTAATGACACGCCGCATCGTTTCGGCGTC[A/G]CTGTAGTGAAAGTAGCTGTCCGTGCCGGTAAAACACGCGCCCTGATACTT	May 03 2007	2	11147880
AAGTTGTAATCGTGATCATTAGCGACAAACTTTCGTATACATCCGGTGAA[A/G]CCGGTGCTGACGGGAAGCTTCCGGTCCAGGCCAGTGATGTTGCCGTACCC	May 03 2007	2	11163943
GAGTGCAACGAGCTGGTGCTGAACGGCGACACCCTGGAGGAGATCCAGCG[G/A]CTGCCGGGCGAGAACAACGTCGGCATGGTGGCGTGGCGCATCGTGCTCGC	May 03 2007	2	11401511
CAGATCGAAACGCTGCTCAGTCTGCTGGCCATTTCGTACGCCGACATACA[T/C]CAGCGGGCCAAGGAGGCGCTGCTGGCGATCGGCATTAAGACGGTCGAGCT	May 03 2007	2	12164963
AAGGAACAAAACAACGAAGACGTGAAATTGCTACTGGCACAAATATTGGA[G/C]TACGAGAAGCTACCGTCACTGCAGGTATTAAACGCCGTTCTCAAGAACCT	May 03 2007	2	12190402
GTTTCGATCGATCCAGCATTCTTGCGTGGCCCCTCGTTGGTTGGTGGTGC[A/T]CTATCCGGTTCTACACTAACCACATGGCACTTGGTTGCTGCGTCTATGCT	May 03 2007	2	12196393
TTGCGTCGATAGGATCGAGGAGATCGCGAGCGGGATCGTGACCGCGAGCG[C/T]GAGTACGACCGTGATCTGGACCGGCCATGGCGACGGGACGCACTGGAGCG	May 03 2007	2	12430525
TTAAACAACGAACGAAACAAAAATAACAGACTCATAGCGAAGACCAGGTG[T/C]GCTGCGAACGGAAGTGGTCTGGTTGGGAAGTTGTCAATGGGTTCGCTAGG	May 03 2007	2	12656845
CATTTCGATTCTCTGCTAGATTCGAAAAAGTTGGTCCGACTGATGCCCGA[C/T]TTTGGCACGGGGGTGATGTACGGGCAGAGCTGGAACTCGTCTTCCTTCAA	May 03 2007	2	12711242
TCGGCATTTACGTATATATAGATTTAAAAACTGACCAGCAGCAGCTGCTT[G/A]GGTATGACGAAACGCGCCAGAACCGTACTTTAGATCTATTTATTACTCTA	May 03 2007	2	12712657
TTGTTCGTCTTCTCCTCCACCCAGCCGTTGATCTTTTTCGCTGCCGCCGC[G/A]CTCTCGGCAAAGTTGACCGACTCGGCCTCCGACCGGAAGCTGCCGGTGGC	May 03 2007	2	13000865
GGCAAAACCACCATCCTGAAGCGCTTCAACGGTGAACCGATCGACCAGAT[A/T]TCGCCCACGCTCGGGTTCAATATCAAAACGCTGCACTACAATGACTACGT	May 03 2007	2	13494298
GGCAAGCTGGTGGAAGCCATCGATTGGTTGGTGGAGGACATTTCGAAGCG[C/T]ATTTTCACCTTAGAATAGCCTGCACGAATCAGTCGGGTTAGGTTAACGCT	May 03 2007	2	13494703
TGAAAACTTTTGGCATGCCGCACGATGTTGTCCTTGCGCGTACTCGTTAC[G/T]CCACAGATCGAGCACTTGAAACCCTTCAACCGGGAATGGGTTTTTAGATG	May 03 2007	2	13529928
ATCAGCCGCTCCTTGCGCATCTTCATGTCCTTCACCTCGTCCGCGAGCGT[C/T]ACGATCTGGTCGAGCTTGCGCTTGCGGCAGTTCTGGGCCGCCACCTTGTT	May 03 2007	2	13817437
CCGCTCTCGCTGGCCTCGTGTTGCGGTACGGTATCGTTCCTGCTCGAGCA[T/C]GGTGCACGCATCGATCTGTTAAACGAAGAACTTGTGACTGGGAGTCTAAG	May 03 2007	2	14111762
AATGATCGAGGGGTTTCTTTTAAAAAAGGGTGCGGATTAAGCGATCCTTC[C/A]CTCTCAACGACTGCACCGAACGGCGAGAAGGGATTGTAGAGAAAGTCAAG	May 03 2007	2	14717602
TTGATCTTTTCTCGCAGCTTTGGGTTAGCGAACGAAAGAAACGTCTCAAT[A/G]ATTGGCACGGCCTGCTTCGGTAGCTTTGCTCCGTGAATTTCACCATACCG	May 03 2007	2	14842804
AACGCCAAGTTTATCGGCGTCACGCCCAAGCGGGAGGTGCCGCTGCTGTT[C/T]GGCATCAAGCAGTTTGTGCGTGAGCTGCCGGCCGAACCGGACAACGTGAA	May 03 2007	2	14898735
CGCTGGTCCTCCATCTGTTTGAGAAAGGAAAAGGCGGCCGCCGTGTTGCT[C/T]CGATCGGACGTATCCACATCCTCCAGCGTGTACTTGGTCCATTTGTGCGG	May 03 2007	2	15210637
ATGCAGAATCAAAAGTTTTCCGAACTGCGCGACACCATCACCGCGTACCG[T/C]AGCAGCGCCCAGTACGAGGAAAACCTGCAGCGAACGCACGTCTATCTCAA	May 03 2007	2	15337714
TTCGCTTCGTCCAGATCGTGAAACGGCTGGTCGCCGACGTGCAGAGCGCG[T/C]CTCGTTTCGTCGAGATTTAGAAACGCTACCAGCGGCACCGCATCGGACGG	May 03 2007	2	15453705
CATGTGACTTCCGGAAAAGTTAACTCCAACTCCCGGACACCCGCTTAACT[G/C]TTTTACCTTCGCGATCTGCTCTTACTACTTCCCTCGCCCTTCGACTGTTC	May 03 2007	2	15468688
ACGGCGGTCCATCTGGCCAACATAGCGAAAACGCTCTCCGCTACCCGGCC[A/C]TATGCCCTCAGCACGCTCTACCTGCAGTTCCATCCGCAGGTGGCCGCGAA	May 03 2007	2	15808294
GTACTCGGTGGTACGTTCGATCGGATTCACGCCGGTCATAAGGTGCTGCT[T/C]ACGCAGGCGGTTTTGCTTGCGACGGAACGGGTGGTCGTTGGCGTTACGGA	May 03 2007	2	15808726
AGTTCTGTCCCTCCCGACTGTGGACTGTGCAGATGACAGGCGGCATAATT[T/G]CAAACAGCATCAAACCGAGCGGACAACGCACCACACCGACCACACCGATC	May 03 2007	2	15914153
ATCCGCACGATGTCGGACGAGCAGTCGCGCAAGGCGTTCGAGCGGTTCAA[T/C]GTGCCGAAGATCTACCACCCGTTCGTGCTCGGTGCGTACGGCGAGAATCT	May 03 2007	2	15972106
GAGGGCGGCCACATCAAGGAGTTCTCCGCCCAGCACCCGAACGTGCACGT[T/C]GAGTTCAGCGAGGACAAGATCAAGATCGACGGGCCGCCGGAGCAGGTGAC	May 03 2007	2	15972619
ATCATGATGCGCCGGGGCGGCTCCAAGGTGCAGGCCATCACGTCCGAGTT[C/T]GGCGTGAACATCCGGTTCCCGGAGCGCGTGCTGGACACGGCCGTGCCAGT	May 03 2007	2	15974217
TAAAATGATGCAAACAAGTGAAATATGGATGGGATGAGATGCAAAAACAA[A/T]GGGGGAATGTTGAGAATAATCTGAAGCTACTAAAGCAAGCTATAGCTACA	May 03 2007	2	15980078
CGAGTGGCGGTCGAACTGGGCACAACGCTGCACGCAGAACGTCGCGCAGT[A/G]CTGAAGAAAATGCTTCGCCCAGACGGTAACGATGCGGTACGGTTTGTAGT	May 03 2007	2	15986080
GAGGAAGCGCTCAACCGCAAGCTAGAGGAAATATACGCCCGCGAAAAGGC[A/G]ACCCTAGCCGAGGCGAAGCGTATCCGTGAGCTGGAGGAGCAGGAAATACG	May 03 2007	2	16039228
AACGACGGTAACGGCGATCGTGAGGACAAAAAGCGTACACCTCCGCCACT[G/A]CAGCTGCCTACCTTCTTCGATCCACCGCCACCACCGGTCTATCAGGCGAC	May 03 2007	2	16039666
TTACGATCAACTCGCCGCCGCGAACGACCCTGCGCCTGCAGGAGGAAACG[A/G]TCGTGAACGAGAAGGAGGACATCGAGCTGGTCGTGAAGGCCGAGAGCAAC	May 03 2007	2	16043620
CGCGTCGTCATCATTGCCGAGGACGGCCGGTACGTGCTGAAGATTCACGC[C/G]GCCAACCGGGACGATACCGCCCTGTACACGGCCGACATCATCAACGATTA	May 03 2007	2	16043778
CAAAAGATCATCTACCCGAACAAACCGCACGCTTCGGCACTGCACGTGGA[A/G]GAGATCGACACGATCACCTTCACCTCGCCGGAGCAAAAGCGCCAGTATCA	May 03 2007	2	16046221
GCAAGTCGCACCGAAAGTGTACCGGCGACTCCCACCAATGCAACGCTCGA[C/T]AAGAGTGAGCTAGAAAAGGAAACGATCTCCCAGGAATCGTGCGAAGAGCC	May 03 2007	2	16046473
CAGGAGGAAGATCTCGGCCGGTACAGCTGCAAGGCGGTGAACAACCTGGG[C/A]GAGGCTATCTGCCACGCTAACCTGAAGTTCGAACCATCCGACTACCGTCC	May 03 2007	2	16051216
TCGTCCTGAATGCGCACGTAGAAGTTGCTATCCTTGGACGCTTTCTTACC[G/A]CCACCGGACGAACCCTTCGACCCGCCGGCCGTCGAAACGGAGCTGCTCGA	May 03 2007	2	16059865
CTGCAGCTCGGCCGACCCGTACTCGCACCCCGTGATGTGCCGGAAGTCCA[G/A]AATCTCCATCTGGAACCGGTCGAAGCGTATGAAGTGTTTCTGGGCCGATT	May 03 2007	2	16064929
ATCAGCACGAACGAGGACAGCTTCGAGTAGATGTTCACCAGGCTGCCCTC[T/C]AGCTTCGCGTCCACGCTGAACTGCTGCAGAAACAGCAGCTTCTCGTGCAG	May 03 2007	2	16065851
GCGGTGCCGTGCTGGCGGTGGTACAGCTGCTGCCGGCGCTTCTGCGCCTG[A/G]GCGTCCTTGATGAACTCGTACAGCCCACCGTGCAGGATCACCTTCGTCGT	May 03 2007	2	16066250
GCGCCGGCTGAAAATCTCCCGGCAGATGCATGCCGTGGATGCCGAGAAAC[G/A]GTCGAACAGTTCTACGAGTACAGTGAGAAAGTTCGAGCCAACCAGGACAG	May 03 2007	2	16068403
GTCTGCGATAAGGTGCTGGCCGGCGAGCAGGGGCTGAAGACGCACATGCA[A/G]AAAGTGCACGGCACGGACAACACACAGATCTGCCCCACCTGTGGCAAGGA	May 03 2007	2	16069270
TCCATTGCTTCGTGCAGCCGGTTTTTGGAATCTTCGCTCACTATTTTCAC[A/G]TTCAGCCATTTGGTGAGATTGCCCTGGTACTCTGCGTCAGCTCCGAGCTT	May 03 2007	2	16071910
TTCACTCTAGAGTGTGAGATCTGTGCGGCAACGGCGGAAAGCTTCGTCCA[G/A]CTGCTGGACCACTACCGAACCGCGCACAAAACGAAAGGTTACGTGCGATG	May 03 2007	2	16079384
AGCGGCGAAACGGATCGACCGTTCAAGTGCGGCAAGTGTCACGTGTCCTA[T/C]CCGAAGCAGTATTTGCTGCGGGCGCACGAACTGATGCACGTCCAGCAGCA	May 03 2007	2	16079621
GCGTTGCGCGAGGAAGCGGAAGGGGAGGAGGACGAGGAGATCGATGATGA[A/G]GACGATGAAGATTTCGTGCCGAAGGTGGACCCCAAGGACGGTACGCTAAA	May 03 2007	2	16081114
AAGCGGGTGCACGTGGTGGAGCGGTTCGCGTGCGAGCTGTGCGGCAAGCG[A/G]TTCAAGCGGAAGCTGTACCTGAAGGAACACATCGCGTCGCACACCGGCCA	May 03 2007	2	16082026
GAGGAGGACGAGCGGTTCGATCGGGTGCGCTACCGCGAGCGGGAACGTGA[C/G]CGTGTCGAGGAGGACGATGACTATGTGGAGGATCGGCGCCCGTACCGCAT	May 03 2007	2	16172460
CTGCCGGAACGGGTGGAGGAGGAGGAAGATGCCGAGTACGATGTGCCCGC[G/A]CCACGCCCATCTGTGATTGCCCGACCGCAGGCCGCTCTGTACAGCAACTT	May 03 2007	2	16173465
TGAATACGGTGGATCTCGTCCTCCGTGCGTATCTGCAGCCGATTGAGCCC[G/A]TACGTCTCGGGATACGTGACCACCAGCGTGAACGGGGTGTTCTTGATCGG	May 03 2007	2	16188534
CCGTTGGGAAAGTCTTCGCGCAGCACCACCTCGCCGGCTGCGCTCGAGTG[G/C]GTACGGTTGTACGACCCGATGCGCATGTCGGGCATAAAGATGGGCAGTTC	May 03 2007	2	16195270
CCGCTGACCACGTAGCTGGTGCGATTGTGCGCCGCAATACGCATATCCGG[C/T]ACGTACACGGGCAGGTTTTTCTTGCCCGCGCACTGGCCGACGCGCGTCAC	May 03 2007	2	16202190
TGTCGTTGGCAGCATGATCTACCCATTTTCCTGTCCGACATGCGAATCGC[A/G]CAACAGAACAACACGCACTACGTGATCAGTGGTGTGCTGCGAGTGCGGCG	May 03 2007	2	16202758
CCCTGCTCCACCTTCAGATCCGTAAACCCGTCCTGGGCCAGCTTTTTCAG[C/T]AGCAGATTAATGTCCAGCGTGCCCCACTCGTACCGGACGGTGCGCAGCTG	May 03 2007	2	16203661
GCCTGCATGTGCGGAAAGTCCGGCTCGGTAAAGATGATGGTGTGCAGCGG[A/G]TTGCTGCCCCACAGCTCGACAAAGTGTACGGCGTCGCCGAACCGCAGGCT	May 03 2007	2	16204210
CTGATGCGGGAGCTGCAGCATACCCGGCATGAGGTCGCACGGTTAATTGC[C/G]AACGACAACTACACTCAGGTGTCGCTGCAAAACATTGGCGACGAGGTGGA	May 03 2007	2	16216776
AAGTTGATGCCGAAGTTGTCCGCATCGGTAAAGTGCTCCTGCACGAAGCC[A/G]GTCCACTGCTTCGTCACCTTACCGACCTCGGTACCATCCTTGGTGAACAC	May 03 2007	2	16236211
TTCTGGTACGTGTCCAGTATCTTCATGTCGAAGGCGCGGGCCGCCCCGCA[G/A]CACATCCGGTTGCAGCAGCCGGTATCCTCCATCGCCCAGTACACCTTCTG	May 03 2007	2	16260593
CATATAGCCCCAAAGCCAACCATTATTAGCCAACTCGTAGCGCGTTGTCT[T/C]CGTTGTCTGTCGGCTCTGTAACACCGGCGTGGGTACGAGGAAAAAGCGCC	May 03 2007	2	16376664
TAGATGTACTCGTTTATGAGAGCGAGCAGTGAAATGTTCATCATGTAGTA[T/C]GATGCATACAGATACTTTGTAGTAATGTTTAGCGTCTGATCGATGAGATA	May 03 2007	2	16539228
AGCACACCGTTCAGCGGGATCTTGTTCGCGACGATCCATTTGCCCCGCTC[A/G]ATGATACCTTCCCAGGAGACTTTGATCTCGGCCGAGCTCACCAGGTGATA	May 03 2007	2	16541529
AAGTTCTACCTATTTCTCGCCATCGTCGTGTGTGAATCGTGCAATTATTT[T/C]TCCCACGCCGAGTATGACTCGCTCGTCGAGCTGGCGGCGGCCGGCGGCGA	May 03 2007	2	16584997
AAACAGCCACACAAAATACACTTCTCGCACCACAGTCATGTGGGCGTACC[T/A]CTTGTAACGTTTGAAATAGCGAATAAAGTAAACTGAACTTCTTCAGAATT	May 03 2007	2	16610828
TCGTCGAGCAGCAGGAACTTTTGCAGGATAAAAATGATCTCGGACTTGGT[A/G]AGATACGTTAGCTCCGCGTACTCCGACAGCTGCTCGTTCGTGATGATGCT	May 03 2007	2	16611631
TGCGTACCGACCACATTGCAATCGATCGCCGACGTGCGGCGCAACGATTT[C/T]GTTATCTGCGCACGATCAAACAGCGCCACACTGTCCTGGCTTTCCACGTC	May 03 2007	2	16612753
ATGCCACTTTCGTACCGTCCGAGCGTTCTGCTTTCCACTGCAAGTTGCCC[G/T]CCCTCGCGTACCCGAAACAGCTGCAGCTCGCAGCGCGACAGGCCGACGGC	May 03 2007	2	16613441
GTAAACACGCCACCATAGTTGTACAGCTCGCCACCACAACCCTGGCCCTG[A/G]TCGGTAGCAACGTACGTCGCATCGAGCTGCAGCGACACCAGCTCCCGGTC	May 03 2007	2	16617595
TCGATGTACCAGCGGCAGACCAGGGCCGGCCGGTACATACCGTCCGGGGG[C/A]AGCTGTTCGGGGCTTTCGATGCGCCGCGAGCTCGTAATGTTTGCGCCGCA	May 03 2007	2	16619229
GCAACGCTGATCAGCGTCTGGTCCGGGAAGGTCACGTACCACGCACAGTG[T/C]AGGCCGTCCCGTCCGTACGGTTCCAACCCGACCGGGTAGCTGATGTTGGG	May 03 2007	2	16622191
GATTCCATAACGTCCGAGTGATCGAGCAGGATGTACACCACGTTCGAGGT[A/G]GAAGTGACCGGGTCCGGTTTGATGTAGCCGCAGCCTGTGAGCAGGGAGGC	May 03 2007	2	16624579
CTCACACTTGGGGAAGCTGTTCTTCTCAAAGTCAAAGTCCTGAAAGTCGA[A/G]TACGATCGCCTTGCCGAGCGGTGCGTGAATGACGTAGTCACACAGCTGAT	May 03 2007	2	16629956
CACTTAATCTTGTACACCAAGCTAAAGCCCGGGTTCGGTGCCGACCAGTC[G/A]GTGTGGAACTTGAGCAGCAGCGCGTTCCCGGTCGAGGTGAAAAGAGGCGG	May 03 2007	2	16630125
ACCTGATCGGCCACACTGCCGCCGGGCAGAAAGGGTTGGCTGTCGGTTGA[T/C]GGTCGTCCATCGATCATCATTTTGGACAATGTTCGCAACACTTGCTCAAT	May 03 2007	2	16632615
GACAATGTTCGCAACACTTGCTCAATGCTTAGCCCGCCGATGTTCAGATG[A/C]CCGCTTCCCTTCATGTAGAAGGTAATATTCCTGTCCTGTGCCGATTCGAT	May 03 2007	2	16632690
GGCAGCGTGTACTTGTAGAACACGTGCTCGATGATCAGTATCAGCACGCC[G/A]AGCACCATACCGACGCCGAGCAGCAGGAAGACACCGGCGACCGCCGTCAC	May 03 2007	2	16641101
GCCTTCTGCAGCCGGCTAATCTCCTCGCCGAACGCTTTGTTCGCCTTGGA[C/G]ACCTTGCTGTGGTACAGCATGGTGAGCGCGTGCATGGCCGCCTGCCTGCC	May 03 2007	2	16666317
AGCTGCGTGTCCATGTGGCAGAGCTGGGCCGTCGCTACGAGCAGCTGCTC[C/G]GTGCGCACCTTCCGATTCGCTTCCATAAACTCGGCCTGCCGGCTGATCAG	May 03 2007	2	16675203
GCCAGATCGATCGTTAGCTTGCGGTACTCGGTCGACGTGTTGCCGACGTT[G/T]CCCAGCCTTTGCATCGAGTTGATCATCTGCTGCACGAGCTGATGGCGCAC	May 03 2007	2	16677304
TCGTTGAACATGGCCGGGAACAGCTGCGTCAGGTAGGACAGGCGGCGTGT[G/A]CCGCTGAGCGTGAGATTGCGATAATCGCCCAGCATTAGCAGCAGGGGACG	May 03 2007	2	16679108
GCGCTGGCCGGTTGATGACGCAACAGGTGCTTCTTGGGTGGTATCATGTC[A/G]ACCAGCACCTCTCTGTGCGGGTCCATTACCTCCGTGACCGTTTTCTCCTG	May 03 2007	2	16679714
ATGATGAACATGAACGCTTTCAGAAAGACGAACGTATGCTGGTACAGCCA[A/T]CGCATCGCCATGTACTGGTACAGGAACTTGAGCGCAATGCAGCCACCCAT	May 03 2007	2	16680137
AACAGATCGATGAAGATGAGAATTTCGCTTGGGTTGAATATTTTTGTCGG[A/C]CCCTGGTGTTCGTTCGAGTTGACCGTTCTGGGCGGTGGACAGTTCCAGGT	May 03 2007	2	16682059
ACCGTTCTGGGCGGTGGACAGTTCCAGGTCACTGCCTTGACACCGCACAC[T/G]AGCGTCTTAATGAGGCTGCGATACTCCGACACGTTCAGCGTGCTGGGAGC	May 03 2007	2	16682131
AGAACCACAAACGCAGTGCGTTTAGCTGTATGTTGTTTGTCTTTTGGAAG[A/G]ATAAAACTTCACCAAATTATGCACAAAATGTTTGGCGTGCGGCGAGCGAG	May 03 2007	2	16694673
GCGACGGACGTCACGCAGGCGATGCACTGCTTCCTGCAGGAGAAGCGCAT[T/C]CTGGAGAATCTGAGCCCGCTCGAAATCATGGCCTCGCTGATCGGTGCCGT	May 03 2007	2	16831367
CAACCCGCCGGGCGCAAGAATGCGAAGAAAGCGAACGTGTCGGATGAGGG[T/C]AAATCCACCGAGGAGGTTTGCTCGCCCGACAAAAAGGACGGCGGAGAAAG	May 03 2007	2	16863031
GCTAGCGTCAGCCTGGCGCAGAGTTCCGGCCCGCTCGACACCAAGTGCAC[A/G]CTGGGGAAGTGTGGCTCGGTCCACAAACCGCCGCTGGGGCCGCCCGTGCT	May 03 2007	2	16864000
CGCATCGCGGATGATATGCGCTTCATGGCGTACAACCAGTACGTGCACAA[A/G]ATGCTGCACCGGTGGGGCCCGAGCGCGAAGGAGTACGCCGCCATCAAGAA	May 03 2007	2	16866136
TCAACGAGAGCAATACAGTAGGCATTGGAGTGTTTCTAAGCACGCTGTTT[C/T]TTGTTCTGTTTTTCTCCCAAATCCTCCATCGGTTCCATCAGTTCTGCCTT	May 03 2007	2	16872260
CTCCGTCGAGGTAACGTCGAACGAAAACACCAACGCACGATGCTCCTGGG[C/T]AGCTTTCAGGTAAACGTAGCTCGTGTCAAACACGTCCACACCGGCGGCAA	May 03 2007	2	16872761
AACGCGTCATCGGATTGGCGCAGAAATGCAACCGACTGTTCGCGCAGCTT[C/T]TCGTTGTAGCCACCGACGACGGGACCGATCAGGCAGGATGATTGCAGTGC	May 03 2007	2	16873026
CTTCCTGTGCCATTCCAAGCACTGCTCGACAAACTTTTCCGTTCGGTCGA[G/A]TGACTTTTGGTCGCGCTTTTTCGAACTGCTCGCGTCTGTATCGCCATCGT	May 03 2007	2	16873133
ACCTGGACGAGGAGAGCCCGGACCGCAAGCGGGTCGATCCGCCGATGCAG[C/T]TGCTCGAGTTCGAAAAGTGCCGCGAAGAGTTCCGGAAGCAGATCAACTAC	May 03 2007	2	16945042
CTGGAGTTTCTGATGTCGGAACGGAACCAGGGCGATACGTTCTCCGACTT[C/T]GACACGATGACCGATCGGCTGGTGGCGGAGGTCCTGTACCACATCGAAAC	May 03 2007	2	16945332
GGCTTTCTGTTCGTGGCGTGCGAATTCGGCAACCATTATCTGTACCAGAT[C/T]GCACATTTGGGCGATGACGATGATGAGCCCGAGTTCAGTTCGGCCATGCC	May 03 2007	2	16959441
TTCTTCGCCCCGAGACAGCTGAAGAATCTGGTGATGGTGGACGACATTCC[G/T]TCGTACGCACCGATCCTTGGCTGTCAGGTGGCGGACTTGGCGAACGAGGA	May 03 2007	2	16959564
GACCATCTGAGCTACCGCAGCTACTACTACCCGGTGAAGAACGTGATGGA[T/C]GGGGATCTGTGCGAACAGTTTACCTCGCTCGATCCGGCCAAGCAGAAAAG	May 03 2007	2	16962813
GTGGTGCTGAAATCGAACCCGGTGCGGCTGCACAGCAATATTAACTTTAT[T/A]ACGCGGTTCAGCAACGCTTCGCGGCTGATGAGCGGCGAGGGCGGTTACTG	May 03 2007	2	16974137
GATTTGGCGCCCTCGATGATGTACTTCACCGTGGACGGGACGTTCACCAG[A/G]TGGACCTCCTTGTTGCGCATCGGGATCGACTGTTCGCCCCACTTCATGAT	May 03 2007	2	16983978
CATCTGCTGCGCCATCGGTACGCTAAACTTTTTCGTGCGCAGAAAGCGCA[A/G]CAGAAACAGATCGTCCGTGCGCACGCCCTCGACGTCGCCGTTCTTCTGCA	May 03 2007	2	16984490
TCTTCGAAATCGTAGATCTCGTTATCCTTACTGTCGCCCTGGCTCGGCTC[A/G]TCATTTAGGACGAGCGTCGACTTGTCCGCATCATTCATGATCAGCACGTA	May 03 2007	2	17003050
GTTTCGTTCAGGTGCGAAATCGTTTGCTGCAGCAGCGACATCTGCTTGTC[T/C]GCACCCATGCCCATCATGCTACTGCCGCCGAACGAGCCGCTCATCACACC	May 03 2007	2	17005760
GTGGAGCGACGCATCGAGAACGTGACGGCGCAGAACGTGCGCGACGTCGC[G/A]ATGCGATACATCTTCGACCGCTGCCCGGCCGTGGCCGCCGTTGGACCGGT	May 03 2007	2	17031989
GCGCTCGCCCTGTCGACCGGCGAGATCATGCCGACCGACGACTCGATGCC[C/G]GACTTTGCCAACATGACGGAGGAGGAGCAGATCGCGTTCGCGATGCAGAT	May 03 2007	2	17033640
GACTCGTCCCGCGGCTCGGCCAGCTCGGAATCGTTCATCAGGTCTTCCGC[A/G]TCGGAGAAGCTCAGTATGTTGTCGTTCTTCGGCAGCGACGGGACCGACTG	May 03 2007	2	17035135
AAGTTCGACAAGGAACCGTCGCCGTCGAGCAGCGACGAAGATTTTGAACC[C/T]TCCACCAGCCTGCTAAGGATCGATGCGGACATTACCAAGCCGGTCATCAT	May 03 2007	2	17071725
CTCGGCGGGCCAATGATTGAGTATCTCGGGCGCAAGAACACCATCCTGGC[A/G]ACGGCAACACCGTTCATCATTTCCTGGCTGCTGATCGGTTGCGCCACGCA	May 03 2007	2	17079019
GCCCTTCATCATTAAATAGGGGAAAAAACATGACAAATCAACGTACAAAC[G/C]ATTGAGGAAAAATATTGCACCCCGTCTTCCCTAACACCATTATGAATCGC	May 03 2007	2	17302855
GCGCCAGTCGTTGCGCTCGTAGCATCGTGCGAACGTTCTACGCCGTTGCC[G/A]AGTGCCGTATCGGAGGGACAGTGGGACAGCAGCGGTTGCTGCCCCGCCGA	May 03 2007	2	17304723
TCAAATAGCAGCTCCAAAGCTGCAAGAAGCTGCAAAGCAGCTTTCAAGAT[G/A]CAAAGACACGTGATGTGTTTGGGATTGTTGGTGGTATTGGCATGTTCGAT	May 03 2007	2	17310940
ACGCTCGGCATCGGTGGGTTCCTCAGCTGCCGCCAGCTACCGAAGAAGGG[T/C]ACCGGTGAGCTGCTGGAGCACATGGAACCGTCCGGCCCGGGCTACAGCTC	May 03 2007	2	17313763
GGCAAACGATCAGACACGTGCCACATTCCAGCTTTTTCGGATGCTCGTGA[C/T]GATGGCGGTGCTCCTGCAGTGCTTCACTAGTGTCGAACGATCGGACACAA	May 03 2007	2	17318396
TTCCAATATCACAGGCTCGTCCACCATGGCCGATTCCTCGAACGGGACCA[A/G]CTCTTCCAACTGCACCGACTCTGCTAGTGCAATCTGGTCCTCCAAGCTGT	May 03 2007	2	17319433
CTCTGCTAGTGCAATCTGGTCCTCCAAGCTGTCCCCCTGCTCGTTGCTAT[C/A]ACCATCATCTTGCTTCATGGAAGCAATCATGTACTGATCGTACTCCTGCA	May 03 2007	2	17319502
ACGCCAGCCTCCGTCGCGTTGCACAGGTCGAGATCGCGAAACAATAGTTC[A/C]AGCTGTTCCGTTCGGCTCTCGAACAGCTCCCTGAGCGGCATTTCATCGCC	May 03 2007	2	17319614
CGCAAGCTGCGCCTGATCGACTGGGGCCTGGCCGAGTTCTACCATCCGGG[A/G]CAGGAGTACAACGTGCGGGTCGCGAGCCGCTACTTCAAGGGGCCGGAGCT	May 03 2007	2	17321320
AAATTCGTTGCCAATCGTATCAACGGCGAGTGGGACATTTGATAATCGGT[G/A]TCTTTGAAATGGACCGAACACATCGAATCGCAGGACTTTGGCTGCCAGGA	May 03 2007	2	17336176
AGAAAGTCACAAAATTTGATGCATATATTGCATAGATTGATGATCGGTTT[A/C]AGCAAATCGGGCTCGGTAAGCATGCAATTCTTCAAACATTGATCCAGAAA	May 03 2007	2	17341085
GAACCATTCTCGCCCCTGCTCGGCCACCGGTACGGAGTGACGAGTGTACG[C/T]GTGTCGCCGAAGGTAAGTAGCAACAAAATGCACGTGGCGGCGGTTCACAG	May 03 2007	2	17351132
AGGTGCTGACATTCGGCGTTCGCTTCGGCAAACCGACCACGGTAGAGGGC[A/C]CGCAGCACGCTGACGTAATGGTCGGTTAGGTGCCAGTCGCGGGACTGCGG	May 03 2007	2	17351918
AAGAACGGCAAGTACGGCTTCACGCAGGAGTGCACGTTCGAGAGCCTGGT[C/T]GGCATGATCAACGAGTTCCGGACGACCACGCTGAAGGAGTACAACACGAT	May 03 2007	2	17409945
ATGCCCAGGTCAATGAACTCGATCATATCGCGATCGGTTTGATCCTGCAG[C/A]ACGACAATCTGCTCGTGCAGTCGCTTCGAGGCACACTCGAGCATCTCCTT	May 03 2007	2	17422602
ATTTACGCTGGTCAGTTTCCGTACCATGCATTGGTTTACATTAATAACGA[T/G]AATCCAAAACCATGGGAATCAAGCATTGTGCAAACAGCTGGATCACTGAT	May 03 2007	2	17456984
GCTCCGCAAAACGCGCCTCCTATGTAACGATCCGTACATATATGCACATC[C/T]GTGGCGTTGAAGTTAGGTTGTTCTTCGGTACACTGTGCATTGGACATCAC	May 03 2007	2	17703796
ATGAACCGGCCGGCAAGGATCTGTGGATAGCTGCCAGCCATCGACAGCAC[G/A]CACCAACCGACGGCAAACGATACGTTTAGTATGAGGTGAGCGGATTTGCG	May 03 2007	2	17750649
TCGAGCAGCAGCTGCTCGAAACGAAGATGGAGATCGAGGAGAAGTCACCG[C/T]TGATCGATAATCTGCGCGCCCTGCTGGAGGCACAGGAAGCGGGCCAGTGC	May 03 2007	2	17797003
TCCATGTCCCCGAACGACGCCTTACTCTCGATCCAGTTGATCACCTGGCC[G/A]CGGTACATGAACGGGACGGCCATCTTCAGGTCGGGCGTTTTGTCGTACCC	May 03 2007	2	17804643
GGCCAGCAACGAGTCGGGGATGAGATCCGGCATGCGAAGCATTTCGTTTA[A/C]CTCCGATTTCGCCATGTCGCTGTAGATTTTGGCCAGCAGGATGCGGCACA	May 03 2007	2	17804900
CGACCACCTTGGCACGCTCGGATACGATCTGCTCGGTGTAGCGTCGGTAG[G/A]CCGCATCCTGGGGCATCTTCGAGACGGCACGCAGGATCTTGTTGTACAGC	May 03 2007	2	17934186
ACCGCAAAACCGCAACATCTTGAGCGGCTCGCCTTTGCCACCGTGAAGCA[A/G]GATCCGGGCCACTATCCGTTGGGTTTGATCGAACCGCCGCTGCTGGAAAA	May 03 2007	2	17936883
CGCACATTGTCGCACAGGAACTGCACCGGGATGCACTCTTCCGAGGCGTG[G/A]CAGAGCCAGTAGTCTTGCGGGCAGGACATGACGGGTGTACGGCAAACGAC	May 03 2007	2	17951027
CAGCTGTGGCGGCAGGCCCGACGACTGTTTATAGTCTAGGTTAAGGGGAG[A/T]GGGGGATATTAGATGGATCTACACTGGCCGGGCGCGGGGCAATCTAACTG	May 03 2007	2	18010614
GCCTGGAAGCGCTGGAAGTTGTACCCGGTGCGCCAGTCCCAGAAAAACAT[T/C]GTACCATTGTCGCCGCCCGACACCAGCACCCCCTCCGGATTGACCGCCAT	May 03 2007	2	18015781
AGTGTTTCGTCGATCTCCGGCAGCAGCGATTGGTTGGCGACGAAAAAATC[G/A]TGCGTACGCTTTAACGAACGGAACACCAACGTGTGCACCGAGTGACGCTG	May 03 2007	2	18017001
CCGGTGCGCCCAGCTCGAGCAGATGCTCGATCGAGTACTCCACGTTCAGG[A/T]AGTCGCGGCTGGTTAGTGGTGCGTTCGGCCCGATCCGTCCGTCCCAGCTG	May 03 2007	2	18054364
ATGATCCTACCGCTCGAGACGTCAATGTCCGGTTCGGGCAAGCGGTGCGG[T/A]AGTGTCAGCGAGTATGAGGTGTCGTTTGACGCGAGCGGACGCATCAGCCG	May 03 2007	2	18083100
GGCTCGTCCGAAGGTATCGCAATGGCGGAAAACATCATGGAGCACATTGC[G/A]CACCAGACAGGGCTGGATGCGGTGGACGTGCGGATGGCAAACATTTCGCG	May 03 2007	2	18083364
GCCTATCTTACCCGACGTCCGGTTCGGATGGTATTACCGTTCGAGACTAC[T/G]ATGAAGGCAATCGGTAAGCGTATCGGAGGTCAATGCGAGTACGAAGTGGA	May 03 2007	2	18089886
TTCAAATCCTTGTCCCGATCCTCCAGAATCAGGCTGATCCCGTACCAAAA[G/A]GCCAACGCATAACAGCAGTAGATGATGAACCACATGATGCCACCGCCAAT	May 03 2007	2	18096571
GCGGACGGCCGTACCTTTGCCGGTGCACTGGCAACGGTCAGCGGGTTCGG[C/G]CGGACTTCCGACTCGAGCACGTCCTTCTCCGATGTGCTGCGGTACGTGCG	May 03 2007	2	18142125
GCGTTCTCCGCGATGAGCTACAATCCGGACAGTGGGCTGATTCTGGTCAG[C/T]GTGCGACCGACGACCGACAAACCGACCACGCTAGTGCTGGCCACGCTCGA	May 03 2007	2	18168162
GTCGCTGGAAGCAATGTGCAGCCGATCGATACGGATGACGCGGATCGTGC[A/G]AGGTTCACTTTTACTTCGAAACAAAGCGAATTAGATAGGCGTGTTACATT	May 03 2007	2	18168721
CCCTCGACGCGGCCACAGTTTGTCACGGTTTCGATGTACTTGCCGTCGCG[C/T]ACGGGCGCGGTGATTGGTTCACTCTTACCCACGAACGTGAAGGCAATGAT	May 03 2007	2	18173174
TCAATGTCATCGTCGGGTTCGCCGCCTGGCACCGGTTTGAATCGTTTGGG[G/A]ATGATGCTCGCGAGCGGAACGCGCAGCGCCTCCAGCAATCCCTTCTTCGG	May 03 2007	2	18174063
CTCCGTCGCGGCGGCGTCCTTCTTACCGTCCTTGTCCGCCCCATCTGCTA[A/G]TGCCTCCTCCGGTATGTTGATGATTTCCTCCCCATTGGCCACATTCTCAC	May 03 2007	2	18174647
ACACTGTGGCCGGCAATGCTGCTGATGTGCACAATGTGCCCATCCACCTT[T/C]CGGTCCACCATCGACTTGTAGGCCCACTGGCTGCACAGCACCAGCCCCGT	May 03 2007	2	18215959
GAAATCAGCCAATACTCACGGTCCGGTTCGATCGGTTCCTCTTCCTCGAA[A/G]TTACCGCTATCGTTTCTTGTGCGCATTGCGCGCGCTTCCTCCTCCGGTAT	May 03 2007	2	18221351
AGGACAATGACCATGCCGGTGAGCATGCGGGTTTGGGCGGTAGCGCCAGC[A/G]CGAAGGATAAGGACGAGGACGATATTTACGAATTTAAATCCACCCCGAAA	May 03 2007	2	18267484
TCGTTGGCGAGGGCGAAAATGTCGCGCGCCCCAGGGTACTTGAGCAGCTT[T/C]GAGCCCATACCGACGTACTGGGTGCCCTGGCCCGGGAAGAGGATGACGTT	May 03 2007	2	18272759
CTGATGAAGCTGCTGACGGAGATTTCGGCCGAGCCGGACACGAAGACGAT[C/T]ATCTTCGTCGAGACGAAGCGGCGCGTCGACGACATTACGCGCATCGTCAA	May 03 2007	2	18295571
CCGAAAAACATTAACCGATCCGTGTGCAGATGGGGCTTGCCTGCTGTGTC[T/C]CGTTCACTTTCCAAGAACCGTTCCGGCCGGAACACCTCCGGATCGCCCCA	May 03 2007	2	18341319
CGCAGACCGATCAGTACGGTCGTGTCCTTCGGCACCCGGTAGCCTCCGAG[G/A]CTGCAGTCTGCTAGCGTACGGCGCGGTCCACTCACCGGCACAATGTGAAA	May 03 2007	2	18341445
TTGCTGGCGGGGCAGAGGTTTGAGCTGGAGAATGAACGGTTGGGCTGGTT[A/G]GCGGATACCGTCCATCGGACGTTTCACGTGATCGATGTGTCGGGTGGAAC	May 03 2007	2	18349722
TGCTCCACCAATCGTCCACAGGTGACACCGGTTTGTGGCTTGATTTCCCC[A/G]GTCTGTGAGCACTGCCATCGACGGATCGATGCGTTCGATGAGAATGCACC	May 03 2007	2	18351901
TAAATCTTCGCGTCGCGCATCAGCTTCTCCACCGGGTACTCGCTGTTGAA[A/T]CCGTTGCCACCGAACACCTGCACCGCATCGGTCGCAATCTTGTTCGCAAT	May 03 2007	2	18491903
AGGATGGATATCGAAGCGAACAGTTCGTTGAGCTATTTGGCTGTATCGGT[A/G]TGTGATCTGGTGAAGGTACCGGACTCTATCAAACATGCCCGCGGCCTAGG	May 03 2007	2	18508490
AACGTGCGGCTGGGCGTTCTCAGCTTGATGAGGAACAAGATCCGCTACGT[G/A]GTGAACACGTCCACGAGGCATTGCGGCGTATACGATGCGCTTGCCAGTGT	May 03 2007	2	18508649
AGTGTAACGCTGTCGGAAAACCTGCTCACCACAGTCAGCATGGAGCTGTT[C/T]AATGTGCTAGTGCGGATGGATGGTTTGTATCTGCAGAACAACCGAATAAG	May 03 2007	2	18508745
AGGAAACCGGCTGAAATCGATCAACATGGAGCTGTTCAATGTGTTCGTTC[G/A]GCTAGACTCTGTGTTTTTGCAGAGCAACAGAATCACCTCGCTTGCTGGCC	May 03 2007	2	18511776
CCCGTAATTTTATTGCGAGCTTTGATGTACACGGCACGTCTGCAAACGTT[A/T]CCCGATTGGCTATGGAGCACAACCCAATCGACTGTTCGTGGGATATCGAC	May 03 2007	2	18512261
GGCGCGTACGAGCCCGTTACCGGCGGCATCGCCTTAAAGTCCTGGCGCAG[C/T]TTCGTCATCAGCTCCTCCAGCTTGGCGCCCTGGTCCGTGTGCTGCGCGTA	May 03 2007	2	18537160
CCCTTGATCGCCTGCTCCTGGGCGGCGCGCAGTTTGTCGTACTCGGGCGA[G/C]CGCTGCTCATCGTCCTGGCGGTAGTTGATCACCGTGGCGAGGCCCCGCTC	May 03 2007	2	18537922
TCATGCAACATCCGATGCACGTTGGCGATGTAGTGCGTACGCATTGTTTT[C/A]GCATCCTCCGGATGCAGACTGATCGCGTCGTACGTGCCCTTATCGTGTAC	May 03 2007	2	18544167
TTAATGTGCTTGGCAAAGGCGACAAAGAACCATCGATACACACCAGCAAT[A/G]CCTTTCTGGCTAACGATCAGGAAAGGGAATTCCATGCTCGTCTTAATCCT	May 03 2007	2	18652383
TGTGGCCGAACCGTGCCGGACACCGGCAATTTAGCACGATCGTTGCACCG[A/G]CGAGACAGCAGCACAGATACCATAGTGGAGCGGTGAACGGGAACAGCAGG	May 03 2007	2	18658365
GCAGTGGCCATGCTGGCCATGTTCATCGTGCTGGTCATCATGCTGATACT[T/C]CGGTTCGGTGCACGGTTGTGTCAGCTGCGCCATCACACCCTGCCGGACGA	May 03 2007	2	18670504
GAGAGCGAAACGATGAACAGACCGCACAGCAGGTCGGCGACCGCTAGCGA[T/C]AGCAGGTAATAGTTTATAACCTCATGAGGTCCTGCAACGAATCCAAACGT	May 03 2007	2	18697551
TGCAACGAATCCAAACGTGGACGAATGACGCGATGTCCGATTTCACCGTC[C/T]GCTGCTACAGCAACTCACCCTTAAAGTTAAGATATGTAGCTACTACGATG	May 03 2007	2	18697634
ACGCTCGGTAGGGCTCTAATTGAGTGCGAGATAATTGTGCCCTTTTATCC[A/G]TTGGTCCGTTCGCTACATCTGCGTGCTGATCTCGTAATCCCCGTGCCGTG	May 03 2007	2	18726167
AACCCGAGCTCGGCACAGTCGCTGCACGCGACCGACTCCACCTTGTGGTT[C/T]TCCTCGTCGATCGTGACCGTCAGCTGGTAGATTTTGATTTCCATGTTTTC	May 03 2007	2	18741478
TTGTCCGATCTGGAGCGGCTAGAGCTGCAGCAGAACGGGCTGGGCTCGAT[C/T]GACGATCGGTTGTTCCAGGGATGTCATTCACTCACGGCACTAAACGTCTC	May 03 2007	2	18786113
AAGTTGATCTTCTTGTCGTTCGGATTGGTGTAGCTGACCGACGCAGGCAG[C/G]GCCGTACCCTTGGACAGAGTTTTCGAGTAGCACAGCAGATGATCGGCGGG	May 03 2007	2	19098167
AGCAGATGATCGGCGGGTTTGGTTCCGAAAAAGTAGCTCTGCTCCTGCGA[C/T]ACCACCAGCGACAACGCCCGGCAGCTAGCCAGACAGAGCGCACCCAGCAC	May 03 2007	2	19098251
AGCCCGATGCCGTAGTAAATGTTCTCGTCCTGCACCCCGATCAGCAGATC[C/T]GCCAGTATGTAGTACACGTGGTACAGCTTCTGCGTTTCCCGGTTCTGCAG	May 03 2007	2	19146028
TCGAAGCTGCAGCATCTGATATCGGAGCTGCGCTACTGGATCACCCAGCG[G/C]CGGTGCGAGAAGACGCTGCAGCATCTGCCGGCCGCGACGCAGGACCGGTT	May 03 2007	2	19152786
CGGATCTCCGTCTCCGTGAACGTCAGATTGTTGTTGAAGCTGTCCTCCTT[T/C]GAGGTGTACAGCTCCTTCGGCACCTTGCCGCCCCAGCAGATCTTCGTCTC	May 03 2007	2	19159397
GAAAAGCCATACGAATGGACCGCGATCAGTATCGTTTGTCCATTTTCCGT[C/T]ACCGTCACTGGACCACCCTCATCCCCCACGCAAGCTGCACCATTCTCGGT	May 03 2007	2	19199784
AGCTGCACCATTCTCGGTCGAGGTGCACACATTGCGCGAGCTCAGATACA[G/A]CGGGAAGCTAACCAGACAGCTAGTGTTGGTGATGACGCGCGCACGGAAGT	May 03 2007	2	19199867
GACGTCGTCGCAATCGTGCTCGCACCCAGCATCGCCGTAATCGAGCTCTG[A/G]CCGTTCACGCAGGAAGCAGCCGTTAGGACGTGGGTCGGCGAAATCAGCGC	May 03 2007	2	19201360
GGCCGCCATCGGTACAACACGTACCATGGGCCTGGGTCGGATTCGGCGAC[G/C]TCCATTTCCACGGAATCTCACACCAGCCGGCAGTCGCTCGTGACGCAACA	May 03 2007	2	19273589
CCCCGTGTTGACTTCTGTCCGGACACGCAGGTGTACACGATCGAGGGACG[G/T]CATCAGAGCGTAAAAGCGACCTGGGAGGAGCCGGTCTTTTCGGACAATGT	May 03 2007	2	19394389
ACATTCGTCGTCGGCCGCTCCATGCGCACCTTCATCGTGTACTGTCCGAG[T/C]GGTAGTACCTCGTGCACGTCCGGCGGACACTGGATGAACGGTTTGATTGC	May 03 2007	2	19419547
ATGTCGATACACTGCCCAAGATCGTTCCTCTCGTACCCCTCGTAACACTC[G/A]CACCGATAGGATCCTTCCAAATTCACGCACCGCTGCTGACAGTTGTGATC	May 03 2007	2	19420644
AACCAGGTGATCTACAATCGTATGAGCTTGCTGCTCAAGTCGCTACTCTC[A/T]GTCACACGTGTTACACCGGCGTACCGCGTATCGCGCATGAAACGGGCCGA	May 03 2007	2	19518636
CACACCGCGATCCATCCAAAAAGATGGTGCAATGCACTCTGATCTGGGCC[G/A]GCATCGGTGCGATGATGGCCGTATCCGGCGCCCTGCTCGGCTGGGTCGTG	May 03 2007	2	19544244
ACGGGCATTAAGGATCCGTCCAGGACGCAAATGATTGAGCTGTGGAACGG[C/T]CGAACGACGCTCGACGTGTGGAACAATCGGAGCAGCGGGCTGTCCTCGTC	May 03 2007	2	19559955
GTTCTAACGCTTCCCCATATGCTGGGTGTTGCCGAGGAGTACACCGCACT[G/A]ATTGACGGTATGGACCCTGAGCCGGAGCGGCATCAGATCTTCGTAGACGT	May 03 2007	2	19566647
GCCTGCTGGACGTGGTGCAGTGGGTGCTGATCGGTGTGGGGCTACTGCTG[G/A]CCGTCCTAATGCCAACGGTGTACTTCGTGAAACGGTGCCGGGGCGAGGGT	May 03 2007	2	19567051
TGCTGCTGTCGCCGGTGGAGGCTAGGGAACGGATCAGGATGATGATGATG[T/C]TGCTGATGGTGCTGTTGATCGAGTTCCTCCAGCGCAGGACTCTACCACAC	May 03 2007	2	19592136
GCGACGTGTACGTTCACCATTGCCGGATGACGATCGATCAGGACCGGCTC[A/G]TCGTTGCTAGCCTCAGGGACGGCGTCCTGTTGGCCCGCCGTATGGTACGG	May 03 2007	2	19625949
GTCGGCGAGAAGTATTTGCTGCGGTAGAAGCCCTTCATCTTGTCGTTCAG[T/C]TCGCCGCTAAACTCAACCGCCAGGGTGGCCTTGCCGGGCGGGATTTCCGC	May 03 2007	2	19772688
TTCACGCAATCGGTACCGTTGCCACGCCGACGTGAGACCTACTGTCGCTG[G/C]TGCCGCTGGTGACGTGACCGCCGACGGTGAGTTGAACAAATAGCACTGTT	May 03 2007	2	19782721
TCCATGTCCACCTCCTCCCCCGTGCAGAGTGGAATCTTTTTCTTCTTATT[G/C]CGCCGGCTCTTCGAGTGGCACGTAATGTCCGACTTGACGATGATGTTCTC	May 03 2007	2	19925248
GAGTATCTGGTGCAGTGGAACTCGCGCGAGTACAACCAGGGCCAGATCGA[T/C]TATATGGTGCGCGAGTGTGAGCGCAAGCGGCAGGAGCTGCACGCGTACAC	May 03 2007	2	19928924
GTGTGCCGGTTCTTCCTCGAGGGGCGGTGCGTGCGTGATCCGTGCCCGTA[C/T]CTGCACAAGAAAGTGAGCGAAAGTGTGCGCATTTGTGATGCATTTCTGAA	May 03 2007	2	19968147
GAAACGGGTGAGTTGATGAGTGCTAGTGAACGTAACCAGTTGAAGCGTAT[G/A]CTTGGTGAAGTGGACAAAATGAAGCAACGGTATCGTGAGAATGATGACCA	May 03 2007	2	19968605
CTGGACGAGGATCACTTCGCGATCAGCGCGATCGTGACGGTTGTGATGCA[G/A]ATCATCTTCTTCCTGATCGCTGCCATCTTTCAGCTCGACAAGCTGACCGA	May 03 2007	2	19980239
GACGACATGCTGACGTTCGGTCGGCGCAAGCATCTGGACGAGATATTGCA[G/A]CAATCGTCCGAGGATGAAGGGAAGGAACCGATCAAGCTGGCGAGCAAAGG	May 03 2007	2	20050468
ATGCCGCTACTGCTCAGGACGGTGGCGACGCAATGACAGCGGCCGCTTCG[G/A]TCGCTTCTGAACCTCAGGGTGAGAAGACGAGCAAGGTTAAGGCAGCCATG	May 03 2007	2	20057753
CTGCGCCAGAAGGGCATCTCCAAGGATAACATCCAGATGGGCGAGTACAT[C/T]AGCTCCGCGATCAAGGAGGGCCTGAGCCACCCGAAGAACGCACTGGCCGA	May 03 2007	2	20059273
CCAACGATGCGTTCGTCGCGCACTTCGGTCGATGGACGGCTGTCAGCGAC[C/G]ACGCCCGAACCGCTGCGTAATGTAGAAATCGCACCGAACGTAATCGAGGA	May 03 2007	2	20062525
CTTGGCGGCCAGCTGGTGCGGGCGTGCGGTTCCTCCATCCGCCAAACCGG[G/T]GACGACCTGATGGCAATGCTGCGCGCCAGCAGCAAGGACGAGAACAAGCG	May 03 2007	2	20063683
GATATCTCGTTGTCGATATCTTCCGGCCCCACCGACGACACCGTACCATG[G/A]TTCGCGTGCACGATCAGCACATTGCGCTGGTCGAACGATTTGTCCGGCTT	May 03 2007	2	20070604
GCTGAGATCGTTTGGAGCCGTGCCGCTGCTGTTGGTTCCGGGGTCGTTAT[G/T]GCCGTGGATGGATTGCTCACAGATTGCTTTCCATTCACTATGCTGCTGTT	May 03 2007	2	20171122
TCGTAGTTTAACGTGAAGAACGGCACATACGCGTAGTGCTTGTGTCCGCC[T/G]ACGAAATCCGCCGTAAACTGTGGATTGTTGTACGCCGTTACACCGATCAG	May 03 2007	2	20204804
CCGGAAATCGTCTGGATAGGCTTGAATTACTTGCAAACCCTTGGACCGTA[G/C]CACTCCCCTGCACATGGCCGTACCCCAGACGTATAGGTCCTTTATTCCGG	May 03 2007	2	20204980
TACAGCGGTCCCGACTCGATCGATCTGATGGAAATGGCGAACGAAAATGT[A/G]TTCAAAAGTGTCGTCTCCTTCTATCGTGACTTTGTAGTGCATGAATGTGC	May 03 2007	2	20208902
CAGATACGTGAACCTGCTCCACTGCCCGCCGATTTGGAGCAGTTCGTTAA[T/C]GCAAGCCGCAAAGGAGCCGTGCTGTTCTCGCTCGGTACGAACGTGCGTAG	May 03 2007	2	20209608
ACGGTTTGTTCCGGTACTGCTGGGCAGATCGCCCCAGCTGGACCGTGCTG[C/T]TGTGGGTCGCGAGATCAAGCAGTTCTACTTTGGCGAACGGCCGGTAAACG	May 03 2007	2	20293000
CTACATGTCATGGTCACTGCTGCCCTACCACAACCTCACTTTCCCTGCAG[G/A]CGCTTAATTCGATAAAGGATAAACGACAACGCCGTCTCGTTGGCAAACCG	May 03 2007	2	20299089
AAACCCATGAAACCGAACGTCGTGAGTGCCATTTCCGGTTGGCTGATGAA[G/A]CCAAGGTTACGCTTTTTGGCGCTGTTCGAAGCGCTCAGATGCATGCGGCG	May 03 2007	2	20299971
TGAGCGTCTCGAACTGGTTGCTCGTGCCGATCTCCTTTTCCTGCTGGAAG[G/C]ACGCGGAAAGATGGTGTTCATTAGGACTCGTTTAAGAAAATAAAATCCAT	May 03 2007	2	20340160
TTCAGCTCTATCGTGCCCACCACTATCTGCGGCGTGCCGGCCTGCTGCTG[T/C]CCTCCCTTACCGGTACTGGTCGATGGGCAGGGTTCGTTCGATAGCTGCTG	May 03 2007	2	20340321
ATTTTGCTATGATTCATCGCGCCGCCAAGCGTCCACGATTCGTTCTTGCG[C/G]GGCTGCATCCCGTACGTCTGCGGCAGCCCATTCTTCGTCGTGCTGTACGA	May 03 2007	2	20348776
CAGGAGATTGCCACCGACGTGACGATCGAGGTCGAGGCGCGGAAGATGCG[G/A]GCGCACAAGTGCATACTGCGATCGCGTTGCCAGTACTTTGCGGCAATTCT	May 03 2007	2	20368842
AACGATATGCGCCAGGTGCGGCTTGCCATACAGGCGCACAACAAGCGGGC[G/A]CTTGAGAACGGTCAGTCGCAGCACCACCACAGCCAGAGCAACCGCACGCA	May 03 2007	2	20371302
TCGTTCACGTTCTCGCGGGCCCACAGCAGGTTCTGATAGTACGTGTCCCA[G/A]TCGGCGCTGTTGAACAGCAGGTTGAACAGCAGATAGGTCTGCCGGAGATG	May 03 2007	2	20388683
GCATTGTTGGCGTAGCTGTCCGCTACCTCCCGTGCCTCAATTTCGTCCTC[C/T]TCCTCGTCGATAGTCGACACGGTTACCGAGCTGAACTTGCCCATGTTCTT	May 03 2007	2	20391054
ACCTTCTTCGGTTCAAGCGTCGGATTCAGGCTGGCGCTCGGCGTTTTGAT[G/T]ATTTCCGATATTTTGGCTTCGCTCTTGCACTTCACCAGCGCTCGCTTGAT	May 03 2007	2	20391174
TGCGTTCAGCAGCAGCACCAGCGCGGTCGTGGCCAGATCCAGCACGTCCC[T/G]GTCCATGCCGCTCCGGCTGATACTGTCCACGATGAAGTCCAGCAGGTCGG	May 03 2007	2	20416428
CTGTCCTCGCTGCGGAACGCTTGCTTCATGTGCGTCATCTTCAGGAAGCG[C/A]GCGATCGGCAGAATGTTGCTGCCGGTGTACATCAGCATGAAGTAGAACAC	May 03 2007	2	20420336
GACTTGTTCAGCTGCTCCTGCTTCAGATCGTGGTCGGAGTGCATCAGCGA[G/A]TTGATCATATCGATGGCAGCGTACGTCACAGCCAGATCGTTGCGCTTGAG	May 03 2007	2	20422538
CGGATTTTCTCCTCGAACAGATCCTTCTTGTTCAGAAATAGAATGATTGA[A/G]GTATCGGTGAACCATTTGTTGTTGCAGATCGAGTCGAACAGCTTCAGCGA	May 03 2007	2	20437319
TAAAAGCAGTGAGCAAAGTTAGCGAAGAAAAAGTTCTGCACACACAGACA[G/A]ACAAACAGCCAAAGGCATCAAAGAGTGCATCGGTCTCTTAGCCAAAAGTG	May 03 2007	2	20498335
ATCGGTCTCTTAGCCAAAAGTGAATTTTGGTGTTGAAATTCTAGTGCAAT[T/C]GAAACCAGTTGTTTCCAGTGTTATTTTCCTCCAGTCATGGCCACGTCATT	May 03 2007	2	20498414
GCGGGCTCGGACCAGCTCAGCGGGAAGTCGTCCGTAAAGTTGGACGATGC[G/A]CCCGGGTGAAACACTTTGCCGACGGAGTGCGTACGGTAGCCGTGCTGCTT	May 03 2007	2	20523080
TTGCGTGCCTCACGGCGCAACTCCACGTACGCGTTCACGATGTAATCCGT[C/G]AGCTCCGGCGTGATGACCGGGATCTTGCGCTTGCACAGCGCGATGTACCG	May 03 2007	2	21192954
AATCGACCGGATGAGCTGCCCCCGCCAAAGGCGGACTTTAGCGCACCGCC[G/A]CCGTACGAAGCGAACGATCCGCAGCAGCATCAGCACCTTCACCAGCATGA	May 03 2007	2	21196393
TTGTACTTGTGGTACGCACGGCCCGCCTTCAGGATGGGCTTGTCGATACG[A/G]CCACCGCCGGCCACGATACCGATCATGGCACGGTTCGCCGACGGCAGCAC	May 03 2007	2	21199529
GCAATGACCGAGGCGTAGTTGCCCGACGTGCGGGCCAGCTTGCCACGGTC[G/A]CCGGTCTTCTCCTCCAGATTGCACACAATCGTACCTTCCGGCATCAGACC	May 03 2007	2	21199685
GCCAAGCGCCCGGGCCCGTACGGAGATTACATGTGCGACAGCCCATGGAG[C/T]CTGCTGGAATCCGCCACGCAAGCCATGAAGTCCAAGCAAGGTGATAACGT	May 03 2007	2	21454138
TTTCGCCACTAATTTTGACGGCCTGCGCGCTGGTCCGCACCGGAACCGGT[A/T]AAATGGTTGGTAGAAAATATAGATATAGACGGTGATCAACCGATGATCAC	May 03 2007	2	21622559
TTGTGAAGCCGAAAGACACCTTTCAGCCTCACCGGGCGGTAGTGAAACAA[T/C]TGGCCAACTTTAAGCTGCAAATTTCAAACACGATCGATTGGGTCGATAAT	May 03 2007	2	21626190
AAGCTGCAAATTTCAAACACGATCGATTGGGTCGATAATGAGGTAATCGA[T/G]TTTGATCGAGTGCTCACTGTTGATAAACAGCCTGTGCTAATGTTTCAGTT	May 03 2007	2	21626252
AAGCGGCAGCTGGGCTGCAAATGCCAGTACCGCCACATCGTCGACTGGTG[C/T]GGGTGCAGTCCGAACAATTTCCGCTCGGAGGACTGGGAACGGCTGCAGGC	May 03 2007	2	21629358
CCGCTCGCCCGCCGCCTGATCCATCTCGAGGTCAGCACGGAGTACGACGA[A/G]AAGGAGCAGCTGTCGCGCAACTTTCCCCGCATCATCGGTACGAATGCGGA	May 03 2007	2	21629853
CTGCAATGGCACGCTGCGATTGGTGCAGCCCAGTGAGGAGGGGCAGCAGG[A/G]GTCGCTAGAGATACAGGATGCACTGGAACGGGTGCGTGGCACGGAAGGGG	May 03 2007	2	21635025
ATACGCGAACGGATTCAGGGCTTCCCGGAGGACATTGTGGAGCATCACCA[T/C]CGTGCGACGGTAAGTGTGCCCGTTGGTGTGGCGGCAGTGCTGCGCGAAAA	May 03 2007	2	21635161
GTAATGTCGCGATCGGAGTATTTGCCGCTCATTTTGCTAACGGAAAACCG[A/G]TCCGAGTATCGATCGCGCTCGTCGAACCGATCCGTCTTGTAGTCGATCTC	May 03 2007	2	21638406
ATCGATACCGCTTCCTGCTTCTACCAGATACGCGAGTTTTGGAAAAACCT[A/T]GCCTGGCCCGACCACAGCTCCGGTGCGCACTACGAAACGCTCATCATCGA	May 03 2007	2	21819186
TGTTTGAAGTAGGCATGGTTAAGGCACTGCCTTGCGGACGGACGTTCGTG[T/C]CGGCTGAAGGCGAGCATGCTCTTTAGGAGATCGTTCGCATTGTCGCACAG	May 03 2007	2	21826697
TCGTTCAAGCAACTCGTTTGCTTCCTGCTCTCACTGCTCTCCTTCATGTC[T/A]GTGTTTTACTCCGTGGGCAAGCTGGGCATATTCCTGGCAACGCCCAGCCG	May 03 2007	2	21831411
CGTACGCTTTGGTGGCTCCTGGTCGGATCGCACGTGCTCTCGTGGATTGT[C/T]GTGTACGGTGGCAGCTTGATGGTGGATTTGCCGGAGCTGATCGGGCTGAA	May 03 2007	2	21831856
CTGTCGGCCCTCCCGGTAGCGGGCGAGGATCGTTCGCTGATACTGTGCCC[A/T]ACCCCGGACCGCATACACCACTGGACGTACCATCTGGATGCGCTGGCACC	May 03 2007	2	21833292
TCTGGTCGAGTCGGGCAGTCCCATCTTCCAGGGCCTGTCGAATGCGGCCC[G/A]CCTCTCCACCGGCAACATTACGACCGTGTTCGACGGCATTCGCCGCAGCA	May 03 2007	2	21865845
CCGTGTGCATCTGTCGCACGATCTGCGTCATCGTCATCATCGTCACCGTC[G/C]ACAGGGCCCGAAGAATATTTATTTTTAAAAAGAATATCAATCAAGTGCCA	May 03 2007	2	22052053
TTTTTGGCCGCCGTCCACTGGTCGTCCATGTCCTTGTAGCAGTTGCTGCA[C/T]CCGCTGCACGGTTCCGTGTACGCAATCTTTGCCTTGCAGCTCCACGTGTG	May 03 2007	2	22053449
TCCACCAGCAGCCGCTGCGCCTTGTCCAGGAAGCGCGAGTACTCGATGAA[A/G]TGGTCCAGCTGCTCCATGTTCTTCGCCCGCTGTATCTTGATCTTCGCGTT	May 03 2007	2	22093402
CTCAGCAGCTCGAAGTACCCCGGGTACGTCTCCGGTATCAGCACCTTCGG[G/A]CCGACGTGCGTGTTTTTGCGCCCCTCCTTGATTTTGATCGGCTGCGCGAG	May 03 2007	2	22093945
ATACTGGAAGAGATCGCCAAGCTGCCGGAGCTGCTGAACCACAGTGGCCT[T/G]CCGCTACGGCCGGAAGAGCATCTGCCGTACTTCGATCCGAAGAAGTACGA	May 03 2007	2	22407975
GATCAAGCACCACAACCACACGAAGGCGTCAGCTACAGTGCGATCGGCAC[G/C]GAAAGGCGACTCTCCGACACGGACGAATCCTACCTGAGCGACTACATCCA	May 03 2007	2	22410936
GCACCGCAGAACGCACCATTTTCTGCGGCCGTTTTGTGTGATGAAAATGG[G/C]GTTGAAATTGGACGAGATCCCTCCTCCCGGTGCGAAACGATGTGATTTCG	May 03 2007	2	22628715
CGCGGGTTGCGCATTACTTCATGGAAAAAGTACGACCGCAGCGCTTTCGG[C/T]TCGAGTGTTACGTCTGGATGATGGCGGCGAAACTCCTGCCAGAAGGCAAT	May 03 2007	2	22643846
GGTCGGTGCAGCGCGGACGGCGATGATCGGGAGTCCGTCCGGCTGTCCTA[T/C]CTCATTACCGAGAACAGTCTCGGGCAGGTGGGCTCGTCGGAGGCGGCCGA	May 03 2007	2	23169339
GGCTCGTCGGAGGCGGCCGAATCGCAGCAGCGACTAATCTGGGGCGTGGA[A/G]AAGACGAAGGAAGGCATCGCGTTTGAGCAGCTCAAGTACATCAGTCTGCT	May 03 2007	2	23169420
GACTACATCGTGCTGTCCCACTTCCTCAACACCTTCCTGTACCGCACGAT[T/A]CAGGACCAGATACTGGACGCCAAGACGGCCACCAGTGCTCCACTGTTCGT	May 03 2007	2	23355753
ATCATCAGCAGCTCCACCACTACGGACGAGGGCGGGTTCAACGAACCGTC[A/G]CCCGAAATCAAAGCCAAGCTAAAGCCCGCCTACGAGTTTGATCTGCCGCT	May 03 2007	2	23937608
TCCGCATCGAGCAGCGTGCAGTCGATGCTTTTCGGCTCGTTTATCATCTG[A/G]TCGTACCACGCGACCTTGCCGGAACTGCCGACCAGCGAGATGATGCCGTT	May 03 2007	2	23979843
GCGCAGATAGTGCTGCACGCCGCCTCGGACGTCCGCTTCGACCAGGCGCT[C/G]AAGAAAGCGATCGAGGTGAACGTGCGCGGCACGCGCGATCTGCTGCGCAT	May 03 2007	2	24524067
TCGTCATCAATGGTACGCTGGTGGCGGCCCACTACGCCGCCAAACACCCG[A/G]CAGAGGAGAACGTGTTCAACTGTACGATGGACGAAAACCACACGACCTGG	May 03 2007	2	24527811
TCGATGCGGTGGCGTGAAGGTGGTGGCCGCAATGTACCCGCTTGGGTCGA[T/C]CGCTACCGAGGGATTTCCGTTGTAGATGACGAGCGGTGGAAGGTGAGCTT	May 03 2007	2	24578268
TTAACGGAGCAAGTGTATGGGTTTGTGCGATATCTGAAGGAGGATCGAAG[T/A]GCGTTCTTCATTGTCTTGATTAATCTGGGCGATGAGATGACCGAAGTTGA	May 03 2007	2	24774994
AGTGTGGCCGCCGTCGCCGACAGCATGTAGTTCAGATGGTCCCGATCGGA[C/G]ACGGTCGCGATCAGCTCCTTCGAGCACTCGTACGCACCGAAGTAGAGGGC	May 03 2007	2	25451866
TTGAGATTGATCGCGTGCTGATTGTTGTTGTTGTGATGCACCGGTCCGTC[G/C]ACCACGGTGGTCCCATTCGGGTAGAGCAGCAGCCGATCCTTCTTCTTCAA	May 03 2007	2	25470779
ATGGCGTACGACATCAACGCCGAGTATTGGCCGGTTTCGGCCCGGACCGG[T/C]GAAAATGTGACCAAGTTTTTCCGCCGACTGGCGGCCCTCGCCTTCGACTA	May 03 2007	2	25515290
CGCACGTGTGCGGTGGATGCGGACTGTAGCTACTACGATTGCCGCAGCCG[A/G]TGCAATGCGACCAGCCACCAGTGTACGGCCGGTTTGCTGAACAACAATCT	May 03 2007	2	25665543
AACTGCTTCCGGTAGAACTCGCTCTTGCCGCCGGTCTTCTCCACCAGCAT[A/T]ATGTTCTTGATCAGGATCTCGTGCGAGACCGCCTTGCACATGTCGTACAC	May 03 2007	2	26056846
CCCAACCCTTGGGTGGTTAAATCGTTGGCTCAAAATGCGGTAAAGTACGC[C/G]TACCACGACGATCAGTGGATGACGTTCGATGGGATCGAAACGATCGGCAC	May 03 2007	2	26274925
TTGGTGATGATCGTTTCCTGGTGCAGCGGATCGAACCCGTCCTTGTACGA[G/C]GCGGAATCGTGCGTACCCGGTATGAACAGCTCCCGCATGCGGAACGGGCT	May 03 2007	2	26351004
CATCAGTCGGCTGATCTGTTTCCTACAGCGCACACTGCTCTCCACACTGC[C/T]CACGTACCCGTTGGCACGCTTCACCTGCGCCTTCAGCCACCGCTGGTAGG	May 03 2007	2	26548197
TTGCTCCGATCGTCGCATCGAAAACAGAAGAGAAAAAGCACACACACACA[A/T]ACAGTGAGTCATGGGGAAGTTACTGAGCCTGCTGGCACGGGATGAATCAA	May 03 2007	2	26554230
CGATGAAACCGGAGTCTCGGCAAGCAGCAGGGACACCGAACAGCAGCAGC[A/T]GCAGGACGAAGAGACTGCGCCCATGCCGGAAGTGACGAGTACGGAGGTCA	May 03 2007	2	27089206
GTGAGGAGCCACACGTTGATGAGTACGACCCGATCAGAACCGAACTGTCG[T/C]TCGATGGCTAGGGCACGGTTAGAGATGTCTACCAGTGTGCGGCCGTTTAG	May 03 2007	2	27144110
ACCTGGACTGCGGTGCAGTTGAAAGCGGTGGAGCAGGAGATCGAGCAGCA[A/G]AAGCGCGACTGGGAAGCGAACCGGCTGGCGGAGCAGCGGCGCAACGAGGA	May 03 2007	2	27456863
AACGCCGTCGTCGGTGTGTGGCAGGAGCGCAATGCCGAGTCCGCCATCGA[A/G]GCGCTGAAGGAGTACGAGCCGGAGATGGGCAAGGTCATCCGCGGCGACAA	May 03 2007	2	27916798
CGCTCGCTGCCGTCCGTGGAGACGCTGGGCTGCACCTCGGTCATCTGCTC[G/A]GATAAGACCGGTACGCTGACCACCAACCAGATGTCCGTGTCGCGCATGTT	May 03 2007	2	27917497
ACCTACGAGCCGATCGGTGAGGTGACGCTGAACGGACAGCGCATCAAGGC[C/T]GCCGACTACGAGACGCTGCACGAGCTGGGCACGATCTGCATCATGTGCAA	May 03 2007	2	27917659
GGCGCCATCTCGATGGAAGACGTTGAAAATGCGTTCGGTGGCAATATCTG[C/T]CGCTGTACCGGGTATCGGCCCATACTGGATGCGTTTAAATCGCTGGCAGT	May 03 2007	2	28514306
AATGCGAAAAATCGCTGGCGTAAGCGCGGCATCGCCATGGTTCCGATGCA[G/A]TTCCCATTGGTACATTACGGTGCTCTACATGCACAGGTGTCCATTTACGC	May 03 2007	2	28522885
TGGCTGATCTGCATCATCGTGGTGGTGGCCAGCGTCGGCATTACGGGCGT[T/G]CTGTGGTGGAGCTACTACAAGGCCAAGCATACGCTCGACACCGACCAGCA	May 03 2007	2	28598804
ATCTTCATCTGCGTTTCGCTGATGCGCTCCGCCTCGTCGGAGTTGGCCGC[T/C]CGGACCATCAGCTGGAAGTAGCCGTCGACAAAGTTGGACATACTGCGCGT	May 03 2007	2	28650900
CGGTAACGGAACGGGCACGATTGTAAAAGGCCGCGTACAGGATAAAGTTC[T/C]GAGACACATTTCGAGTTGTTTCACTGAATTTATTATTAGTTTCTTTCTTT	May 03 2007	2	29401295
TTTTACGCTACGCTCAGCACTACACACGCGGCCGGAAGAAGCGGGTCCCC[C/T]AAATCGCGAACGTTCTTGTCGGCACCGGTTTTAGTAACTTTTCCACACGA	May 03 2007	2	29420210
TCCGTATTGTCCGGATAAATCTCGTGTATCATGCGGAACAGTGCCATCGA[C/T]CGTTGCTGATTGCCAATGCGCCGATAGCACCCAGCAATGCGCAGCAGATA	May 03 2007	2	29586407
TTCGGGAACATCTTGTTCTTCGTCATCAGCGTGTACGTGTTCAGCGCCTC[G/A]ATGTACATCTCGTTCTTCGCGTACACGTTGGCCAGATTGAACAGCACGAA	May 03 2007	2	29587929
GGATTTTGCTTCATCGAGAATGTGCACCTGGACGTTTCCACCAACGGCAT[T/C]GGGGGTGATTCGATACAGTTTCCACGCCACCCGACGCTGCTCATCAAATC	May 03 2007	2	29733761
GCCCTGCTGGGCAACACGAAGCAGCTGCACGTGTACAACCAGACCAGCAT[T/C]CGCAATCTGTTCATACCGGTGACCAATCTGACGGAGATAAACGTTCAGCG	May 03 2007	2	29733896
ATACCGGTGACCAATCTGACGGAGATAAACGTTCAGCGGAACGGGTTGCT[C/A]GAGTTTGATGTCGAGCCGGTCGAAAACCGGGAGCTGAAGATGCTCTCGAT	May 03 2007	2	29733959
CTGGAGGAGGTCGATCTGATCGAAATCACGTCCGCGGACATCGTCCCGTC[G/C]AAGGAGGACTTTCTGCGGCGGCAGCTGCAGGACGAGACGGGCTACGTGCC	May 03 2007	2	30446910
AGCTGGAATCCAGCATTCGCACCCGTCTCCAGGCGTTGGAGTTGCGTGTC[C/T]AGCCGGTAGGGCAGTGGTTTGTTGCTCACTTGTAGCTCACAGTTCGGGCA	May 03 2007	2	30928114
GTACATCCGCAAGTTCAACCCATCCACAGCCGCCTTATTACCTTTGTATA[T/C]CTTGCGCAGCTGTTTGATCTCAACACCGGCATACCCTGCCGGATCCTGCT	May 03 2007	2	30938693
CCGGCAATACCAGCGGCCGTGTTCGCCTTGCTGAAGAACACACTGATCAT[G/A]AAGCAGAAGCAGATCGTGCTGATGCTGTACACGAAGAAGAACACCCAAAT	May 03 2007	2	30939207
GCGCTGATCTTCGCCATCCAGAAGTGCGATCCGGCACCGTTCTATCTGTT[T/C]GACGAGATCGACCAGGCGCTGGACGCGCAGCATCGCAGTGCCGTGGCGGA	May 03 2007	2	31047423
TGCAGTGGAAAGCAGGCCGAAAGTGTGAACTTCAACTTTGTCGTACAGGC[G/A]GCAATTGTGAACGAGCATAATCGACTGCGCTCCCTGCTGGCCACGGGCCG	May 03 2007	2	31691377
GGATCGCTGAACCCAATCACGTTCGTGTCGTGCCAGTGCGAAGGCGTATC[A/T]GCCGGATCGTACGGACCATCGTTCGCTTTCACCATCGAGCTACCGTACGT	May 03 2007	2	31717243
CCGGACGGCAGCTCGTTCACCGCGTCCTCCAGCTTCACCTCCTTCAGCGC[A/T]CGCCACAGCTTCTCGTCCGGGTACTCGTCGAACGGGTCGAGATTGTAGCG	May 03 2007	2	31737367
AACGTGTGCCCGGTGTTTCTGCGCACGGCGCTGCATCTGCACAGCCCGAC[C/G]ATACTGCAGAACACGGACGATCCGCTGCAGCAGAATCAATCGTCCACCGA	May 03 2007	2	31873428
AGCGGTTACAACTTCGACTTCCGGATACAGTACAAAATGCTGTCCCGTGC[C/T]AGTGCGGTCGTCCGGTACGGGGGCCACCGGCACGAGTACATCCCACCGTG	May 03 2007	2	32151181
TAGTCGCAGGATTCCGGCATGGCCTCGACCCGCTCGATGATGGCGGACGA[G/A]ATGTCCAGCACGGACATTTCGGCCTTCTTTGCCTCGCGCGCCTCCCAGAT	May 03 2007	2	32259686
GAGCGTGTCATGAACTGGCTCACGTCGCAGGACGTGTTCGAGATCAAGAA[C/T]GAAATCGAGGAGGTGAATCGCAAGATGCTGAACAAGCTGCTGGACGAGAA	May 03 2007	2	32295990
GGGCGCCACCCAGAACCAGGTGACGGCGGTCGTGCGTCCGAATCAGTTTG[T/C]CGTTACGCAGCCCATCCTGGCGACGGTTTCGTGCAATGCGGCGAACGTGC	May 03 2007	2	32885420
CCATTGTCCAGTGGTTTGATCTTGTAGTGCTTCACGTGGTAGCCGCGGCT[T/C]TCCTCCCAGTCTTTCACGGAGAGCGAGAACCCGTTCGGATTGTGCTCGGA	May 03 2007	2	33213802
ATCACCTTGTCGTGCTCGTGCAGTATGGTGAGATTGTGCCAGTAGTGGCG[T/G]GTTAGGTCTTGGCCGAGCGTTGCGCTCATAACCCCATCGCCAAAGTCCAT	May 03 2007	2	33303903
GCCATCGAGGGCCGGCTGCTCTTTACGCAGCCGAACGATGGCAACTGGAA[G/A]AAGAGCCGCACGATCAAGCTGACCTCGATCAATGCGCTACTGGTGACGAA	May 03 2007	2	33506607
ATCAACTGTACGCGGGATTGGGTGTCGCGCGGCGACTACCAGTCCACCGA[A/C]ACCCGGCTCGTGTTCAACCGGTCCCGGTCGCCCGATGCACCAGCAGCAGC	May 03 2007	2	33771154
TTGTTCCACTCGAAGCCGGTGTGGACGCGATTGAAGTAGCGTGGTTTGCG[C/T]GGCCGATACTTGTCCGACCACAGGTAGACCTGCGAGTCGACACGCGTTTC	May 03 2007	2	34077949
GCAATGTTGACCAGCCGTTGATAGCTGACATCCTTCCGCGTCCCGTGGAA[C/T]AGCTCTTCCAGCTGGACCGGACATTGTATCACGACGGAGTGTGGCCGTAC	May 03 2007	2	34227079
CGCCGTTGTGGGGATAGCCCCCGCGGGTAGTTGTTGCGAGTTGGGGACGG[T/C]CCACGGCTACTGTAGCTTTGCTGCGGGGATAAACCTCTTCCGTAGCTGTG	May 03 2007	2	34294973
TTGCTTCTTCTTCAGAATGCCACCTTCGGGGGGCTTTTTGTTGGAGGTTG[T/C]AGCAGTCGCACCAGCACCAGCAGCCGCACTCGGGCTCGATGCACGCCGGG	May 03 2007	2	34295788
CAGCAGCGCAAGAAGGATCTCCCGTCGCACTTTGTGCCCTCGAACATGGC[A/G]GTCAACTTTATGCAGCACAATCGCTATCGGATCGATAATCCTGCGCCGGC	May 03 2007	2	34753931
GCGAATACCACCGAGATCGAGAAGGAGAACGTGCGGCTGAAGGACCAGCT[A/G]AAGAACCTGCAGAGCCTGATCGGCGACAAGCTGCTGCTCGAGGAGCAGGT	May 03 2007	2	34857444
CTGATCGGCGACAAGCTGCTGCTCGAGGAGCAGGTGGCCAGCTCGCAGGC[G/A]CGGCTGAAGGATCTGGAGCAGAAGGATGCGCTGTCGGCGGCGCTGGAGGT	May 03 2007	2	34857510
CTGGTCGAGTGGCGCCAGCTCGGCAAGGACTACACGCCCAAGGAGAGCCT[G/T]GTGAGCGCGAAAACGATGCGCAACCGCATCGAGCAGATCCTGCAGAAGGA	May 03 2007	2	34857636
GGCGGCCTCAACCTGTCCTTCAACAGTGACGAGCGGCGGAAGCGCAATCG[T/C]ACGTTCATCGATCCGGTTACCGAGGTGCCGAAGCTGGAGCAGTGGTTCTC	May 03 2007	2	35537978
TGTCGTCGTCGTCCTGCACCGATCCGAACGTGCTGCTGCGCATCAAAAAC[T/C]TGATTATGCTGAGCATTACGACGCTCAAGAACTACGGCTACACGGTGACG	May 03 2007	2	35665227
TCGAAAACGAAGCAGGAGGTAGCGGCCTGGCAGCAAGTAACGCTGGAGGA[G/A]CTGCCTGTCGTACTTATACTGCATCTGAAGTGCTTCGACTATAAAATGGA	May 03 2007	2	35692567
GGCGGCCCCCCGTACGGTCACACCGAAACGTTCAACACGGACGTGATACT[A/G]AAGCACTACCTGCGGCGCAAACCGCTGGTAGGGTACGGTGGCGATGGGCC	May 03 2007	2	35761708
GATGACGATTTGTGCCCCACCCGGGAGGAGGATGCAATGCGGGCACTCGA[A/G]ATGGAGTAGAGGACGTAGAGTGGCCTAATTTAATAACACAATCCAATTGG	May 03 2007	2	36422278
TACCAAACGATAATGGCCAACCTGAACGGGGTGCTGCTTCCGGGCGGTGC[A/T]ACCTGGTTCAACCAGAGCAACGGTTATGCCGATGCCGGCCGACACATCTA	May 03 2007	2	36631912
ATCGCGAAGCGCCAGACGCAGATCAACAGCCAGTACGACAATCTGCTCGC[G/C]CTGGCCCGGGAGCGCCAGAACAAGCTGAACGAAACGGTGAAGGCGTACGT	May 03 2007	2	36693380
CAGTTCTCGCGCGATGCCGACGAGATCGAGAACTGGATCGCGGAGAAGCT[A/G]CAGCTGGCGACGGAGGAAAGCTACAAGGATCCGGCCAACATTCAGTCGAA	May 03 2007	2	36696965
TGTGGTGATGATGCGTTATGTTGCTCAACGAGTGCCGATGGAACATAAAG[C/T]TCGGATGCTGCATGGCCGGCGGCTGCAGCGTGGGAGGTTGGGTGGATTGT	May 03 2007	2	37071606
TTCTGCGCGAGATTGTAATCGATCGACACCTGCAGGAACTTGAGGTTGAC[A/G]AAGGGGACGCGCTTCAGCAGCGCGTACAGCACGACCGTCCGCTCGCAATC	May 03 2007	2	37075529
TGCTTGAACAGCGGAATGCACCGGCAAACGCTGGCCGTGTACCGCAGCTC[A/G]CACTCGTTCATGCAGTTGCTGTACGTGTACGGTACGCCAACCGTACTATT	May 03 2007	2	37090721
CCCCGCTGCACGATGGTCGTATAGTCGGAAAAGTCGGGAAAATCGAACGA[G/A]CGATGCACAAACACCTCGATGCCGTAGGAGAACCGGTTCGAGGCGGTATA	May 03 2007	2	37090925
GCTTATCTCAACTACACTGCAATAGATCACTTTGAATTGTTAGCCATCGT[T/C]GTGCGAACCCAATCATGATAGTACGAGACACGGGCAAAACCGTCCGGATA	May 03 2007	2	37118578
TCATGATAGTACGAGACACGGGCAAAACCGTCCGGATATCCTAAAGCACA[T/G]GGAACGCCAAAGTTCACCACTCCGACCAGCTTTCCTTCGTACACCAGTGG	May 03 2007	2	37118641
GGGCACTCGAAATGCACGCAGTGAAACATTTCGTTCGCGGTGTTGTGCGT[G/A]CCGACGATGCGGATGTAGACGACCACCTTCGGCTGGAAGGCAAAGTGCTG	May 03 2007	2	37138923
ACGCCCGTGCCGATCTGGTGGCAGGTGTAGCCCGAATCCCAGTCGTAGTT[C/T]TTCACGTCCCCGTTCAGCAGCACGTTGCGCGTCCGGCTGACGCCTTCCAT	May 03 2007	2	37139184
TCGCGCGCAAAGAACGAGTCCCGCAGCAGCAGGCTGCACAGCGAATCGAG[C/T]GACAGATGGCGGAACGATTCGTGCTGCAGTATGTCCGCCGCGTTCCGGTC	May 03 2007	2	37140081
ACCGTGCTGAAGGAGGTGCTGAAGGGGCTGGAGTACTTCCACAGCAATGG[C/G]CAGATCCACCGGGACATCAAGGCGGGCAACATACTGCTCGGCGACGACGG	May 03 2007	2	37143952
ATGCCGTTCGTGACGCACATGCTCTACATCAGCGAGTACAGCATGGAGAA[C/T]GGGGTGGTGATGATGGTACTGATCGGGTGTCACTACCAGCGCGACTGCTA	May 03 2007	2	37150662
GGTGGCTTAGCGTACGGTATGCCTTTGAAGCAGTAGTATGGCTTCCCGTT[C/A]GGTAAACGATCCTTGGTGCCGTAGATTGAACCCTGCAGCACTTTTACCAT	May 03 2007	2	37284033
CACGCGCCGGGAATGGACAGCTGCAGCAGCTTTTTGTACATATTGAGCTC[C/G]CCGTCATAACTAAACTGGTAGTAAAACATGGGCGAGTTCGGTTGATAGCG	May 03 2007	2	37293507
TGCAGACAGTCTTCCGATCCTTCCAGCTCCTGGGTGAACATGTTTCTGCT[A/G]AAGCAAACGTCCCGCTCGACACTGCAGTCCAGCACCGGGTAGGGGAATCG	May 03 2007	2	37294650
AAAAATCCCTTCAACCAGCAATGGCAAGGCTCGGAAAACTGTCTACATCT[G/A]AACGTGTACACGCCGCAGATGAACCGGCCCGATGCACCCCTTCCGGTGAT	May 03 2007	2	37296662
GGCAAGAGCGCTCGATTATGAAAGCGTCACCGAATACACGATAACTGTGA[G/T]AGCTACGAACAGGCACGATCTAGCAGCGGAGGCTGTGGTGAAGATCATGA	May 03 2007	2	37367019
ATCAGCTTCTGGTGGGCGAGTGCTTTCTCCAGGTTGTTGTACTCCTCTTG[A/G]AGGACGGTCAGGATGTGCAGCTTCTCGGTGCCTTCCTGGATGACCTTCTT	May 03 2007	2	37427521
ATGTCTTCCGACGAGTACTCGGACGACGAGTCCGACTCGTTGTCGTTGAT[T/C]TTGCACGGCTTAAACTTCTTCTTGTAGATGCGCTTCATCACCTTGGTGTA	May 03 2007	2	37428396
TCCGCCTCGCGCCAGTTCCACACCGTCAGCATGTAGTCGGGCTCGATGCC[T/C]TGCGAAATCAGCAGCTTACCATCCACGGTGTAGTCGATGCGCGAGTAGCC	May 03 2007	2	37432519
AGGACGAAACGCCCGATCCGAAGATAACGGCCAGCCTGCAGATGCAGTAC[G/T]CGGTGCTGAACAACTTCACCCTGCTGACCTGGGCCAGCCTGGAGCGGGTC	May 03 2007	2	37490516
GTGTACGATCCGCCGGACGTGGTCGGCTACTTCGAGATGTGCGTGTGGCC[G/A]CTGTACGAGAAGCACTATCGGGAGTTTAAGGGCCGGAAGGACATCTACGT	May 03 2007	2	37647899
TCCTTAATAATGTACGAGGGCGAATCGTGCGCAAGCTTCGATGCCGTCGG[A/C]TCGGCTCGACTAAGCTGCGGTGTCATTTGTCCAGCACCACCACTGCCACC	May 03 2007	2	37678783
GGAAACGTAATCGTTTTCGCACACTGTCACAGGACCCAGCTCAATGTCAG[A/T]CGCTGGTTCCTGCTTTATGGCCGGCTGGTCTGGATTGATCGACTGCGTTT	May 03 2007	2	37747762
AACGCGACACGGGTGTTCTGATCCGTCGCGCATCTTACCACAGCTGTTGA[A/T]GGCACGGGCACTCAATGCTCTTCGTCTTGTGGGCAATATCCACAACACCT	May 03 2007	2	37748222
ATCAGCACTCCGCCCCGCAGCCGGTGGCCATCGATTTGTCTACCGTCGGC[A/G]GCCGCTAGCATACGGTTCGCGAGAATGTGCGCTATCCACATCTGGCCGGA	May 03 2007	2	37924761
ACGAAGCGCGATTCGAGCGATGAGCACCATGAACACAGCTCGGAGGAAGG[T/C]CCGGATGACGATGAGCATGAGCACGAGCACGAGCACGATCATGAGGACTC	May 03 2007	2	38107847
GCACTCATCGATCCCATACCGTACGCACCACCATCCATGCCGCCCGAACC[A/G]AGCTTGATCTTGAGCTTCGGTGCCTGCTGCGGCGTCTGCTGGCTGACGGC	May 03 2007	2	38135920
TCGTCGCGCCACTCGAGGAATGCTTCGCGAAACAAAATCTTCGACCCGAG[C/T]GGCTTCCCCTCGAACAGTACGTCCACGTCCTCGATGCGCATTTTGCGCAA	May 03 2007	2	38171413
GCGATCCAGATCCTCGGCGGCAACGGGTACATCAACGACTATCCGACCGG[C/G]CGGATCATGCGCGACTGCAAGCTGTACGAGATCGGCGCTGGTACGTCCGA	May 03 2007	2	38174168
CGGGTGATTTTATCGTACTAAATTAGTCCACTAAGCATGGAGGGCGAAGC[A/G]GCAGTGACGAATCCGGTCGATAGGAAAGTGGCACTGATAACAGGCATTAC	May 03 2007	2	38186070
AAAATCGTATGGTCACAGCTGTACGATGGAAGGATACGATGTGCCGATGT[C/G]GTGTTGAAAAAAGCGCACGTCATCAACAAGATCGAGGTGTGCTATAAGAT	May 03 2007	2	38191395
TCTCCGCAAACTATGTGTGCTTGGATGGACGCACTTGTTATTTAACCTCG[A/G]TGGATAGTTTACACCTGGCCCGTAAATTTGTTCCTCGCGCTGTTTACAGA	May 03 2007	2	38675453
TCGATACAGGAGGAGCAAAACATTACGGTCGATCTGCTGATATGCTGCGG[T/A]GATTTCCAATCCACGCGCAACCTGCAGGATCTGCAGTGTATGGCCGTCCC	May 03 2007	2	38675963
TGGGCGGACGGTTTGTCCGGGCCGCCAAACCCGAGCGGTTCCATCTCGGC[C/G]AGATGCCGCGGGACGGGCACCTTCCGGTAGAAGTAGTACTGCGGCTGGCT	May 03 2007	2	38680423
GTGCGGCCGCAGCGGAATGTTGTAGTGTTCGCGGGTGAACTGTATTCTAA[C/T]AACCGCGGGCGGCTGTCGAGCCGTAGCGAATTCCGAATACCGACGGCGCC	May 03 2007	2	38702687
AGAGGGGATCGGCTCCGCTGCAGCTCATCGTTAGTTTTGTCCAGCGGGAC[C/T]GAATTATTCTCACTCGCATCGCTATCCATCGCCGGCTATGAGTCAGCTAT	May 03 2007	2	38857968
AGCGGCATTTACCCGAAGCAGCTGTCCGTGCTGCACCGACGAATACTGAA[G/A]CTGCTCGACTTGGACCTGAAGCGCGTGAAGATAACGGAAGAAAGCGGTTC	May 03 2007	2	38859208
TGGACCTGAAGCGCGTGAAGATAACGGAAGAAAGCGGTTCCGACCGGGAG[G/A]ACGAAAACAACGGTACCGACGCGGACCACTCGAAGGACGCGTTCGATATG	May 03 2007	2	38859269
TACTCGAGCCCGAGGTCGTACACCTCCGACAGGCGCTTGCCGGGGGTGAG[A/G]TTTTTCAGCAGCTCCTCCTCCAGATTGAGCAGAAAGTTGTAGTGCTTCTG	May 03 2007	2	38865487
TCCATAATGTGATCCTTCAGATACTTGTTGAACACGTCAATCGTCACGAG[G/A]CACGCCTTCTTGATCGTGATCAGCTCCGAGTCTTCCTTCGGGCACATGAT	May 03 2007	2	38865956
TACCCGAACAGCCAGGTTTGCAGCGACGTCGACTTGCTGTAGAACGTTTC[T/C]TCATCCACACCGACCGCCGTCATGATGCAGTCCACCTTCGCCAGCGAGTC	May 03 2007	2	38866446
AACCACCAGCGTCGGCTTCGTGCAAACTGTCATCCAGAGATCGAAGATAG[C/T]TGTGGGACCCCTACACTTTCGGGTCGCACGTCCAGCCTAACCGCACGACA	May 03 2007	2	38866879
TTCATGGAGTTCATCTCGCTCGAGGGCAAGACGAACTTCTTCGAGAAGAA[G/A]GTTGGCGAGTACCAGAAGTGGGGCGTGATGGCCAACCGGCTGGACAACGT	May 03 2007	2	38872107
TTACGCTCGATGCGGATTTCTGAGCACACACCCACAACGCGTGCGGGGAA[G/A]AAGATCCCAACGATAGGCAAATAGAGCGAGGGAGAGAGTGAGTGGTGCTG	May 03 2007	2	38872210
TGCGATCCCGAATCGCCGGTCATCATCATCCTGCCGGGGTTGACCGGAGA[G/A]TCGCAGGCCGAGTACATCAAGTGCCTGGTAACGGCCGCCAACCGCATCGG	May 03 2007	2	38882861
AGGTAACCACCCCGGACAGGAAGTTTCGTACGCTAATCGTCGAAGAGAGC[C/G]CCACGGGTCGTGCAAGAAGCAGCAAGAAAACAACAGCCTCCAAAAAGGTG	May 03 2007	2	38887809
AAGGCGGTGCAGCAGTCGCCAACGGAGATCGACGCGGACATACAGGAAGC[C/G]CTGGGCGTGCTGTTCAATCTGTCCTCCGAGTACGACAAGGCGGTCGACTG	May 03 2007	2	38889658
ACCAGCATTGTGCACCGTGAACCGGTGGACGAGGTCGTCGTTGGGAAGCC[A/G]CCGAGCCGTGAACGCGTAAACTCTACCTCACACTACTCGACCGAGAAGAG	May 03 2007	2	38916531
GCGATCCGCGATCAAGCGATGGAAGGGGCCGGCGATGGAGGCACGCAAAG[T/C]CGCAAGAAGTCACAGTACGAGGAGTATCTCGAGTTTCACAACACGCGCAA	May 03 2007	2	38917284
CCACAATTTGCTCGCTAAATCCGACCCCCACCAGGTGGGTGGTGTGCTGC[G/A]GGCCGTTGGGATGTTTGCCAAAGTACTCGTGCAAAAATCGATCATAATAT	May 03 2007	2	38955882
CCGATCTACGCGAAGGTCATGAACAGCTACGTCAACACGCACCGCAAACC[G/A]TCGACGTTTCAGCGTTCGGCGGGCATTAACTCGATGAGTCTGGTGACGGG	May 03 2007	2	39020921
GAAGCGCTGGCAAAGTCACTGGTGGCCTGTAAGCTGTACAAGGCGATGGC[C/G]CACGAGGCAGCGGACGACGATCTGGACACGGAGATCTACGAGGAGCTGCG	May 03 2007	2	39021140
CTGTCCCTGTCCAGCCAGAACTCGCCGCGCAACTCGCAGTACATGCAGTC[C/T]GCGTTCCTAAATCCCACCGCGTGCGATGGTGCTGGTGGAGGTGGCGGAGG	May 03 2007	2	39029267
AGTGAACGGTTCGCAGGGTGGGCAGCTCGTCCAGCTGAATGGAAGCTGAG[C/T]TTGGCCGGGTTGGTGGGGCCAGCCAAAGATTGGACCGTTTCTGACGGGCA	May 03 2007	2	39032602
ACACCTCCTTTCTGCAGCCCGTTTTAAAGGGAATACGTTCCTGGACGTGG[T/C]TCGAAACATCCGGATCTAGTATCGCACAGCGATCGCAAAATGGTCCCCCC	May 03 2007	2	39033630
ATCGCACAGCGATCGCAAAATGGTCCCCCCTTCGGTGGCGTTGCCGTAGC[C/T]GCCATCCCAAACTCCACCTCAATGGCGATCGGTTTGTAGAGTGTGGTTGG	May 03 2007	2	39033701
AGGGTTCGAAGCGACGGTTAAGAACGTTGAGAAGAAGGTGGAAGGCACCG[T/A]GGAAGTTCCGTCGATCGATGAAAAGAAGAAGGAGGGCAAGGTGGCTCACA	May 03 2007	2	39116500
GTGTCCGCTATTGCCATCCTGGCAGCGACGGCTGTCCAGTCGGCTCCAGT[T/A]GAACCAGCCCAGTACGCTTTCGTGACGAAGCACCATCACGTCCCGGAGCA	May 03 2007	2	39171205
AAGTACGACGAGTACAACGCGTACCCGAAGTACAGCTTCGAGTACGGTGT[G/C]GATGATCCGCACACCGGCGACCACAAGAAGCAGTGGGAATTCCGTGATGG	May 03 2007	2	39171580
TCGCCCGATGTTGATTTTTCGCATCTTTCCGAAAGCGATCTCGGCCCATA[C/T]TACACCAAAGACAGCTACCGACCGTTCGCACAGTACAACAATCACGTGTC	May 03 2007	2	39239295
GCGGGCGCGTTTACGTTTGATGTGATTGGTTCGAAGGTACTCAATTCAGC[G/C]CAAAAGATTTTGATGCTGTTCCTGTTTGCCTATCCCAACCGGATGATTCA	May 03 2007	2	39309933
TTTCGCGAAACGGTCAATAGTTTGGTGCAAATTATGGTACAGTACGATCA[G/A]GGCTGGCGAATTGAACGTGAACTAGCATCTGTGGCTACCGTATCGAAGCG	May 03 2007	2	39311155
GCCATGTACATTTACTATCCCGATTTGATGTACAAGGAAAATCTTCCAGC[C/T]GTACTGCAAATCATGTACCACGTGGAGAACTGGCTGCGTGTGGTGATGGT	May 03 2007	2	39314833
GATAATCTGCGCGAGATCACGATACAGGATAGGATAGATCCACGGCGAAC[G/C]TACGGGAAACATACGACGATCAGCTACATCATGCTGCAGGAGGGCAAGGA	May 03 2007	2	39315259
TGTTTCCGTTACGCATTTGCCACGTGCGTAACGGTCGCAGTGGTTGCCTC[T/G]CAGTTTACAATGTTTTACTACTTTCCCCACGTTATGTACCAACCGAAGGT	May 03 2007	2	39316223
TGCTTGCAAGGGCAATCTAAACATTAACATCAAAATTTTATTTTGAATAT[G/T]TCTATTGCTTAAAATTTACGGGATGAGGTGATGAGGTGCCTAACAAGCAA	May 03 2007	2	39318276
TTCTCCTACCTGTTTACCGAGTCGTCCGGTTTTAGCGGCCACAAGAAGGG[T/C]ATCATGGCGCGGGTGTACGAAACGTTTACCGTATTTTCGCTGCTCGCGTT	May 03 2007	2	39333265
CCTTGGGCGCGGAAAATCCACGACCGCAAGTTTTTCTCGTCCAGCTTGCT[G/C]AGCACAAAGTCACAGTCGATGATCGCCCGCTTGTACAGCTCGATGCGTAT	May 03 2007	2	39334982
GCTGCCGACGACGAGGCGGTCTTAAGTTGTTCGATTTCCGCCTCGAACCG[C/T]CGCACGTTTTGCTCCGTTTCGGCGGTAAATGCAGCCAGCCGCGTGCGCAA	May 03 2007	2	39349380
GTTTCGGCGGTAAATGCAGCCAGCCGCGTGCGCAACTGCTCGTTGTCCGT[C/T]TCGAGCCGATCCTTTTGCGCCCTTAGCTCCTGCTGCGCCTGTTCGTGCTC	May 03 2007	2	39349446
TCCTCGAGACACTTGTTCGTGTCGAGCACGCACAGCTTCTCCTTTTCGCG[C/G]GCCTCCATCGCGTCCTGCAGCGAGCGGTGCTGATGGTCGAGCAGCTCCTT	May 03 2007	2	39350343
CGCAGGCTGGTTCCTTCCGTTTCCAGGTCCGCCTTCTCCTTGTGTGCACC[C/T]TCGAGCTTCTCCACCAGCTCGTCGCGCTCTTCGCCGAGCCGTCGGTTTTC	May 03 2007	2	39350949
TGGCGCACCTGTTTCAGCTCCTTCGCGAGGTCGTCGTTTGCCGCTCGAAG[A/G]CCATTCTTTTCCTCCTGAATCTTTTTCTGCTTGCCGCTCGTTTTGTCCAG	May 03 2007	2	39351246
ACCAACCTTGCGTCCATCTCGCTGCCCTTCTTCTGCAGCTCGCCCTTCTC[A/G]TAGTCGAGCGTGAGGTTCGTTGCCTTCAGCTGCTGCTTGTCCTTCTCCAG	May 03 2007	2	39351888
AGTCGCAAGTACCGACACGACAAGCGTGTCTATCTCGGTGCGCTGAAGTA[C/T]ATGCCGCACGCCGTAATGAAGCTGCTGGAGAACATGCCCATGCCGTGGGA	May 03 2007	2	39355845
CGGAAACCGAAACCGCAAAAGAAGCGCTACCTGTTCCGTTCCTTCAAGGC[A/G]ACCAAGTTCTTTCAAACTACGACGCTGGATTGGGTCGAGGCGGGTTTGCA	May 03 2007	2	39357398
GTCGGTTTCCAGGTGCAGCTCGATCTGACCGGCATTTTCATGCACGGCAA[G/A]ATCCCGACGCTGAAGATTTCGCTGATCCAGATCTTCCGCGCTCACTTGTG	May 03 2007	2	39361125
GATACGAAGGACACGATGGACAACACGACAACGCAAAAGTTCTGGATTGA[T/C]GTGCAGCTGCGCTGGGGCGATTACGATTCGCACGACATTGAGCGGTATGC	May 03 2007	2	39361419
GCCAAGTTCCTCGACTACACGACCGATAACATGTCGATCTATCCGTCACC[A/C]ACCGGTGTGCTGATTGCGATCGATCTGGCCTACAATCTGCACAGCGCGTA	May 03 2007	2	39361524
AGCGCGTACGGTAACTGGTTCCCGGGCTGCAAGCCACTGATCCAGCAGGC[A/G]ATGGCCAAGATCATGAAGGCCAACCCGGCGCTGTACGTGTTGCGCGAGCG	May 03 2007	2	39361617
CCGTCGCACTACGAGCGCGTGCAGATGCTGCTGTCGAACAAGTTCCTCGG[G/C]TTCTTTATGGTGCCGGCGCAGGGCAGCTGGAACTACAACTTTATGGGCGT	May 03 2007	2	39363237
GTTGAGTATAGCAAGTATGATGACAATTCGAATGAGCATCGCGCCTACCA[G/C]TCATCCCACGGGGTGCATCCACTCTCCGACAACGAGGTAGAGGACTGGCC	May 03 2007	2	39570951
GGTAGAGGACTGGCCCGAATATCCACCCCGCTATCCGTCCGACATGCACA[C/T]GTACAATCAGATCATTAGTCGGCAGATCATCGAGGTCGACACTGCCCTCG	May 03 2007	2	39571037
GCCTGCGTGTGATGCTGACAGCCTTCCACATTTTCGGGCCAATCGCACAC[A/G]TTCTCGTTCGGATTGAAGACCAAGTTGGCCGGGCATGGCATGTGATGTTT	May 03 2007	2	39574139
CAGCCACCGATGGCCAGCAGCACCTTCAGCTTCGGGTTTGCCTTCTTCAG[T/C]GTCATCATTCGCTCGTACAGGCCGGTCTTGCCATCCTTCGTCTCGTCGTT	May 03 2007	2	39576826
TGCTGCGTGGAGTCGCTCTGCCGGTCGCTATCGTGATGAGGGTGATGGTG[G/A]TGATTATGAACGCTTGAGGTAGTTCTTTCTCGCAGGCAACAGTCGATCGC	May 03 2007	2	39634724
ATGATCCACCAGGCCCACGCCGGCCCGTCCGTCACATCTTCCCAGTTCTC[C/T]TCCAGGTCCGGCATCTTGCCGAAGCTTTTGAAAATCTCGCACCGTATGCT	May 03 2007	2	39635090
TGGGCCTGATGGTACTGGTGGTCCCGCAGGTGTTGCTCCAGCCTGAGATC[G/A]GATTGTAGCAGCAGTGCGCTGCCCGACTTTCGGCGCCTCCGGTGGTGGCT	May 03 2007	2	39636195
CAGCTCGGAACTTACTTTGCGCCCGTTGATCGGGGCCTGCGACCCATTCA[A/T]GTCCGTGGCGTGGTTGTTGTTGTTCTTCGGGCGCAGTATAACCTTACCGA	May 03 2007	2	39706261
CTGGCGTCCGTTTTGCGGAGTCTGGCTTCGAGCATGTCCTTCAGCACGCT[C/G]GACGCTTGCTTGCGGTAGTCGGCGTTGTTGCTCATGCAGGCCAGCTTGCT	May 03 2007	2	39706622
AAGCCCATCTCGAACTGGGAGGGTGTGCCGAACAGTGTCGATGCCGCGCT[G/A]CAGTACACCAACGGGTACACCTACTTCTTCAAGGACGACAAGTACTATCG	May 03 2007	2	39832995
ACCGGAGGATTATCGGTACCAGCGCGCCCTGCTAGCCTCCGAGGAAGCCG[C/A]CCTTGCATTCGGTGCCGACATCCCACTCGCCGGTAACGAGATCCTCGTGA	May 03 2007	2	39852523
GCCGGTAACGAGATCCTCGTGAACAATCACCTGATGGACCTGAAGCGCGA[A/T]GAGCTCGAGAAGGGCTACACCAATCCGTTCAACTTTTCACCCGCACGCCA	May 03 2007	2	39852602
GGCAAGACTTACGGGCCGGAGGAGGTGGTACAAATCTATCGCACAATCAC[A/G]GAGGAGTTCAAAGCCACCCATCCACGGTTTGCCGGTACGAAGTTCATCTA	May 03 2007	2	39853812
GCGGCCATTCGCAAGATGTTCACGCTGTACACGACCGATCCGCTGAATGA[A/G]CATCGCGACATTAACGATGTGTGGCGCAAATTTATGGCACTGTTCATCTG	May 03 2007	2	39857195
CGCAAATTTATGGCACTGTTCATCTGCTTCGAACCGATGGTTACGTACCG[A/G]CCGGTCTGGGAAGAGTACTACTATGGGTGTTTGGAGGAGTTGCTGGCGGA	May 03 2007	2	39857270
ACACAGCACATGCTGGAATCCTGACACAGGCTGCAGGATTTTGGTCGGTA[A/T]AGCTTCCGCGAAACGCACGGACCGAGCCGCAACCGGGAGGAAGCCGTCCG	May 03 2007	2	39874755
GACGACTTCATCGAGGTGATCAACAAGTATCAGCAGATCGCGAACACGCA[C/T]TACCACGCAATGCTCGAGAAGGTGTCCTACTCGAACCCGACGCAGACGGC	May 03 2007	2	39898713
AAGCCGTTCTATGGTACCCGCGGCAAACCCACGAACGCACAGTACATGGA[A/G]CAGAACGGACAGTTCTACTACGACAACTCGGCCGATCTCGGGGCTCAGAT	May 03 2007	2	39898971
CTGCCGTACCGTGGCAACAAGCTCGCGATGTACTTCATCCTGCCGAACCC[G/A]GACAACACGGTCAACCAGGTGCTGGATCGGATCAACAGTGCATCCCTCCA	May 03 2007	2	39899079
CCCGATTGGTTGTGGAAGATGCACGTCGGGGCACCGCTTACGCTGGAAGA[A/G]ATGGACCCAAACACGAAAGCGTACTGGCGAAAGCTAAGGCGAATGGCGCT	May 03 2007	2	39994013
GCGCTGCAGCGCAACAACAAGCTGGCCAAGTTGAAAAAGTTCTAAGCGAT[A/G]AAGCGATGAGAGGGCGAGCACGGTGCTTTTAAAACAAACCACTACCAATC	May 03 2007	2	39994109
TTTGATCCTCGGGCGCCCGACACCGACACCAGCATCTCTACGGGCGGTGG[C/T]AACAAGATCAGCAACGATCTGTTCGGTTTCGAGCCGCCGAAGCCAACCAG	May 03 2007	2	40027247
GAGCCGCCGAAGCCAACCAGTGCCACCCTTGGCCAGCAGCTCTTTGGCAG[C/T]GTCACCAACAATGGGCACAACAATGGTTTCACCAACGGTAACGGTGCCGT	May 03 2007	2	40027328
TTTAACTTAAAACGCTTAAAGAACTGTTGACTCCTTAGTGAATTTGTGTG[C/T]GAGAAAGAGACAGAAGGAGAGAGATTGTTTGGATATGTTTTTGTTAAATT	May 03 2007	2	40030118
CCTTCTTCAATCGTTTCCACTTCCAGCTGCAGCCCAGATTCGTCTAGGAT[G/T]TGTTGTTCGTAGTCTTCCTGGAATTCATCCTCACTGCCGGACACAATTTC	May 03 2007	2	40081618
TTCTTGGATAAGGTACAGCTAGCGAAGCATCAGCGGCTTCACCGGACGGT[C/T]GATTGTCCAATATGTGGCAAAACCTGTCGCACAGACCGTATCAAGCCGCA	May 03 2007	2	40105163
GGAGTGTAAGAAAAAGTTTGCAAACGAGCTACAGCTAACGCTGCATTACA[G/A]GAGAATGCACAAGCAGCTGATTTGCCCGGTTTGTAAGGTAAGGGCCAGTT	May 03 2007	2	40105321
GATAGCGAATCCTGGCTCTGCCCTACGCCCGTTGCCAAACTCGAGAGCGT[C/T]TCCAGCGACTGGCTAAAGCCTACCGTCCGCAGCGCTTTCAGCCCATCGAG	May 03 2007	2	40113427
CAGTTGCGCATGTCGGCCAACGTTTTGTCCGACATGTCGAGGAACTCTTC[C/G]GCCGCGTACGTGCGCAGATCGATCTCGAAAAATTTGTCCGACCCAACGAT	May 03 2007	2	40113898
TACACCAGCGAGCTGCGGCGGCTGCTGTCCACGCTGCTGATCACCGACAC[C/G]GACGTGATCTTCTCCTCCTGCAGCTTGCTGATCTCGCTGCGCAGATGGTC	May 03 2007	2	40118317
TCGTTCTTCTTCTGCATCTCTTCGCTCATCTTTTCCGAAAACTGTTTCGC[C/T]TCGCGCAGCATGTTGTTTTCCTCCAGCTGCATCGTCATCCGGCGCTTGAT	May 03 2007	2	40118416
TACGCCCCTCGCAATGTTCCAGTATCTTCGAGTAGGTTTCGTTCACGTTC[A/G]CCCCATGGAAGGGCGTTTGCTCGGTTATGAACTCGTACCCGATGATGCCC	May 03 2007	2	40119623
TTAAACACGGGAACCGGATCGGTTAGCACGTTAAAGCTACCCGCAGGCAG[C/T]TGGCTCAGCTGGATGTCGAATACAGCGCTCGATCCCCGACAGGTCGCCAC	May 03 2007	2	40168584
GTGGAATCCATTGAACCGAGTCGCATCGTCAACGGTACCGGTGTAATTAT[C/T]GCCCTGGAGGAGGACGGTGGTGAGATCCGCACTACAACGAATGGAACCGT	May 03 2007	2	40172678
GACGATCAACACCATCGGCAGCAATGTTGGTGGCGGATACAATGGGAAGT[T/C]GTCATACTGCAAGAAGCAGTTGGCATTGCTAAATATGCGACGTGCCCCGG	May 03 2007	2	40173361
GGTATGCGGGCGAACTTTATCGCTAATCCAATGCCCTCCTACAACGTGCC[G/A]TCGGAGCTGTACGATCTGATCCTGACGTCACCGAGCCGTGCTGAGGTGTG	May 03 2007	2	40173488
CCGATGTCGACCAGCTCCTTCTGCGTCTTGAAGATGTACGGATAATTGAC[G/A]GCGGCCGAGGCGACCAGCGACGAGCGCGGCACCTCGTTCGGCACCGAGGT	May 03 2007	2	40178320
TGAAAGTACGGATTGGTCAGCAGGCAGCTTTCGTCGTAGTACTCGCTCAG[T/C]GCCGGATAGGACGCGATGATCGGTACGGTCGCCTTCCGCCAGAACCGCAT	May 03 2007	2	40178476
ATATTCCCGATCGATATTCCTTTGCGTATTTTGTTGATCACTTCCGTCTC[A/C]AGCTCCAGCGCTTCGCGTAAATCGTTCAATACGTTCGCGTATTTGGCGGC	May 03 2007	2	40180343
GCCGTCGTCACCACTATGTCGACCTTCGGCATGTACTCGCCGTTGCAGTA[T/C]TTGACGAGCTTTTGCTGCTCCGCCTCGAGCTGCATGCCTCTCGAAAGGAC	May 03 2007	2	40181441
ATCACCGGCTTTGTCGGAGTGCTGGTGAAGCATGAGGCCGAAAAGGAGGA[C/T]GGCTGGATGGGCGAGGTGCTCAAGTTCATGTTCGAAAGCACCAGCTCGAG	May 03 2007	2	40184336
GGCGATGAGGAAGAGGACGAGGAAGATATCGCCGGGTATAGTATCGAAAA[C/T]GCGTACATGGACGAAAAGGAGGAAGCGATTCTGGCGCTGATGGAGTTTGC	May 03 2007	2	40186061
CTAAACACATAGACAGCTATTATACAGCTGGGATACTCTATTCCGCCACC[T/C]GCGTATGTCCGTAACGAGATCTGCATTTATTAGAAAACTAATTAAGGAAC	May 03 2007	2	40188911
TATACACACATGCTCAAACAGAACTTAGATACCTAACGTATACTTGTAAT[A/G]CAGTAGAAATTCAAATGAAGTAGCCGTTAATAGCCGTTTTTCGTATTGTA	May 03 2007	2	40189213
TATTGCTACCAGCGTCAGAATCGGTTTCATCTTCATAATGTCCACCAGCA[A/G]GCGGTAGGTTTGCTTGATGTCCAGCTCCAGGTGCTCCTCGTGGCCCCGAT	May 03 2007	2	40191360
TCGTACACGTACCGCGATCCGATCACCGAGTTCCTCGAGCATCTGTACGT[G/C]AACTTTGACTTCGAGGGTGCGCGCAAGAAGCTGCACGAGTGCCAGACGGT	May 03 2007	2	40194545
AGCCGGCGAAGGCCACTGGAAGTATTACTAGAGGGCGCATCCCGGGGACA[A/G]CACGCTTTTCTGTGCTTTCTGTTCGTGTGTTTGTCAGCACGTGAGGAAGC	May 03 2007	2	40194988
CGGTCGATCAGGGCGCGCACCTCCTCGTCGATGATTTGGGCCGTCTGTTC[C/G]GAGTACGGTTTCGCGAACATCGGATCGCCCGGCTGCGAGCTGTCGAAGCT	May 03 2007	2	40209094
AGCGTCGGCAGCAGACCCGTTAAGCTGGACGCTTCCAGCTCGCTCCGATA[A/G]ATGACCGGCACAAAGTTGACCGGCTCGATGTTCATGTCCGTCTGCACACT	May 03 2007	2	40210520
AGTAAAATGCTCAACAACTGTCTTATGATACCGCTCACGATGGACATTGT[G/A]TAGAGGTGTGCGTGTGGCGTTCGTGCCGGGGTGAATGCTCCTCACGTCTC	May 03 2007	2	40214104
TTCAGCTCTTTGTAGTCAAAGTCAGACCCAGCGAGTGGTGAAAATCCACC[A/G]CCCGAAAGTCCCTGAGCGCCACCGTAAACGCCACCAGCCGAGTAGAGTCC	May 03 2007	2	40223794
ACCGGGCCAGGATTGTTCACCACGACCGTCTTCGAATCGGCCGCACCGTC[A/G]ATGTGGTGGTAGTGATGGTGAATGTGCTGCTCTACCGGTTTTACCAGCGG	May 03 2007	2	40223959
CTGGCCGAGATGGAGTTCAACGAGACGCTGTGCGGCGGCAACATGGACAT[C/T]GTGATGGAGGCGGTCCAGTATCAGTACAAACCGTACCCGCCGACGACCGA	May 03 2007	2	40251535
CCGACGCAGGTGGGCGTGTACATCCGGTGGGAGAAGTTCACCGTTACCGA[G/A]CCGGGCGTGCTGATCATCGACCGGTCGTTCAACATGAGCGACCACACGAC	May 03 2007	2	40251952
CGTGAAACGTTTCTCACCGTGCAGTTCCCGGCGGACCACGAGTTTACCCG[C/G]CATCTGCTGTGCTCGTTGATCGTCGTCTCGAGCATCGATCCGAACCCGAT	May 03 2007	2	40281727
CAGTACACGATCGGTCGGCAGGCTTCGAACCTGAAGAAGCTGGACGAAGC[G/A]AGCCTCTGTTTGGAGCATCTGTTGCGCCCCTCGAGCATGCAAACGGCCAC	May 03 2007	2	40283351
GAGGTGCTGGCGGGAGAGGTTATTCCGCTGAAAATGAACATGACAAATGC[A/T]GGCGTGAGTGTGCTGAACGATATTTACGTGTGCATCGACAATCCACGGTA	May 03 2007	2	40284476
CCCGGCCACACCAAACTGCAGTCGGGCGGGGGACTGAAAACGAATGAAAC[C/T]GTCAGCCTGCGCTGTAACCTGCAGCGTCGTACGGCCGACGTCGCGTATGA	May 03 2007	2	40285204
CTCAAGAACGAAACCAAATTCATACGCGTGTACGAACCGGGCAGCAATGA[A/G]GAGTTCAATCAAATAGTCAACCAACGGGACAGCCACATGACGCTCTGTGT	May 03 2007	2	40285417
TCGGTGCAAATGTTTGTCGACTATGACAACTCGTACGGAAACTATCTGCA[G/A]GACGTGGACGGCAACGTGCTGCTCGATATTTACACGCAAATTTCATCCGT	May 03 2007	2	40288133
GTGAAGGAGCAACGAGTATCGGGCTTTGTGGTATCGGTCTTGGTGGGTCT[T/A]TCAGTAGTAATGGCTCCGATCTTGCGCCTGATCCCGATGTCTGTGCTGTT	May 03 2007	2	40407323
CTGTACGAAAATGAAAACTACGACAAACCGTTCTTCTGCACGTACTTCAA[G/A]GCGTCTATGTTCACCATATACCTGATAGTGCTCGGCCTGATAGCACCGTG	May 03 2007	2	40410716
ATGGTTTCGATGTCGGAAATCGATCAGCCGAAAATGTCACGCGGCATCGT[G/C]CTCGCCCTGCTGAGTGCATTCTTCTACGCGTCCTATCTGGTGCTAGTCAA	May 03 2007	2	40411703
TTCTTCTACGCGTCCTATCTGGTGCTAGTCAAGCGTAAAAGCGACACGGA[A/G]GAAAAGATCAGCATTCCCCTGTTCTTTGGCTTTGTGGGGCTGTGGAATTT	May 03 2007	2	40411772
ACGTCATCCCTTATCGGCACGGTCGCCATATCGCTACAGATACCGCTGGC[A/G]ATGCTGTTCGACATGGTGCTGCACGGTAAAACCTACCCGCTACTGTTCTA	May 03 2007	2	40412115
GTGAGCAAAGTTTTATGCAATCGCTTCCAAAACAGCGCCTGCTCGTTCAC[G/C]GACTTGGTGGGCCATTTGATGTACGTTTTCGTCTTCAGCAGATAGCTAAG	May 03 2007	2	40434644
AGCAGAAAGCTTTCCGAGACGATAAGCATCAGACAGCGTGACCGATCCAT[A/G]CAGGATATTATGTTCTCCAATATGCCATACCCAACCTGAAAGGAAGAAAG	May 03 2007	2	40434932
TCCATGTTCGGCAGCAGATGATCCAACACCCAGGATCGATCCGCATTGCT[A/G]TAGCTTACAAACACATCGTAATGGAAGTCGGCCTCCTTCAGCAACCCGCT	May 03 2007	2	40435131
TAATGGAAGTCGGCCTCCTTCAGCAACCCGCTCTTGTCCAGGTACAGCTT[A/C]TCGTCGTTGAAGAAGCTAAGCACGGCCGAGTTTTTCATGATCTTGAAGAA	May 03 2007	2	40435200
AAGTACTTTATGTGGAACCAGTAGTAAAACAGCCCAACCCCGGTAAGGAT[C/A]AGGAAGCTGACCGCCACACTGACCAGTATGTACACCAGCGTGTGATTTTT	May 03 2007	2	40435299
GGCTCGGCCGAGATCGTGTACGCTCCCGCCACATCCGTCCGGTTGTGTAG[A/G]ATGTTGCGCAAAAACTTTACATAATTGCACGAACACTGGATCGTATTGCC	May 03 2007	2	40435617
TACGAAATGTCCAGCATTGCGATCTTTTTGCTCACGAACAGATAGTCGAC[G/A]ATCGCGGGCAGCCCAATGTTGCAGTAGCTGACGTACTTGACGCGCCGCTG	May 03 2007	2	40436079
AGCTCGTTGCGCAGCTGAAACTCCTGTATGGCCAGCTTCTTCTGCAGGCA[A/C]ACGATTTCCGCCGACTTTTGCTCGGCTTCCGCAACCAAACGATCATTTTC	May 03 2007	2	40483588
TACCTGGATCGGTACGAACGGGTGAATTTCCACGGCGAGGATAAAGACCC[G/T]GCGGAGGACGAGGACGACGAGAAGCGGCTTCATCGGCGCTGGTCGGTCCG	May 03 2007	2	40486705
ATTCGCTTTCTGATCATGTGTGCCAACTCGCGGTGGAACAATCTCCACCA[C/T]CTTGGGCTGGACATGCTGGGCAACATTGCGAACGAGATCGACATTAACGA	May 03 2007	2	40487509
GGTAACAATCCACACGTCGTCTACCCAACGCCCGAAGTGCCGAAGCTTCC[C/T]TCGCTGACTGTCACCAGCAAACCGGTGCCATCTTCTCCACATGTACCGCA	May 03 2007	2	40488142
ACATCGTTTAACGCACCGCCACCGCTGGCACCGCTCAGCCAGACGGGCAT[G/C]CAGCAGGGCACGATCATCAAAACGATTGCGGCCGCCCCGCACGATCCGTC	May 03 2007	2	40492318
ATATCGACCTCCTCCCCCAGCAGCTTCTTGTACAGCGCGAGCGGAAACGG[T/G]AGCGCAATGATCGTAAAGTTGTAGATCGCCAGCCCGCACAGTATGCCGAT	May 03 2007	2	40515316
AACGATAACTTCGAGGCGCAGGTGTACATTCTCAGCAAGGACGAGGGCGG[T/C]CGCCACAAGCCGTTCACCAGCTTCATCCAGCTGCAGATGTTCTCGCGCAC	May 03 2007	2	40537832
GATGGTGACGGTGGCGAGATCGAGATCGGCTGCATTGCACACTGTCACGC[T/C]GATCGGTTCGTTTCGGTTGATTAACGTGCGTATTTCCGTTTCGATCGCTG	May 03 2007	2	40539264
CCAAAGTAAGTCACGTACACGCGGTCCGTATCGATGCGATACACGTTCCG[C/G]AGCAGGTCCCAGGCCATTTCGCACGCCTCGCGCTTGAAATAGTCCCCGAA	May 03 2007	2	40541176
TTCATGCCGGCATTCACGAACGCTATCGTGCTGTCGTTGAACGGAATCAG[T/C]GAGCTGGAACGTATCAACCGATGGTTGTGCTTCACGGTAAAGTAGTCTAT	May 03 2007	2	40541437
GGCAAGATTACGCCCGAAATGCAGCAGGGCATGGAGCACTCGGGCATCAT[C/T]CGCAAGATGACGGAGGAGTTCGACGAGGACAGCCACGAGTACCCGCTGAT	May 03 2007	2	40542844
TACCCGCTGATGATGTCGGGGCAGCAGTGGAAAAAGTTCAAGATGAACTT[C/T]TGCGACTTTGTGCAGACGCTGGTGAAGCAGTGCCAGTACTCGATCATCTA	May 03 2007	2	40542934
ACGCTGGCCGCGATGAAGCTGATGACGGCGCTGGTCGATGTGGCGCTGCT[C/T]GTCTCGGTACAGTTCGATATGGCCGCGCGCCAGTACGAGACGGAGCGGAC	May 03 2007	2	40543117
GCTGCACGATAAGGTGGGCGATGTGCGGCTGAAGTGTCTGCAGGCGCTGC[A/T]GCCGCTGTACGAGAACGAGGAGCTCAAGGGAAAGCTGGAGCTGTTTACGT	May 03 2007	2	40543464
AACATCTCGCTGAAGAAGGTCTCGACGCTGTTCTCGTCCCACAATCTGAA[C/T]CCGTGGAATCTGTTCGACTCGCTGTACCAGGACATTGAGGAGCGGCTGGC	May 03 2007	2	40544603
TTCCGGGTTCAGGATTGTCGACGGTGGTGATGGCACGCCGCACACTAACG[C/T]TCAGCATCTGCCACAGGTTTTGATCTACGGTTGGGTAGGTGGTTCCTAGC	May 03 2007	2	40592895
GAAAACTTGTTAAAGTGTGTGTTCTTCTCCGTCTGATTGTCCAGCGTCGA[C/G]CGGTCGTACGTGAGGTCGGTGTTGAGCTGCCGCTCGGTAAGATTGGCCAG	May 03 2007	2	40756671
TCGATGCCGCACTGGATCAATCTGAGCTTCTACTCCACGAACAAGAAGCT[G/A]CCGTACTCGACGTTCATACCGCGCATTAAACCACCGCCAGCGATCGGCGG	May 03 2007	2	40902252
GCGTCGAACAGTTTGCTGAACGTGAGCGTTGCGTCGCGGAGCAGCTCACC[G/A]AACACGAGCGACATTCTGGGCATGCCGAAGCCGACCGCCATCACGTCGCC	May 03 2007	2	40902660
TTGCCGATCACCACCGATTACTTCCCGGACAAGCGTTCGCTGCACAACGA[T/C]TACGTCGTGTCGGACTACACGCTGCTGCCGGAAGATTTCAATGCGGATTA	May 03 2007	2	40906403
GACTACACGCTGCTGCCGGAAGATTTCAATGCGGATTACGCCCAAAACCG[G/A]GCCGTCTACAAGAAGCCACTCTCGACGGATGAGGTGTTTAAGGAGCTCGT	May 03 2007	2	40906466
TGCCTGTTCCAGGAGTTCCCGAAGGAGACGTGGCCGACGCGGTTGCTACT[C/G]TTCCAGGAAGCGATCGTACGGCGGTTCGGGTTTATGCGCTGCACGGTGGA	May 03 2007	2	40915816
ATGCCGAAGTTGGCGGCCCGCGCCTGATACGACGAGGCACTGCGCGGTAT[A/G]AAGAACGTATCGTCCTCCGGATCGGGCGTCCGACGACCTTGCACACCGCC	May 03 2007	2	40924797
CGGCTCCGGCTGCTCGACGAGGAGCTGCGGGAAAACTACATCGTCACGCT[G/A]AACCGGTTCTACATCGTGTTCGAAAGCATCCACAAGTACGTGAAGGACCT	May 03 2007	2	40995636
CAGGACTATCTGAACATTCACTGCATGCGCATCTGGAACGAGGAGATGGC[G/C]CGCATCATCCGCTTCAACGTGGAGAAGGAATGTCAACCGTTTCTGAAGGG	May 03 2007	2	40997884
TAGAGGATGGACAGGCGCAGCTTTTTGCCCGCATCGATCACAAACACAGC[G/C]CGGCAGGTTAGGGGAAGACCCGCCGATCCTATCTCGTCCCGGTCCAGCAT	May 03 2007	2	40999844
GGAAGACCCGCCGATCCTATCTCGTCCCGGTCCAGCATGTTCAGCTTGAC[G/C]GCCAGCTCGCGCTTCGAATCGTCAATGATCGGGAAGGGAAATGGGTCGGC	May 03 2007	2	40999907
ACCGTCACAGGTTCCACCTTCGACAACGGCTTTTCCACCGTTTGCACAGG[C/T]AACTTCATTTCCTTCATTAGCTTTTCCTTTAGATTTTTGCTTATCCTCGC	May 03 2007	2	41008362
ACTCCACCCGTCGGCTTCCTGGCCGGTTCCAGCGTGGTCAGCGTTTTCGT[C/T]TCGTCATCACTCAGGATGGTGGTGGTGTCTTCCGCCGGGGTGGGTGATTT	May 03 2007	2	41009306
TTGCGCTCCGCCGTTCCGTCGCCACAGTTGGGCAGCTTGCGGTAGGAGCC[G/T]CCAACGTCCTCGATGTCTTCCAGCAGGAACTGTTTGTCCTC	May 03 2007	2	41013321
GCGGAGCTCTCCTTCATGACGTTCGAGGGGCAACAGATACAGGGCGCCGC[C/T]AAGATACTGGAGAAGCTGCAGAGTCTCACGTTTCAGAACATCAAGCGCGT	May 03 2007	2	41026198
GTTTCTATCAGCACGCTACCTTTATCCGCGTCGATGGTTACGGTACCGGC[G/A]TCGGATAGTGTTTTGTTTATATCGGCCACACAGCCCGCTCCACGGATTTG	May 03 2007	2	41029353
GTCCAGCAGATTGTACTGGACGAAGGACAACCGCACGGACGGGGACTGTA[G/A]CTGCGGGGCACCCTTATGGCGCAGTACGTACTCCACCCAGTAGACCGCAG	May 03 2007	2	41048199
CCGAGCAGACCGCCGTGCGTGATGAACAGCTTCACCTTCGGATGGGCCAG[A/T]ATGTCGCTCTGCGGCATCCACGCCTTGATCAGCACGTTCGGTGGCTTGTC	May 03 2007	2	41048539
GTGAGCTTCGCGTTCGGGAAGAACCGGCGGTACATCGCTTCCTGCTGGGG[C/T]AGAAACACGCACCGGTAGTACAGCTTGTCCGCATGGCCGACGAGTGCGTT	May 03 2007	2	41048944
GTTTGGGAAAGTATTACGATGACGTACAAATTCGGACAAATGCTTGCCAA[T/C]TACACGCTGATGCACCCGAACGTGGCCAAGCTGATCAAGTCGAACGAAAA	May 03 2007	2	41052938
GTGTCGCTGGTGCTGCTGAACAATCACTTCAGCCTCAGCTACCCCCGGCC[G/A]TACGTCCCCAACATGGTGGAGGTCGGTGGGATGCACGTGAACCGCAAGCC	May 03 2007	2	41053438
CTTACTATCGAAGTTGCTGTGCGGTGGACGCTCTAAGAAGAACGCTTCCA[C/T]GGTGAATGCGAAAAAGAAGCGAAACTAAACAGTGTGATCAAAATTGTACC	May 03 2007	2	41054205
AATCCATCTCCACTAGACGATTGTAGGACAAATCGAGCGAGATCAAACTG[G/T]TCGCCACCAACGAGCCCGATACCACGCTGATGTGGTTGTGGGACAGATCG	May 03 2007	2	41059761
TCGGGATGGTTTTTAGCCGGCTTTCAGTAATGGTGAGGAAATTTAACCGC[C/G]CATTGCCGGCAACGAACGCGATGTCGCTGAGATACGTTCGAGAGACCTTT	May 03 2007	2	41061539
AATGTGTTGGCCCTCAGATGGGAAAGCTTTAAGATTAAAGTATCGTTCGG[G/A]ATATGGGCAAGCAAAAATGTGCCTTCCTCGCTGGGAGCCCACTTCTTTAT	May 03 2007	2	41061736
CTCGTCGTGAGCAGCGTGGCGGCCGCTACCGGCTCCAGCACCGGCAGCTC[C/A]GTAACGTTCGCATCACAGTCCGGCCGGCGGGCAATCATCATGTGGCTCGA	May 03 2007	2	41165256
ATCGCCGAGAACTGCATGTGATTTTGGTACTCGAACGCGTCCGACGCGTT[G/A]CCACTGTACCCGCCCAGGTCCAGCCGGAAGCCACCGTCCCGCGAATCGAT	May 03 2007	2	41165511
ATCCAGAACTCGCCGGCCGGTGTGCCGAACCCTTGGGCGTACTCTTCCCA[C/G]GAGCGGTTAAAGTCAACCGTACCGTCCTGGCGCCGCTGCACCGTCGTCCA	May 03 2007	2	41165721
TAAATGTTGCCTTTGTTTGCAGGGAATCGGTCAGCATCAGCAATACTGCG[G/C]GTATACCTCTCGGAACGGATGGGAAAGCGGGATGCTTACTGATGGACGCA	May 03 2007	2	41249287
CGGGATGCTTACTGATGGACGCAAACTCCACCATAGGCGTGGAAGAGATG[A/C]GGTGTGCCTTTCTTGCAGCCCCGGGCATTGATCCGCGGCTCGTACCGCAG	May 03 2007	2	41249365
GCCCCGGGCATTGATCCGCGGCTCGTACCGCAGGGATGGGTTGAAAACGC[T/A]TGGCGCTGGATCGTATGCAAGCTGAGTGCGTATGAGCGCAATTTTAGCAC	May 03 2007	2	41249433
TTAGCATCCGCCTCCGTGCGGCGTGCCTGCGTTTCGCGCAACTTAAACGC[G/T]TGCCGCTCCTTCAGATGGGTGAACACTTTATTTAGATTATCGCTCGAGCG	May 03 2007	2	41258102
ACATACGGTGGCAAATATCGAATCGCATTGAATCCCATGTACAGCTTCTG[A/T]ATTGTGTGCGCGTAAGCGAACGCGTTCGTATCGATCTCCTCTATCTGCAG	May 03 2007	2	41259353
GAAAATTACCTGATTAGTGATACGGCGCGTAACCAGCACATTGTGGTACT[A/C]AAAGCTCGAAAACTGTGTTTCTTCCGCGACTGATGGATTGAAACTGAGCA	May 03 2007	2	41260162
AGCCGCTCCATCCGGCCGAACTGACCGAAGTCCACATTGCCGAGCAGCGG[A/G]TTGTTCTCCAGCACGAGCACCTCGAGCGCGGGCAGATTGGTCAGGTTGGC	May 03 2007	2	41262983
AAGCGAGATATAATCATTATATTCTATCGAATATTTTAATTCATCAATTG[G/A]TTAAATTAAAGAAAATCAGTGAGAACAAATAAGTTCAAAGTCCTTTTATT	May 03 2007	2	41266449
TTTGCCGAAGGAGAAGCATCTCCAAGTATGGTACAGTCGAACCGCCCTAG[A/T]TGGGTCTGTGTTTGCTGAGCTTTGCGAGTAATTGCTTTATTTGTTGACGC	May 03 2007	2	41266623
TCAACAGAATCTGCATTGTATTCTTATTATCCAACTGCCGCTCAAGTGCA[A/T]TGTTTTCCTGTTCCAGGTGCTCCGTTTCCTTCTGCTTAGCATCCGCCTCC	May 03 2007	2	41266743
TTCCGGTCCAGCATAAGCACCGTGAGCAGTGGGACGTTGTGAAACACGTG[C/T]GGTGGCAAATATCGAATCACATTGAATCTCATGTACAGCTTCTGTATTGT	May 03 2007	2	41268032
CCTGATTAGAGATACGGCGCGTAACCAGCACATTGTGGCACTCAAAACAG[G/A]AAAACTGTGTTTCTTCTTCGACTGATGGATTGAAACTGTGCAATGACACC	May 03 2007	2	41268382
TTGCTCAGCCGACTGAAAGAAGAATTTGTTACGGAAATACCCAGTGATAA[C/T]GGCGTGTCGTGAAAATGAAAACAAATGTTATGATTGAGTAAATTCGCAGT	May 03 2007	2	41268494
TGATTGAGTAAATTCGCAGTCATAGTACTTATCGGCGTTTGAGTTAACCT[T/C]AGTCGGATGTGATTTTAGAGGGCAAAAGTCAACAGCATTAGTT	May 03 2007	2	41268575
ATCAAACTGCGGCTGGTTACGTTCCACGTGCAGCAAATGGTTGTGCGACA[G/A]ATCGAGCACTTTGAGCGTTGGGATGGGTCGGCCGTAAAGGTCGAGCGCCA	May 03 2007	2	41271763
CTGCAAAAGCAGCGACCCACACAAAAATACACACTCTGTAAGCGATGTGT[A/G]GTAATAACTATAGATTGCTGAGCTTTACCTTATTAGTGATACGGCGCGTA	May 03 2007	2	41272814
ATCAGCTGCTTGATCATCTTGCGCGATTTGTAGATTTCGCGCGTCAGCCG[T/C]ACAATCTTCTCGCGCAGATGGTGCTCGGCCGAGGTGCAGCAGATGTACCG	May 03 2007	2	41274721
AGGTTGCGGAACTTGAAGATGTTGTTAATGTTCGCGATGTTGTTGCGGGA[C/T]AGGTTGAGGTGCGTCAGCTGAAAGAAGTCGCCCTGGTCCATCACGATCCG	May 03 2007	2	41275240
GTTCCGCGCAATGTCGAGCGTTTCCAGCTTGTTCAGCGACTGCAGCTGCG[A/G]CATGTTGAACGTGCTGATCATGTTCGCGCTCAGGTTGAGCTCGCGCAGCA	May 03 2007	2	41275407
CTGGGCCGGGGTACGGGGACGGCCGGCGATTCGCTGGTGCTTCACAAGGG[C/T]ATGAACTTTAGCACGTACGACCACACGGCGAACGACTGTCCGTCGTACTA	May 03 2007	2	41382697
AAGCTAAACACCATCAGGCCGGCCAAGAAGTAGCGCGGCACCTTGTCGAC[C/T]CGCTTGATGTACTGCAGCGGCGAGCCGGTGGCGTAGTTGTGACAGTGACC	May 03 2007	2	41561486
GGCGAGCCGGTGGCGTAGTTGTGACAGTGACCCTTCGGACGTGTCTTGTA[T/C]ACCGCACACAGCACATCCTCGGTGGGAGGCAGAACGACGCCAAGTTTTTC	May 03 2007	2	41561555
ACCGCTGGCAGACAGATGGGTTTAATGTTCGGTTTGCTCGTATCTGCGTT[G/A]TGCTTCAGCTTGAGCAGAGCGAGATTGTTGGCATACTGCGGTTTGTTGTA	May 03 2007	2	41561777
ACGCCAAGCAGCTTCGGCATCTGTTTCTGCGCCGCAACAAGCTTACTTCG[C/T]TGAACAACTTTATCTTCAAGGGCTGCGACCGGCTCGAGTGGCTCGATCTG	May 03 2007	2	41607784
CATCACGCTGCGCACGAACTTGCACCGGCACGGGGCGGCGAACAATCGCA[G/A]CAGATACTCGGCGGTAAAGATCATCACGCAGGCCGTGTCCAGACAGAAGA	May 03 2007	2	41643847
CGTCTGCAAAGCCTATCACTCGGCAGTAACCTCATCCACCAGCTACACCC[T/C]CAGTCGTTCGCTCGCCTGGCAGAGCTTAAACTACTCAACGTGAGCTGGAA	May 03 2007	2	41649439
CTCGCCTGGCAGAGCTTAAACTACTCAACGTGAGCTGGAATCGGCTCACA[T/G]CATTCGAAAGCATAATCCTGCCCCCGGAAAACCAACTCCAAGTGCTCGAT	May 03 2007	2	41649500
TTGCACCCGAACACATTCGCCTCACTGCGCCACCTAAGCCGGCTCGATTT[A/G]AGTGATAATTTTTTCCAATCACTTCCACCGAGGCTTTTCACCTCGAACCG	May 03 2007	2	41649697
TTGATGCTGTCGAACAGCTTCGCCTGCTCCTCGATCGAGTGGCCGCACTG[T/C]TCCGACACGTCCATCACGTACATGATGCAGGCGCGCAGATGGGCCATCGC	May 03 2007	2	41830324
CCGAGGGCAAGCTTGTAATGGTCCTTGTCGTACAGCACGTTCATCAAATC[C/T]GCATAGAACGGATGCACATCGTCCAGCTTCGGGAAGTCCTGGATGATCTG	May 03 2007	2	41830937
GGCAGCATGGAGGTGATGGGCAGTGGCAGTGCCTCCGTTATCCAGAACAC[T/A]CCCATCACCATCACGATGTACATGCAGCGGAACGGGGGCGATGTATCGAC	May 03 2007	2	41886796
ACAGCAGCCGTGTTCGAAATCCACATCGAAACGAACATCGTTACCACCGT[A/T]AGGCCAAAGTTGAGGCGCCGCTGGCTACAACCGATCACCGAGATCACCTT	May 03 2007	2	41894472
ACGACAAACATACACCGGTAGGCGGGCGTGGTGTCGATCAGGAACACGAG[G/C]GACGCAATCATCGGCGCAACGATGACTACCATCGAGCGCCAGTACGCACC	May 03 2007	2	41894781
ACCCATCTGCGGTGCGTGGGTCGGTTGCGGAGGTGCATGATTCGTTTGCG[G/A]TGCCATCTGCGGTGGTTTGTGGTCGGCCCAGTGCGGCGGCGGTTTCTGCT	May 03 2007	2	42005873
CCGGCCACCAAACGTTTGATACGATTGCCACCCAAATCAAGCTCCTTCAG[C/T]TCGCTACAATTACGGAACAAACCTCCCTCGAACGTGCTAAGCAAGTTACC	May 03 2007	2	42064608
TCCAGCTCCTGCAATTGATTATACTCGATAGAGAAACGCTGCAGATCGGT[G/C]AGATTCTGTATCAATGCGGGCTGGAGCGTTGCGATCGTATTGTTGTCCAG	May 03 2007	2	42064830
CTGAGATTCTCCTCGAACGTGGCACTGTCCAGGTGCGACAGATAGTTCTG[C/T]TGTAGTTCCAGCTCCCTTAAAACACCCATCGAGTTAAAGACCGTTGCCGG	May 03 2007	2	42064947
CCCGTCAGCTCGGTAAGCTTTATGTTCCTTAGCGTGAGATCCTCCAGCTT[A/C]AGCAACCCTTCAAAGGTGGCCCGAGTCACGCGTCCCAACGGGTTGCCGCT	May 03 2007	2	42069212
GTTTGGTGATTTCGTTTTCCCCCATGTACAGATCCTCCAGATTTGCCAGC[G/A]GCTCGCCGACAACGGTAGACTTGATCTTATTTGTCTCCAGCGTCAGTGTG	May 03 2007	2	42069498
CGGAAGCTTTGCCAAGGCACGAGGGATTTCCGTCAGCTTGTTTTGTTTCA[G/A]ATTAAGCTTTTTCAACGTAGTCATGTTTGCGAACGCATTATCCTGCAGCG	May 03 2007	2	42069607
AGTAGCAGGCTCGTGAGTGAGCTCAATCCAGCAAACAGCTTCCT[C/T]GGCAGCACTGGAATCTTGTTGCGCGACAGCCGAATCACGCTCAAATTTGC	May 03 2007	2	42070724
GACAGCCGAATCACGCTCAAATTTGCCAACCCCTCGAACGTGTACTCCTC[C/T]ACCGCATCGATACGATTGCCGCCAAAGTTGATACGCCGCAGATTCGTGGC	May 03 2007	2	42070799
ATTGCCGCCAAAGTTGATACGCCGCAGATTCGTGGCATTGCGGAACATGC[G/C]GTTGAACAGCTTCGGGATGCGATTTCTGTGCATCTGCAGTGATTTCAGTG	May 03 2007	2	42070864
ACATCACCGCCCAGAAGCTGCTCATTTACGACAAATTCGCAATAATTCTC[G/A]GCACATTTGAAGGAAGGTTCGCCACGCACGCTTACAATCAGTAGCAGCAC	May 03 2007	2	42071147
AGCTGCGGATCGAGACTGCTCAGCTCGTTGCCGCTCAGGTCGATCGTGCG[C/A]AGGTTCTTCAGATCGTCGAACAGCACCGTGTCGAGCGTTTTTAGATGATT	May 03 2007	2	42072633
GAATGGTGCTTGATCGCGATGACGAGACAGATCTCGAGCACGGAGGATCC[G/T]GCCAGCAGCTTTACCTTGTCGTCCGATTCGTACCGTTCGCCCAGCTGCTG	May 03 2007	2	42126542
GTGACCCATTTGGAGGGTAGGCTGTACTGGCGCGGATTGAACAGATTGCG[C/T]AGCAGCGCTAGCTCGTCGTTGTTGAGCACGTCCGGCGGGATGGTGGGATG	May 03 2007	2	42126809
AATCCGTTCAATCCGGAAGACTTCAAGATGCCCACGATGGAAGACTTCCT[A/G]AGCATGCTGGAGGGCATGGACAATCTGTCCGACGAGGAAAAGGAAGAGCT	May 03 2007	2	42130825
GCCGTCGCATTAGCACCGCCGCCGCCGCCACCACCATTGTGCAGCCCACC[A/G]TTGGTGTCGATGTACGTTTCTACCTGAATCCGGAACGGTACACCCTTCTC	May 03 2007	2	42137183
CGGGCCGGGTTTCCCATCCCATCCGCTCCAACGGTGGCATAGCTTATTTC[C/G]GTGCCATGCAAAAGCGGTTGATCGTTCGCTTGTGACACTGCTCCTAAGGA	May 03 2007	2	43114965
CCGTTCATCGATAAACACCAGGGCATGACGCTGTTACATCTGGCGGCAGC[T/A]CTCGGATATGCCAAGCTGGTACGCACGATGCTTACCTGGAAGGCTGAGAA	May 03 2007	2	43304565
TCGTTCAGTGCAATCGGTGCTGCTGGGCAGCAGGAGCTTTTCCCCCTGTC[T/G]ATCGTGCACATTAACGACTTTCATGCCCGCTTCGAGGAGGTGAACGAGGC	May 03 2007	2	43559343
GAAGATCTGCAAAAGATGGCCTCAAGCTTTCATTCGTCCTGCAATTTGCG[G/C]TCCTCGCGACTCGGAAGCTTTCGCCGCCCCTGGAGCGAGTTCGGGGCGCA	May 03 2007	2	43610922
CTTGTTTTTTCCTCCTTCCCCCCTTTCAGATGGAAGAACTGGGTGATACG[T/A]GGCATCTTTACCATGATTATGATCAGCGGCTTCTGTCTCATCATCTACGG	May 03 2007	2	43850868
AAACATAAGCTGGGCGGACTGGACATTGCGTGGTTCTATCCTGCCCAGTT[T/C]GGTGGGGCGGAATCGGATCGCACGAATTTGATCGTGTTCTTGCGTGATCT	May 03 2007	2	44082357
TACGCGTACGAGGGTGACGGCAACAGTACGGGCTCGCTGTCGAGCCTCGC[T/C]TCCTGCACGGACGAGGGTGATCTGAAGTTCAACTATCTATCGAACTTCGG	May 03 2007	2	44300343
AGCGGAAACTCTGCCATCCTTCGGCCGAGCCGCGTGAGCAAACCTTCATT[A/G]TCGAGGGCTGATAGCGAGTGGAGCTGTTCCAGCGCCATCACCAGCGATTC	May 03 2007	2	44363705
TTGGTCGTTTGATCGAGCATTACGCAGTGTGCCGCGGTGAGGATAAAGTT[A/G]GGCGTCAACACCGTCCCACCGCACATGATGGTGAACATGCCGAACTCGGT	May 03 2007	2	44659730
TGCCCAGAGTGTCGCAACGGTGCCGAATGTTCGCACATCACAGGGGAGTG[T/C]CAGTGTACGCCCGGCTGGAAGGGACCGCTGTGCGAGACGGTGTGCGAGGG	May 03 2007	2	44721699
GTGATGGCGCTGCCAATCGCCTGTATGATGCCATCCAGATCCGCCGCAAT[G/A]CTCGACTTTTCGCCCAGCGTAAGGGCCACCTTGTTCGCCAGATCGAGCAT	May 03 2007	2	44827137
GAGGTCAACTCGGTGGACATACGGTGCGGCGTCTGAGCCTTGTTGATCGC[T/C]GGATTGTAGATCTTCGGATCGCTAACCATGCGCACGAAGAACGAGCGCTT	May 03 2007	2	45115873
CCCGCATCGTCACGTGCCACGCTCGCACTCTCCTCACTGTCCCACATTCT[T/G]CCATCAAACATGAAACACTCGGAGCTGGATATGGAATCGCTTTACCGATA	May 03 2007	2	45266011
GTGCAGTGCAAACAGGCTTGCACAAACGTACGGTACAACTGGAAAGAGTT[T/C]AAAAAATCAGTAGGAAATGAAGCCACGGGCATGTTACAGGAGCGTGAAAA	May 03 2007	2	45309941
TTTCGTTCGAGTGTAAGGTGAAGAAGCTGAAAAAGTACGAGCTGGAGTAT[T/C]TGGCCAAGAAGGAGGAGACGGAGCGAAAGGAGCAGGAGCTGAAGCAGTAC	May 03 2007	2	45605033
TCCGACCCGTACAAGGGCACCAAGGAGCTGCTGGTGAAGCTGTCGATCGT[A/G]GCCGGCTGGGCGCTGCTAGCCTTTCTCACCTACAAGGTGTCCCAGTTCGA	May 03 2007	2	46058161
CGAATTTCACTGCCTACGCTCACCTCAACCGCCGGCTTGTACTCTTCGCA[G/A]AGATGATCGCAACGGCTCGGAAGGATACCAATTTTCCCACCGATTCCTTT	May 03 2007	2	46269993
CCAAGGGCGCCGGGATACTCGACCGAGCTGAAGCAGGAAGCAATTTTGCA[A/G]TTTGAGTATCCTCACGGCACCGAGTGGAAGCGCATGTTTGATGAAGGGAT	May 03 2007	2	46560686
CGCTCCGCAATCTTCTCGTACCCATCGTCGTACAGCTCCGCCTCCGAGCG[C/G]CCACTAATTTCCGCATCAATGTCCCGCGTGATCGATTCCAGCTTGGCGGC	May 03 2007	2	46643744
CTGACCGACCGGATCGAAACGTACCATCAGCTGATGGGGGAGGTGGGCGA[T/A]AAGATGGCACAGATACGGGTGCTGCAGACCGTGCGCGACTACATGGCACT	May 03 2007	2	46849897
GCGGAACGACGAAAACGGCTGCGTAATCTTTACCTCACTGGCCGGGCGGG[T/C]GTAACCGTGGAAGAAGCGGCCCGGCTGCTCATTCAGGAAGCGCGCACCTA	May 03 2007	2	47260916
ATCTTGAGATCCTTTTTGCTGCGCTCGAACGACTCGTACGCCTGCTGGTT[A/C]ACCACCGTCTTAAGGTCACTCTTGGAGAAATCGCCCGCCTGCAGTTCCTT	May 03 2007	2	47432507
CAGCTGCCGTCGAACTTCCGCACTGGCACGGAGAGCATCCAGAAGCTGGA[A/G]GAGCAGCTGCACAAGCGCGAGGAGCTGATGGCCGACGAGGAGGAGGGCCG	May 03 2007	2	47649701
CAGGAGCGCGAGTTGACTAAGCTGGAGGTGAAAGTACTTGCCCATCCGAA[A/G]CCACAGATACGTTGGCTAAAGGCCGGCGAGGAAATCATCCCATCGGACGA	May 03 2007	2	47670497
TAGAGTTCGGGCTGTAAGAACCATGCGCACCAGCATCAGCGGTCGAGGTT[G/C]CTCGAGTTCTGCTGCTGCTGAGTGAGTGAGCACGCGCGCACACAAACACA	May 03 2007	2	48475405
CGCTAAGAGTGAGAGCCCGTTTGGCGGCTCTGACAGCGGCAACGGTGTTG[C/T]TGCTGCTAGTATTAACGACGACCAGTGCTAATGAGAACACACACTATCTG	May 03 2007	2	48475786
ACTGGATTAGCACCGCTCACCTCACAGAAACTGCGACTTGAAACTGCGAA[A/T]TTCATGGCCATCTACAAGATCTCTCAGATTCATTGGCCCTACTACCGCAC	May 03 2007	2	48476230
CTACAAGATCTCTCAGATTCATTGGCCCTACTACCGCACCGAGTCTTAAA[T/C]GATGCACATTTTTCAATTAGCAACAATTGTTTCGGTCGCAGCACAATTAG	May 03 2007	2	48476292
CATGTCCGTGGCTTACCTCATGCACTAATACACTCTTCCTCCTTGTCGTT[C/G]TTGATTCCTTTGTAGCGCTGTATTCCGGAGTTTGAGAATGCGGCCTACCA	May 03 2007	2	48476805
GAATGTCGAAATGCGCAAAAAGGGACCAGTTTCCTTCTATGGCCAGCACA[A/T]ATCACGCAAGACGCAGCCTGACAGCGGTGCGTTCGTCACTTGTCGTCGGG	May 03 2007	2	48477938
ATCGACTGTGGTGCGAACCGGGACGGGCCGAACTGTGAGCGGTGCAAGGA[A/G]AACTTCTTCATGCGCGAAGACGGCTACTGCATCAACTGTGGCTGCGATCC	May 03 2007	2	48478537
TTCGGCTGCACGCCGTGCTTCTGCTACGGGCATACGCTCGAGTGCACGAG[T/C]GCCAGCGGGTACTCGATCGTGTCGACGACATCGAACTTCAACAAGCACAA	May 03 2007	2	48478909
GACGTGAAGTACAACTCGCACAGCCAATCGATCGGCGTGGGAGCGAACGG[C/A]CATCGGACGGTGTACTTCCTGGCGCCGGACCGCTTCCTGGGCGATCAGCG	May 03 2007	2	48479050
GATACGTGCGATCAGTGCGCGAAGGGTTACTATGGCAACGCGCTCGGAGG[C/T]ACGCCGTACGACTGTAAGCGATGCCCCTGCCCGAACAATGGTGCCTGTAT	May 03 2007	2	48479692
CCGCACTGTGACCAGTGTTTGCCAGGTAAGCAGCGTCGGCAGTGAAATCA[G/T]CGGGGTTTATCGTGGAACGCACCTATCTTCCATTGTGCCGTGGCATTGAA	May 03 2007	2	48480097
ACCTACTCGGGCGATTGCTTCTGCAAGCCGGGCGTAGTGGGCAAGAAGTG[T/C]GACAAGTGTGCTCCGGCGTACTACGGCTTCTCGGAGGACGGATGCCATGC	May 03 2007	2	48480723
GAGGACGGATGCCATGCGTGCGATTGTGATCCGAGCGGCTCCAAGGGTTC[G/A]CAGTGTAACCAGTACGGCCAGTGCCCGTGTAACGATAACGTCGAGGGACG	May 03 2007	2	48480807
CAGGAGAAGATCGACATTCTGGTGGAGGACGCAAAGAGTGGTTCGGGTGG[T/G]GGTGAAAAAACGTTGAACGAAATTCTGCGCGAGCTCGAGGCCCGTCTGCA	May 03 2007	2	48481107
GAGGTGACAAACCACAAGATCAGCAAGGGTGGCTACAATGCAACGTTGGC[C/G]AATGGCAAGATTCAGGACGCTCGCCGTCAGCTGGACAATGCGATCGAGCT	May 03 2007	2	48481248
GGCCATCTGGGCAATCAGACGAACCAGATCAGTGGTATTTCCCGTGAGGC[G/A]CGCCAGTACGCGGACCGGTTCAAGGCGGAAGCGGACGCGAACATGAAGCA	May 03 2007	2	48481398
CAGGCGCTGACCCGGGCACGGGAGGTGAACGACGAAGCGCTGACCCTGTT[C/T]GCGGCGGTAAATCGTACCGCACCGCCCAACATCGATATCGATAAGATCAA	May 03 2007	2	48481656
AAGGCCGTCGCGGAGGGAGATGGTACGCTGCAGAAGGCAAACTATACCTA[C/T]CAAACGCTGGCCGGATTCAAGAACCAGGTCGAGGAGTCTTCCAGACGTGC	May 03 2007	2	48482034
ATGCTAGGGAAACGCTTCCCGCCGCGATCCAAGCCGCGGCACCAATACGC[A/G]GGGTAGCGAATACGAAATCACGCACCCGAAAACAATGACAAAATGTGCCA	May 03 2007	2	48483128
AGGTGCTATCCTATAGTAGAACGTCCGTTCGTTCGGGCACTTTGTTT[G/T]CCATAGATCCAGTTTTCAATGTGACTCACCCTTAGATATCCTTTCTACTT	May 03 2007	2	48483630
GGGATGGCAGAAATGATTTCCGTCGTTCCGGCCGATGTCTG[T/C]GTGACCTTTCCGTTCCGCTGATTGTACAGTGCCAGCCGATCGATGAGCGA	May 03 2007	2	49007693
ATGATATTCTTCACGTTCACGCCCGGCTGCAGCTGGGCACAGGACTTGAG[G/A]AATGGGTCGAGCGTCTGCAGATGAAACTCGTCCGGAAACACCTGAATGAT	May 03 2007	2	49007798
GTCCGGCAGGATGTTGCGCGTACACTGCAGCAGATAGTTGCGCAGAAACA[A/G]CCCCCGCAAGGGATGCTGTACGCCGCGACACATTTCCACCAGATCCTTCA	May 03 2007	2	49008211
TTCACCCTGCAGAACAGCATAGCGATGCTGTACTCGATCGCAACCGGGAC[T/A]ACACGTGACCGGTTGCGGGAGGTGTTCGGTCTGCCGGCCAACTTTACCGA	May 03 2007	2	49085467
ACGAATGCGCACATCTTTTTCACACAATCGTACATCGCACGGAACAAAGC[A/G]AAAATCCGTGGAGCGTTGGCAGCGATTACGAAACCCACTCCGATTTCCGT	May 03 2007	3	177063
AGCAGCAGCACGCCCAACACAATGGCCGTCAGCGAACGGTGGTTGGCGAG[A/G]GCGACCGCATGCAGTAACCAAAACAGTATCAAGCCCGAGTACCGGTTGTA	May 03 2007	3	313850
CTCAAAATAGGCGCACAGGTGATGCTGCTCAAAAACTACAACATCTCCGA[A/G]GGACTGGTGAATGGGGCACGCGGTGTGATAGTAAACTTTGTCCAAGGACT	May 03 2007	3	613644
TCGTTGCCCAAATCATCGATCACTTCTTCGGACGAGATTCGGTGCGGTCC[T/G]GGACCTCGGACACGGTTGCTTACCTCCGCAAAGCTGCCCTTAATCTCATC	May 03 2007	3	739339
AAGCTGGTGGCCGCTCAGCAGGAGTACCGTCGCTTTATCGCCCGCCGCCA[G/A]CAGGACCAGCTCGAGAAGCGCATCAAGAAGAGCATCTTTACCGTGTACAG	May 03 2007	3	837295
GGAGGTTCTTGGACTGGTATCATTTCATTGGGCGGTTGCTCAGCATCTCT[T/C]GATTTGGCGGAATCAATGATGGTCATTTCGGAAAACATGACCGATCCATC	May 03 2007	3	847144
TCACCTCCGTCCGAACCCATCAGTGCCTTTCGGAGACCCTTGTACGCATC[A/G]CGGAATGCCTTAGACAGGCAGGCGGTCAGCGTTCGTACCGTTTGCCACAC	May 03 2007	3	1072683
GATGAGGAGGGGGGTACGCGTATCGGCGGCATCTACATACCGCCACCAGT[G/T]CCCCCGTACTGTTCAACGGAATGCAAAGGGCCACGCTTGATCATCGAGCG	May 03 2007	3	1476674
TGGAAGTACAGCGGATATCGGAACGTGGCGTACGCTCCGATCGACACATT[T/G]CCCGAGGAGCTCGGTATCAGCTCGAGATTGTTCATGCTGGTAATGTTCAC	May 03 2007	3	2042050
AACTCATTGCCCCAGGTGTTGGCAATGCACGAGCGACACTCTGGCCCGTG[A/G]CTGTTGGCCGGACAGATACAGCGCCCGGTATCGGGATCACAGACATACGC	May 03 2007	3	2042653
CGGCACTCGGTGTCGTCGGCCGCAAAGTACTGCCACGCATCGTACGCCCG[T/C]CCGTCCATCGATTTTTCCAGCACCCAGGCGGCGGGCAGGGGCGAAATGGC	May 03 2007	3	2081392
TTCCACGACGATCGACGCATCTATCTGGCCCTCGAGCTGGCTGCACAGGG[T/C]GAGCTGTACAAGCATCTGAAGGCGGCACCGAAGGGCCGGTTCGATGAGCG	May 03 2007	3	2154406
GTGGTAGCGCTGGTTGTGGTAGTGCTACTGCTGTCAGTTGACGTGGTACT[A/G]CTCCTACTACTACTGGGCGTCGTTGTGGTTGTCGTCGTAACCGTCGTCTT	May 03 2007	3	2370073
GTCTTCGTCTGGGTCGGTCGGAAGTGAGGCTCATTCAGCGGGATCTCATT[G/A]CTCTTGTCCCGCGGATAGTGACCCGGTCCTCCATCGTAGTGGGGCGAGGA	May 03 2007	3	2370169
ACGCTGGAAGAAATGGTCTACTCGCCCCAGGGTCAGGTGTTTTCCCGCGG[A/T]CCTGGCATGTACAAATTGCCCGGTTTTGCCGACATCCCTGGGGAGTTCAA	May 03 2007	3	2804904
GTCAGTGTTGGTGCGACGTGACCTTCGTGGCGTTTACTTCGCGTCACATC[A/G]TAGCTCCAGATCCAGCTCTTGCCACTGTAGATGCTCTCCAGCAGCTGCAT	May 03 2007	3	2858510
CTGGACCGTAGCGTCAGCGCTCCCGTAGTCGCATCGATAGCGAACAGAGC[A/G]GCATCAGTGGTCGGACCGCCGACCAGCTCGTACTGCACGATCGCATTCTC	May 03 2007	3	2895583
CACTTGAAGAGCGATAGCGGCTGGTAGGACAGGTTCAGGTCCAGCACCGG[C/T]GTGGTGCGATTAATCGGCTGATAGTCCCGCATCATGTTCCAGTAGTCGTT	May 03 2007	3	2918484
ACTGCGATAGCGCTCACGTACATCATATCTTCGCTGCTGCACGGTTTGCA[C/T]TACCGGCTCTGGATAACGCTGCTAACCATCGGCTCGTGGACGTTTGTGGA	May 03 2007	3	3349928
TTCAGAGCGTTACTCTGCCTCTCTGCCCTTCGCATCTCTTCCCGTATGTC[C/T]TCTTGGAACTTTTGCATGTCAATACTCGGCGGAGGCCGCTGTAAGCCATT	May 03 2007	3	3385409
GAACCGAGCGTCGCACAGGTTGCAGGCGTACGGGCGTTCCCCAGAATGCA[C/T]TACCAACGTATGCTTTCTAAGCGACACCTTCGCAAGCAACTCCTTGCCGC	May 03 2007	3	3436126
ATCCGCGACGACTCGGTGACGCTGAGCGGCTTCCTCTTCCTGCACTGTCT[G/C]TTCATCCAGCGCGGCCGCAACGAAACGACCTGGGCCGTGCTGCGCCGCTT	May 03 2007	3	3977764
GCTACACCTGCGCTACTGTGAACTTTCTGCTGTCTTGAGGAGGACGAGCT[A/G]GAATAGCTGGAGCGTGTGCCTGCCGTGGACGCAACGGCTGGGTAGACCAC	May 03 2007	3	4176833
TTCCGCCGAGCCTCGGAGTATCTACCGGAACGTTGGCTTTCCGAACGCCC[A/T]GCAGATGTGCCGAGTGCAAAGGATTCGAATCCCTTCATCTTCCTTCCGTT	May 03 2007	3	4326110
GCTCCTGCGACTGTCCACCGACGGTGGCGGTGGTCGGACTGGTGGTCGTG[A/G]TGGTGACCCTTTCGACGTTCGACGTGGAACTAATACTATTGCTGCTTACG	May 03 2007	3	4503030
TTCAAGGGCCGCAACAACCCGACGATGCACATTTTGGCGTGCAATCTGCT[C/G]GCGCGAGGCTACAGCGACAAGAAACAGTGGCCGGAAAGCTTCATCCGCAC	May 03 2007	3	4850922
AAGATGTGCCGCCACAAGCACGACAAGTGTTCGTCCTCCTCCGAGTCGTC[C/G]GACGAGGAGATGGAGTTTGAGGATGAGTGCAGCATGGAGGAGCTGACGGC	May 03 2007	3	5299459
TTGAAGCCGTTCACAAACATGTGCACGATTTGGAGACACTTCTGTGCCAG[C/T]TGCCACTTTTCCGCACCGTCCTTGTAGTTACGGCTAAACAGTCGCAGCAG	May 03 2007	3	5325257
GGCTTCGATCAGCGGCAGAGCGAATCTTGGGCGCGATATCTGCACGAAGC[A/G]GAGGTGGAGCGGCTCGAGATCGGCTGTGGCCGTATGCAGAACCGTTTGCT	May 03 2007	3	5514556
TTGCCGCCGGGCGGGATCATCTTTTCCTTGAAGTACGAGCTGGAAAACTC[G/C]GCCGCACTGCCGGAGATGGAGCCCAGGTAGACGCTGCGGTTTTTGTGCCG	May 03 2007	3	5659202
AACACACTGACCGCGGCATCGTACGATTGCATCCTGGTCATTCCGCCGGC[C/A]CGCAAGGAAACGTACGACCTGTTCTCCCGCAAGCACTTTGAAGCGCTCGA	May 03 2007	3	5918196
CCGGTAAAGGAGCAGCTCGCCCAGAGCCTGTTCGATCACATTCCCGTGGG[T/C]GTAGGTTCCAAGGGTATCATTCCGATGAACGCACACGATCTGGAGGAAGC	May 03 2007	3	6188534
GTCGTCACGCACCAACATATCAAACATGTTGTTGATGGACACGAATCTTA[A/G]TGACATAGAAATTGAACCACACAATCTAAAGCTCGAGATTCTCAGCATTA	May 03 2007	3	6373978
GACACCCCGTCACCAACGAAACCCTGCGGACAGTGGCAGTACGGTATCTT[C/T]TGCACCGGATCGATCACGCAAACCGCATTCTCCGCACAGTACGCACCACC	May 03 2007	3	6558312
ATACGGCGCTTCCTGGCGGTGGTCGGACTGTACTGTCGAATCTCGGACGA[G/T]CTGGTAGTGAAGCGATTGCTGGAGAAGGAGCTCGTGCTGCGACTCGCGAA	May 03 2007	3	6567432
GTACGGTGGTGCGCAGTGGCAGCAAGCCGAATATTGCGAGCCCCGCGACC[A/G]GCAGCAACAGTACTGTGATACGATCGAGCTCGATCCGTTTGCCAATCACG	May 03 2007	3	6582349
ACGGTGGTGGCGGCGGGCCAGCAGCTGCGAGACTTTATGGAGGAAAACGT[T/C]CAGAAGCACGGTGAGATGGAGCTGAAAGATGTGATGGCCCGCTTCACGAC	May 03 2007	3	6916446
CTCTGCAAAATCTCAGACATGTGCCTCTTTTTACCAACACCGGCCAAATT[C/T]CCTTGAGGAAAGGTTGGTGGCACATATGGCACTCCTCGCTTTTCCCAGTA	May 03 2007	3	6922323
GGCTGCGCATCGAGCGTGGTAATGGTGTGCTCCGAGCGGGGCAACTCGTG[A/G]AAGTACTTCTGTATCTCATCCTTCCCTTTCGCCCCGTTGCCGTTCCACAC	May 03 2007	3	7545053
CAGAGTCCACTGTTTGGGAAGGGCGAGCGCAAGAATGGCATCTCCCGAGC[A/C]ATCTACGAGCTCGTCTCGCGGGGCATCCACGGGCAGGTGAAGAAGGAGAG	May 03 2007	3	7551495
TTCTCCTATTCTTGCATAAAATTAAAGCCTATCATTGGGATCACCAGACC[T/C]TCACCAACTCCAACGAGTTCACCAATACGCAGCTCCACATACGACGCTCA	May 03 2007	3	8071447
CCGGAGACATGCATACTGGAGAATATTTTGACCTCACCACCGGAATCCCG[A/G]ACCGATTCTACCAGCTGGACGTACTCTTTGCGTGTGGCCAAATCTTGGCA	May 03 2007	3	8110018
CAAGCGTACGATTATTACTCCTGCCTGCTGAATAGCCCAGTGAAGGAAGA[C/G]TTTAGGAATGCTTTCTACTTCCACGAACTACGATCCGCAAACTACGGTTA	May 03 2007	3	8545054
GCAGTCATAAAACACTGTACATATCGATCAGCCTCGACGCCCTTCGTTAC[T/A]CGATACTGCCGCACGTCACAGACCGTGTTTCGAGCTGACTCCGAAACATG	May 03 2007	3	8557728
AGCATTCGCTTGTCCGGCTTGCTGTTGTACTTGATGCCGTCAAAGTCCTC[G/A]AAGTACTTCACGTTCCAGAAGCGCACATCGTTGTCGTGCGAGCTGGACGC	May 03 2007	3	8576115
GGATAGATTTTCAGCCCATCCGCGCGGAAGTCGGGGTTTTCGAAAAACTC[T/A]ATAAACTGCTCAATATCCCGCTCGATGTCCACGTTCGGCAGGTCGGGCAT	May 03 2007	3	8743187
ATGCCTATCTTATGCACGAAATCTGCCTCCGGAGGTACGTACGCCTGTCG[C/G]CGTTCCTCCAGCTCCTGGGACGGTATGAGCCCCGTTGGTCCATCCTCTCC	May 03 2007	3	9106610
GCGGGATACTCGCGACGAAACCACGCCGGCAGTACGAAGATCAGAAACGG[T/C]TGCCGTTCCTCCATCATGCCCTGGTAGGTGTTGCGGAACGAGCCCCACCG	May 03 2007	3	9143764
GAGCGGTAGTTGGGCCCCACCAGCTCGAGCGCAATGATGAACGGGATCTG[A/G]TAGACGGCCGGTATGGTAAGGCCCACGATCACCCGGCTGAAGGCCCACAT	May 03 2007	3	9404856
CTCGGCCGGAGGGGTACGGATCAAAAGGTGGAGGTGCCGGTCGGTATACG[A/G]GTGCTGGAGCAGGAGACGGGGCTGCTTTGCGAGTTGGATGAGGAAGGTAA	May 03 2007	3	9412001
CTCAACCATTCCAGCGATTTGTCGATCACGCCCTCATCGATCGTGATGTG[A/C]TTGGCCGCCTGCTTGAACGATCGCGCAACGAACGCCGTCAGCCAGGTGCT	May 03 2007	3	10063247
GATCGCGCAACGAACGCCGTCAGCCAGGTGCTGCCGCTCTTATCGTTCTC[A/C]CCGAACGCACTGAACGAACCGTCACGGTGCTTGTAGCTCAGCTCCCGCTG	May 03 2007	3	10063316
TGTAAGTAGATAGGTCGTTTTTGCCAATAAGTAGACATCATTAATAGGAG[A/C]GGCTAGTAGTAGGGAGATCGTTTTGTTGATGAATTGTTTATATTCCCTTG	May 03 2007	3	10084123
GAAAACTCCTTTCCAACAAATGCAAACATAACGCTACTCGCAAGTGATAG[C/T]TCCTTTCCTCCGGTACGCTGTATGTGGGGATGTGCGATCGGGCAGCTTTC	May 03 2007	3	10084223
CTGCTCCAGATAGTTCAGCAATACCTCACCAATCGTGAGAATGTCCTCGG[T/A]ATAGACGGGACGATCCTTGTGCCGGCGGGTGATCTTTCTCAGCGTCGCAT	May 03 2007	3	10687208
CTCCGTCAACCGATGGAGTTTTTCGATCTTAATGATTCCGGCGTGATCGT[G/T]AATCGCTTCTCGAACGATCTGAAAGTGGTCGATAAAACGATCATCACGAG	May 03 2007	3	10722791
CTCCAAAAGCTGCGCGGTGAGCTAACGCTTGTTCCCCAAAGTACGAGCCT[A/G]TTTTCGGGCGTGGTGCAAAACTTTATCGATCCACGGAACGGACACACGGA	May 03 2007	3	10723739
TATTTGCCCAAAAAGTCGCCCAGCATTGCGTACCGCTTCATCAGCATTCC[A/G]CTGACGCAGGGTGTCAGCATCTGTGCGCTGTGCGGTGCCGAACCGAAGTA	May 03 2007	3	11305063
GATCCGAACTACTTCTTCGAGCTGTGGCGGCAGGAGATGCTGAAGGACAC[G/C]GAGCGCGTGATGCACGATCGCGGCAAGAAGGTGCACAAACCGCGGGCGGA	May 03 2007	3	11744284
AAATCGTACAAATACTGGCGCATCAGCTGGCGGATTCGGTTGCAGCGGCT[T/C]TCCTGCAGATCGTTCATTACCATCGTGCCGGGGTGCAGGGTTTGCAGCAG	May 03 2007	3	11769786
ATGCCGGTCGGTGTGAACAAGTGCACCAGGGAGTACGCCTCGACGGAGGG[T/C]TGCTTCTCGAAGCTGTCCAGCTATCTCGGCTCGAAATCGCTCATCCTCGC	May 03 2007	3	11869526
ACGTTGCCGATCATCTGCGACACGGAAATGATCACCTGCAGATGGACGCG[C/T]GTCAGCCCCTTCCGGCCGCTAAACTCAAAGTTGCTGCGCATCAGCAGATA	May 03 2007	3	12030042
GAGTACCCGCCGGATGCGAACCATGGCCACTACATTCCATCGTCGATCAT[T/C]TCGCTGCTGCTGCCGTCCGCCCGCAACTACACCTCCATTCCGCGGGAGGC	May 03 2007	3	12310713
ATGCAGGCGGCGTGCGTTACCTGCACGCCCTTGTGGGGCCCAGATGTTCC[A/G]GAGGAGCACAATATTGCGGCCACCGTTTTGTTGGAGTCACCCAGATAAGG	May 03 2007	3	12415264
GCTGACGGCCTGTTCGCCCAGCAGCCCGGGAGGTGTAGCGGACACCTGCA[T/C]CTACCAGCTCAATATGCGAACGGGCAAGTTTGTGACGGTCGAGGAGACGG	May 03 2007	3	12478358
GGCAAGCTGGTCATTGACAACCCACGGCTACCGCCCGCCACGACGCGACT[G/C]TTCATTCCCGAGCTAAACTTTGCGGGCGTTAAGTTTGCGCTCGACATTGG	May 03 2007	3	12492295
GACAAAAAGCTGTGCAGGGCCAGCTTCAGGATGTCGTTCACGTTGTAGCG[C/T]CTGGGAGCGGTCGGGTTCGCGATCGGGTGTGCCACATTGAACAACGCCTT	May 03 2007	3	13498414
TACAGCCTCGGTTCCATGTCGATAATACCATTGCGGGAGCACAGTACCCA[A/C]AGGGTGCAGAGTATGAACAGGCTGCTGAGCGGTACGAGGGGTCGAATTGC	May 03 2007	3	13766733
ATCGTGTGCGAAAAGAAGCAGTAGGTTTTCTGGGGAATCAGAGCATCTAC[T/C]GGGACCTGCTTTACGCCAAAGATGACAGAAGCTTCGCTAATGTCTTCCTG	May 03 2007	3	13777366
CGAACCCGAAGGCGGCCAAGATGTCGGTGGACATCATGATCGAGCTGTAC[A/C]GGAAGCAGGTGTGGAACGATGCGAAAACGGTGAACGTGATCGCGAACGTG	May 03 2007	3	13793161
ATGCTTAAGCCGGACGAAACGCCCGGCTGCCGGCAGATTGGTGCATTGTT[A/G]TTTTCGCCCGAGTCGCCCGCCGGGCTGCCGTAGTACCCGTTTTTGTTCTT	May 03 2007	3	14506807
CCGTCCACGCTGACGGTGACGATGAATTCCGACTTCGTTACGACCAGATG[G/C]GTGATGGTGTCCCGGTGCATGAACGACTTCTCGTAACACTCCGCATCGGG	May 03 2007	3	14564627
AGCGGTTTCACCTCGGGGCCTGCCTTCGTTTTGCCGTTAAAGTTGCCGGC[A/G]CCGACGACAAAGGTGGAGCTCTGGTTGCGGGCAACAAGTGTGCCCTGCTC	May 03 2007	3	14641385
GGATTCGATGATCAGCACAACTATCGTTAGTCTAGCGGGTTTTGGGGTTG[G/A]GCAAACGAAGGGAAAGCGCGAGGATGGATTTGGTGGTTACGAATCGATCC	May 03 2007	3	14646723
CTGCGCGGTGTCACATTGAAGACGTACGACTGTTCCGGCATCGCAAGCGA[G/T]CCGACCGGCACCCGATAGTCCTGCCCCGCGATCGGGGCGATCGTGTACGC	May 03 2007	3	14807204
GCCGTGACGGGACCGTACCGCTGGCCCATGTCGCTGAACGCCTGGTACGG[C/T]ACCTCGTACCCGTTCAGCTCCTTGAGCGCCCCAATGATGGGATAGTTTTT	May 03 2007	3	14808619
AAGGAGCTGCCGGAAAAGCTGACCGCCTCCTGGCAGCAGTACATGCTGAA[G/A]GGGTTGCTGCAGGACTTCCAGATGTCGGCCGTGCAGGTGCTGGAAACGCC	May 03 2007	3	14846193
GGGGCGGGCCAGCTAGCATCGGCCAGCGTGGGCATGTGCGATGCGGACGT[T/G]CGCCTGTCGCTGTACGGTTCGGTGGTGGTGACGGGCGGCAACTCGCTGCT	May 03 2007	3	14846418
CTGCCCGGGTTTGCCGAACGGCTTAACCGGGACCTGCAGCACCGTGCGCC[A/G]TCGAACACGCGGTTAAAGATGATCTCGGCCAACGGGTCGGTCGAGCGGAG	May 03 2007	3	14846517
TTAAAATTCTACTTCATATCCTGTCCCAGTTTTCTTCGCTTCAATCCCGG[C/T]GGCATAGAGCTAGCTTGAAAAGTGTCGCGATATTATTATTAACCTTTCCA	May 03 2007	3	14860985
ATATTATTATTAACCTTTCCAACGTACGTCTCACCTTCTGCTACATTATT[A/T]ACACACCGCACCCGGCCACACAGGCTCAGGATCAAAGGCTCGAAAAGGCT	May 03 2007	3	14861065
GTACTCCTTGGAAAGGTTCATCTCCTCAAACTGCTCGAAGCTTACGTCCC[T/G]CAGCGGTGATCCGGTCAGGTCTAGGCTGGCCGAACCGTTGCTGTTCGGCG	May 03 2007	3	15819907
CAGGTGCAGCTCGGCTACCGGATGGAGGAGCTGATCTTCAACATGGCCGA[T/C]GCGTACTTCTTCTTCAACGATCTGGAGGAGTGCGATCAGATACATATCGA	May 03 2007	3	16153444
CCCATCACGTGGTAGTGTTCCATCGTCCAGGAAAAGTGGCATATCCGTGG[C/T]TGGGTATTGTCGCACTCGCGCAAACACTGCTCGCCCGGAAATGTGCTCAC	May 03 2007	3	16183044
CACGAGTCGGAAGTGGACCGGTTCCGCAAGCAACAGTTTGCCGACGAGGC[A/G]GCCTTTACTGCCAGCATCGAGGATATCAACGCGTACATCTCCAAGTTCAC	May 03 2007	3	16831585
CTGTCCCGGCTGAGCGGGGAGCCGATCTTCGAGGTGAAGGCACACGCGGC[C/A]ATGGATGCGCTGTGGAAGATGCGCCACCGCAGCTCCGAGCTGATGGGCAC	May 03 2007	3	16875213
CACGCTAATGTCCGTGACGGCGCTGAAGGAAAAGCTGGCCCGCGCAAGCA[C/T]AACGAAGACTGACACGAAAAGTAGTGACTCAAAAGTGACGCCATAGTAGT	May 03 2007	3	16877306
AGCACCACCTTCACGTCGGAAACGGAGGGCGTCCCGACGTCGGTCGACTT[C/T]GTGAAGGACCAGATCGACCGCATCGTGGTCGCGTACAGCAGCACGCACTG	May 03 2007	3	17122024
TGATGGATCAGACCGGCAATGATGCCGCCGAAGAACGGCCCAATCCAGTA[C/T]ACCCAGTGGTTGTCCCATTTGTTCAGCACAAACGAGGGACCCAGGGAACG	May 03 2007	3	17337497
GCACCCTCGAAGATCCGGTAGATGCGGATGTCGCGCAGGAACTTCTCCAG[T/C]CCGCTCGATTTCATGAACCCATTGCCGCCCAGTATCTGGATCGCCTCGTC	May 03 2007	3	17367174
CCCTCCAGCTTCTGCAGCACCTCCCTCGTCTTGTCGATATCGTTCGACCG[A/G]ATCACCGACCGGATCAGTTGCGATTTGACCGCATTGGCGTTTTCCTTGCG	May 03 2007	3	17384541
ACGCCGAAACTCACGTTACCGCCCATCACCGTCGAGAACGGGGTCGGGCC[G/A]GATGAGATGTTGAGGGCAAATTTGTCCACCGCACTGCTGCCCTCCTTCGC	May 03 2007	3	17389219
TGCACATTGTTCTTCTTCGCCTTGTCCACCAGGTTCTGCACGATCTTGGC[A/C]CCCTCGGCATCGAACAGCGAGCCGCCGATCTCCATGTTGTTCAGCACCTT	May 03 2007	3	18055489
AGATATTCGGCCACCATATCGTCCAGCTCATCCTCGCGCTCCTCGTCGTA[A/C]GAAGCAACGTTGATGCAGTAGTACCGGCCGACCTGTTTGGCTGACGCGTC	May 03 2007	3	18194842
GGCAGACCACACTGCATCAGACGAAACTTTTGCTCGTGAAACCGGCCATC[T/C]TTGATGCTGCTGGCCAGATCGTCCATGCGCTTGCGTTCCACTACGTAGGG	May 03 2007	3	19286627
AACAGCATATCCGTGTCCTGGAGCGACTTCAGCCCCTTCATAATGTTCGT[A/G]TGCTCGCCACACTCCGTACACTTGACCATGAAATCGTTCACCGCCGCCGG	May 03 2007	3	19293513
GGACGCCCGACAGATGACGCACACGTACGGCCGCTCGCCAGTGTGTGTGG[C/G]GATGTGTTTGGCCAGATCGTACTTGGAGAAGAACCGCTTGTCGCAATGGT	May 03 2007	3	19387193
CGATGGTTGCGGATCGTCAGGTCGAGCGTTGGGCAGCTGCAGAGCAGCTC[G/C]ACCACTTCCGTGTTCTCCTTGCCGATGGCGTCGTGCAGGGCGGTGTCGCC	May 03 2007	3	19424812
GTGTCACCATCCAGCGGCAGCGGACTTTCCAGCTCCATCAGCGCAATGTC[A/C]CCTTCGTTCGTGACCGGATCCCAGGCCGGATGGAGCACAACTCGTGCGAC	May 03 2007	3	19868604
CTAAGCTCGTGGGGCGTTGGTCAGCGCTTCAACTCGACCATCTCGATCAC[A/G]TCATGCACGCTGTACAGTCAGCCGCCGGAAGTTACGGAAGAGCCGGGTGA	May 03 2007	3	20253674
GCACCGCTGATGTGCAAAAACCAGCAGGTGAAGGACAATGCGCTGAGCCT[C/G]ACGTTGCGTGTGCTGCTGTCGATTAAATCGTCCCAGATCGATGCCGCCAT	May 03 2007	3	20501472
ATCTACCGCGGGTTCGAAATTCCCTCGGAAGGTTCGAGCGGACACCTGCT[A/G]ACCTGGCACGAGAAAGTGTTCGCCAAGGGAGGAGTAGGAAGCATCGTCCG	May 03 2007	3	20501619
AAACGCTTCTGGCCGATCCATTGGATCTACTGGTTGGCCAGCTTGACCGG[T/C]GTCGTGATGGTGCTGGTAGCACACGGCCACTACACCGTCGACGTGCTGAT	May 03 2007	3	21093656
GACATGACGGACGGCACCATCACGGACGACAGTGACATCTGGCTGTTCGG[G/C]GGGAAGAAGGTGTACAAGAACTTCTTCAACCAGCAGAAGCTCGTGCTCGA	May 03 2007	3	21286644
TCGATACGCGAAAGCGACAACGGCTGGTACGAGTGCAAAGTGATCTTCCC[G/T]AACCGTGTCCCGAACAAGCGCAACAATGGCACCTGGTTTCACATTTCCGT	May 03 2007	3	21375632
TGGTACAAGGACAATGTGTCGCTGCTGGAGTACTACGATCTGGCCCATCG[T/C]TCGATGATGGGTCCGGACGGTAGTCTCACGATCAACCCGACGCAGATGAG	May 03 2007	3	21375901
AGCAAATGGAGCTGTACCACGCGCTGCCGTTCTTTTTCTACCTTCTGCGG[G/C]ATTGTTTCACGGGGTCGGACAAATCCTCAACTGTGCTGGAACGCCTTACC	May 03 2007	3	21524980
GGAAAGGGGACCACATTTACTTTGGCACACTTTTGGCAGTCGAAGGAAGG[T/A]AGCGTGGAACTGCTTTCCGGATCGTAGACAGGCACGAACGAAACGGCCGT	May 03 2007	3	22370258
GCACGGTTCGCGTGTCCCAGTGCGAGCGCTCTCGAACCGCCAGGGGCAGC[A/G]AAGATCGCTTTGCTGTACGCTTCCACCACCACATGGTACTCTGGCGTGCT	May 03 2007	3	22370824
ACGCGACACCTGGTGGAGTACATCGATCTTTCGCTCTGTGTGATCCTGGT[A/G]GTGGAGTTTGCGCTTACATTCTGCACAGGATTCGTGGTGCTGGAAACGAA	May 03 2007	3	22410157
GAGCTGGTGTTTAATCTGTGCAACAACATCGACATCATCAACACGAACAA[A/G]CGCATTGAGCAGTACAAGCGGGACAACCGGGACGTGATCATGAAGAACAA	May 03 2007	3	22794575
GATCGGCCGTTCAATTTGCTGGACTTTTACGCCGACCTGGAACCGGACCG[A/G]GACTATGACATCTACTCGATGAGCGATGATGCGAAAACTTGCCATCCCGA	May 03 2007	3	23167080
GTCAAGGCGGACGGTGTCGATGTGCTCGTGCTGTACCGGAAGCTGCTGGA[G/A]AAGTGTCTGAACGAAATCTGCTGCACCAAGGGTGCGCTCAAGCTGTACAG	May 03 2007	3	23177775
TACTCTTCACATCCACAGATGTTTCGGAAGTCATCCAAATCCAGTGCCCA[A/G]ATCATAGCTCCACCCAGACCCATTGCCTTCACGTACTCACTCTTGTGGCG	May 03 2007	3	23763645
TTGTACTTTCGTGCCAGCGACAGAATCGGTTGCTGCGAGACAGTGAACAC[G/A]ACAAACTTGATCTCGTCGCGTTGATTGTTCAGCTTGGCCAGATTGTTCGC	May 03 2007	3	23777031
CAGAAAAACTACTGCACCATGACCGTGGCCAAGCTGGTGAAACAGTTCAT[C/G]CCGGACCGGGCGCTACAGTCGTCGTCGTCCACGGTTAGCTGCATCCCGAG	May 03 2007	3	23784337
GCCGATCTGGTGCCCATCCTGGGGTCGGCCGTCGTGATCGGAGGCAATCG[G/T]AGCAAAATATTCGCCGACGGACGACCGCAGGGCATTCCGGATGCGGCCGG	May 03 2007	3	24359813
CGGAAAATGTCACGCTGCACCCGGTCGACCTGTGCCGTGTCGCACATAAA[T/C]CGTGCCGCACTGTACTCCGCCAGCAGTGCATCGACCCGCTCCAACGGGAC	May 03 2007	3	24363120
CAACCAGCGTGCGCCTAATACACGTGGTTGGAGAAAATTCGGTACCCATT[A/G]GGATCGCGCGTATCGTCCACGATGTTGCTGGTCAGCCACGGATGGTCCAG	May 03 2007	3	24371570
AACACCTGCAGGAGCCGGTACATCAACGCTAGAAGAGCTTTTTAGACAGC[A/G]TTTTAATCTTTAATTCATGTAATATGCAGCGGTTGTATAACATAAGGTTA	May 03 2007	3	24812520
GCCGTGATCACGCTGATGCTGATGTTCTCCAGGATCGGATCGTGCGTGGT[C/T]AGCTCGAGGAAGAGCATGGCGAAGATGCGATGGTAGCCGACCTGCTGGAA	May 03 2007	3	24941819
TGGCTGCGGTCCCGGAAATGGCGCTCCTTGTACTCGATCACGGCGGTGCG[A/G]TAGATGTGACCGTACTTGGTCATCTGCTGGATGCTTAGTATGAGCGCGTT	May 03 2007	3	24954139
AAAGCGTTCGAGTGTGCGGTTTGTCGCAAGCGGTACGTGCAATCGTCGGA[T/C]TTGAAGCGACACATGCGCACGCACAATCCGGGCGACGAGGGGAAACCGTT	May 03 2007	3	25407417
TTCATCTTGACCAGCGACAGATCGCGGTTGTTGTTTTTCAGCTTTTCCTC[A/G]TCGCGTTCGATTTTCTTTTTGTGGTTCTTGTCTAACGATTCGCCGAGCGT	May 03 2007	3	25450168
AGCGAGCGGAACCGACGACCGAGCTGAATCTGCCAGTGCCGATAGTCCGG[T/C]GCCTTACTATGACCCTGGAACTGATGCTGCAGATAGATCCGATCGACGCT	May 03 2007	3	25547009
TTGCGATCGCGGAAACCGATCTTTTCCTTACGACTCTTCTTTCTGCCCTG[T/A]GCATCGACATCGCTTTCCGCGTCGGCATCTTCCTCCTCCTGCTCCAGCTC	May 03 2007	3	26178315
ACGAACCCTTTGCTGCACACGCGACACACGTACCCTTTGACGTCGCTGTG[T/C]GTTTTGCCGTGGCTCACCAGCTCCCGGGCCGTCCGGAACGCTCGCTCACA	May 03 2007	3	26182400
TGGAGGTGTGCAAGCAGGGGCTGGAGAAGCAACCGAACGAGATAGCGCTG[C/T]TAACGCAACAGGCACGCATACTGGAGCTGGTTGGCAATCTGGCGACGTCG	May 03 2007	3	26349866
CAGCCCGAAACGGCTCTGCTGTACTACCGGCGCATCCTGTCGATGGGAGG[G/A]CATAGTGCGGAGCTGTACTGTAACATTGGACTGTGCTGTCTGTACGGTGG	May 03 2007	3	26350054
CGGGATCACGTGTGCCCGTCCTGCAACAAGGGCTTCATTACGTCGGGCGA[C/T]CTGACCCGGCACATGATCTCACACTCGGGCATCAAAAACTATCACTGTGA	May 03 2007	3	26441176
AAAGAGTCCGACGCACGGTTAGGCATTACCGATCCGGACGAACGGTTTCT[G/A]CTGTCCTGTGCACCGATCCTGCGAAGGCTACCGAACAAGAAGAACCTGCT	May 03 2007	3	27387734
TCCGACAGTACGCACACTTCCGTCAGCGCTTCCTTCAGCTTGTTGCGTAC[C/A]GAGTCCCAGGGCCACAGGCTCGACTGGAACTGTTCCTTCGGGTCTTTCGA	May 03 2007	3	27389989
CGTGCATCGCAAGGGGACTTTGAGAACTCGTGCGGACATGAGAATGACGT[T/C]GGCGTACGATGCTACGAAGGTGCCTGGGCTGGTCTTCGGTTCGGTGTGCT	May 03 2007	3	27421761
CAGCGAGCGGGACTGCTGCACGGTGAGAAGTCACCGGCGATTCAGACGAT[A/C]GCCAAGAACCCCAGCATCAGCTCGGTTTCGATCAGGGACAGTGCACATCA	May 03 2007	3	27424521
CTCGATCCGTCCAGCGGGGAGCGGTTCGAGATGCTGAAGCGGTACGTGAA[T/C]TACGGGCTGGAGCACTGGGGCAGCGATACGAAGGGTGTGGAGACGACGCG	May 03 2007	3	28116965
TTCAGCTTGCACGCGTCCGTGATGGGAATGTAGCTGCTGACGGAGCGCAG[C/T]TGCTTCACCTTCACGAACTTGTACACCTCCTCCTCCCACAGCTGCTTGTC	May 03 2007	3	28123162
CCGAACACGCGCTGGCAGAGCCGGGCCGCCTCGTCAAAGTGCTGCAGGGA[A/G]AGCAGATGGTCCAGGTAGAGCCGGGCGACGGTAATTAGCGAGTATTTGCC	May 03 2007	3	28123267
GAGCGGGGAGATGTCGGCGTGTTCGGCCCGAAGGGTATCTCCGGCGACAA[A/G]GGACGCGATGGCTATCCGGGTATTGCCGGACGCCCGGGACGGCCCGGACC	May 03 2007	3	28651631
TGCGCTCAGCTGCTGTTGCGCAGTTGACGCACTCAACTCAAGCTCTTTGC[G/A]CAACGTATCTTCACGATTGCGCAGATCCTCCTCAAGCTGCTTCACCTTCG	May 03 2007	3	28752919
CTCCTCAAGCTGCTTCACCTTCGACGCCAGCTCCTGTTTACTTTCTTCCA[G/A]CTGCTTCTCCAAAGCTGTCTTCTCCTGCAAGATGTTCGCCAGCGTACCGT	May 03 2007	3	28752997
GCTGCGTCATCTTCGACACGAGCTCACCGATCATGGCCGGCGTTAGGCGG[C/T]GCTGGAACTCCTGCATCCTCTGGCGCGTACTATTGTTCGGCTGTATGATG	May 03 2007	3	28825152
ATCAGTGCCACTGCCTTGGCCGGATTGGCGGCGAACGGTACGTTGGTGGC[G/A]TTGCTGCTGTAGTACCGGTTCGAGTAGTACGTGAAGCCACCATTCAGCGG	May 03 2007	3	28825547
TGTACGTCCAATCTGTCTCCCAATGGGACCCGAATATCAGACGACAGATA[C/A]AAAATATTTCATTGTTACACGAAAAGAGGATTACGCTTTGTTGGACACAG	May 03 2007	3	28843173
GTCAGCAGCAGAAAAGCAATGCCCAGGTACGAGAAGGCGAAAAACTTCGA[G/A]ATCCAGCACAGCACGTTCAGCACCGTGCGCTTCTGGCCCGTCGCATCCTT	May 03 2007	3	30025601
ACCCCGTGCCAGATGGCGGACACGGCGAGCGTCACGAGCGTGCGGTACTT[C/T]TTGCTCGGGAAGCGCTTGTACACGTACATCGCCATCCAGTACTGGACGCA	May 03 2007	3	30025781
GAGTCGACCGAGTACATCGACGATCTGTTCAACCTGAAGAGCCGGTACGG[C/G]AAGCCGATGCTGGTGCGCTTTGCCGAGCTGGTCAACCGGGAGATGTTCTG	May 03 2007	3	30058664
GTGGGCGAGTTTGTGAGCAAATCGCGCGAGGTTTGCGCGGAAGCGAACGC[G/A]GACCAACCGTTCATGTGTGTGGATTTGGTCTTCATCTCGACGCTGCTCGA	May 03 2007	3	30098843
GCAAACAGATCCTCCTCCAGCGTAAACTCGGACGATTCGCGCACGAGATA[A/G]ATGTCGAGACAGAGCTGCAGCACCCGGTCGACGTACGGCAGATCCTCGAA	May 03 2007	3	30526356
CACCCCACACACCCGGTACGTGGCGATCGGTTTGTTGGGGTGTGTTATCG[T/C]ATCGAACCCGGCAAAAATCAGTGCCAGGGCCGTGTAGTAAAGCTGCGGGG	May 03 2007	3	30566842
GAGATTCCGAAACCACACGTTCACCACCTGGCTGGGCATTACATCGGCAA[C/T]ATTACTCCGCCGAAGCACGACGATATCAATGATACCGGGCAGACCAATCT	May 03 2007	3	30603608
CTGTTCGCATTTCTACCCGAAACGTACATCAACGTGACGCCCATCCTGCT[G/C]GACACGGTGCTAGACTTTAGCTTCCATGACACTGCCATCCAGCACGAGCT	May 03 2007	3	30907945
AGCTTGCGGAACCACCAGCGCCACAACGAACGGCACCGCGAGCTGGAGAA[T/C]TACAAGTTTGAGCAGGCCGGCATCGAGCTCGACACAGCGGAAGGGTTCGT	May 03 2007	3	31542396
CCAGCCGGCCGTGGCCGACGAGCTGCGGAAGCTGGTGGTGGAAAAGATTA[G/A]CTACCGGCCGAAAGCGGTCACCTGCATTCCCATGCCGGACGAACGGTTCA	May 03 2007	3	31542506
GAGCTGCTGTTTGAGTGTAAGCTGTGCTCGAAAAAGTTTGCCGTGGTGGA[A/G]AAGCTGAAAATTCACCAGCGCGTCCACACGGGCGAACGCCCCTACGAGTG	May 03 2007	3	31543584
AATCTTACCTCACTTGTGGGTTGGAAACCTTTTCGAATTATGTTCATTGA[C/T]CAAATTGTTCATTGAGAGTCTTTGCAAATGGAGGTAAAAGCTGTAACAAT	May 03 2007	3	31819579
TTCGCCATGACCAGCAGCACGATTGCAGGAATGTTTTACACCTACTACAC[A/G]AAAGATTCGGAATATTCCGCAGCATTTCCGCTCATAATGGAAAATCGTCT	May 03 2007	3	32036919
ATATAAGATCCGCTATTCAAATGCATCAAAGTGCGCTCAGCTGTGCCGAT[T/G]TGCTACATGATATCACCGCTCCCATCATGCTACTGCAGCTAGTGCTTTGT	May 03 2007	3	32038998
CCTCTACGCGTTCTACGGTACGGTACGGAACGAAAACGCAACAATGCACT[A/T]TGCACTGCAAATTGAGGAAAACTTCTATGGACTTCAGACTCGCACGACGA	May 03 2007	3	32040590
ACAAAAACGGCTGGGAGCGACAACACGCGTACGTACAAAAAGATCTTCAG[C/G]TAATTATCGCGCGCGCACAAAGGCCTGTTGGCATTACCGCTGGCAAATTT	May 03 2007	3	32041271
GGCTCGTCCCTGTACGGGTCGACCGAGGAACGGCAGGCAGGGGAGGTGCG[C/T]CGACTCAAGCGCGAACTAGCGGACGCCCGGGACCAGGTCATGAGTCTTTC	May 03 2007	3	32926093
ACACGCAGCGCAGCCGTCACTTCCGACGAGAAATCGACGTGCCCGGGCGA[A/G]TCGATCAGGTTGATCAAGAAGCCCTTGCAGTCCTTGTCGCGCTGGTCCGG	May 03 2007	3	33499760
AAAATAGTAATAATGGGGGGCACAAAAATTTGCGGAAAGAT[T/A]ACCGAAATCATCATTCTAATTCTAAACTCAAACGTCATTAAAAGTAAACC	May 03 2007	3	33532829
CTGGTCAGGATGGCCACCCCCGTGTTGGTGATGGCGAAGTAGTGCAGCAT[C/T]TCCATCTGGCCCCAGGACGGTTCGATCAGCTTGCCGCACAGCCCGACCGT	May 03 2007	3	33536255
CTCATCTGCCCGTCAGTGTTTCTAGCGATCGCCTACTACCTTACCGGCCA[A/G]CCGCTCGAATGGGAACGGTTCGGCAAGCTCGCTCTCGTACTGCTCCTGCT	May 03 2007	3	34005645
TCGGCGAGGGATGAGTTTTTCCTCAAGATTCGACTCGGTATGCATCTGGC[G/T]CTGGGGCTCGTCTTCGGTGCGGTACACTATGATGCTGGGTCGGATGCGGC	May 03 2007	3	34007926
AACGGTACACCGATCGATCGCCGGAAATATCGTCGCGAGGTTTCGTACAC[A/G]CCGCAGGACATATGCCTGCTCGGTAACATAACCGTCACGGAAAGTTTGGA	May 03 2007	3	34012995
TGATGCTGGGTGCTGAATGTGTTTGTCACACTACCACCACTACTACCACT[A/G]CTGCTGCCACTACTTCCGCCAGTCATCGGTGTGAACGGTCCCGGAATGGT	May 03 2007	3	34396929
GGCGGGTTCGAGGAAAGCATCGACAAGTTTTCGTGCGACGTCTACTATCT[C/G]GATCTGCGCACGATGCACTGGACGTACGTGAACACGCTCGGGGAGCCGCC	May 03 2007	3	34734267
CGCGTAAACTCGTCCACCGACAGGCCCTGCACGATCTTCCACTGGCGGTT[C/T]TGGATCTGCACCGGGAACGAAAACACGATGTCCTTCGGCGCCCCGTAGCT	May 03 2007	3	34977938
GACGAAATGGTCCAGTGCGTGGTGTGCGAGGATTGGTACCACATGCGGCA[C/T]CTCGACTTGGACGAGCCAAAGAGCTCGAAGGACTACGGGGAGATGGTGTG	May 03 2007	3	35022470
CCTGGTCGAGCGTTACCTTCTCCACCATCTGTATGGCAAGGATCTACTTC[T/C]TGTCGGCGGGTTTTTCACTTGCCTTTGGCTCAATGTTTGCAAAAACGTTC	May 03 2007	3	35052656
AACCCGGTCCCGAACTGGCCGAACAGATTGCCCATCGTACCGCCGGTACC[G/A]CCGAGTGTGGTGTAGGCCGGTGGCGTTGGCGTTACATTGCCAGGGTCAAG	May 03 2007	3	35055543
GAAAAGTCAAACTTGCGCATAAAGAACACCTTCCCGAGGGCAATGAACGG[A/G]AAGATGGCCACATAGTACGCCACACAGATCACGGTCACCATCCAGAAGGA	May 03 2007	3	35298812
ACGGGCCAGGCCGCCGGCTTCAGCTACACCGACGCCAACAAGGCCAAGGG[C/T]ATCACCTGGAACGAGGACACGCTGTTCGAGTACCTGGAAAACCCGAAGAA	May 03 2007	3	35606768
AAGTACGCGACGGACTACACGTGGTACGTGGACGTGATACTGAACCTGAT[T/C]CGTATTGCGGGCGATTACGTGTCGGAGGAGGTGTGGTACCGCGTGATCCA	May 03 2007	3	35611329
TGCAGCCGGTACATCTTCGCGATGCACTGCTTGTCCCAGTTGTGGCACGG[T/C]GTGCCCATCGTTTGCTTGCCCATCTGGCACTGGTACATGTTGCGCGGCGA	May 03 2007	3	35618538
AACTCCTCTAGAGTTGCACGTGCCTCGCCAACTTCCTTTGATTTCTCGCC[C/T]AAACTAGCCAAATCGATCAACAGCACCGTTTCCATGCGATTGCGCGTTTC	May 03 2007	3	36110480
AAGTAGTCCAAATTACGCTGCAAGATGGCTTCAAAGTTTTCGTTGCAGTT[A/G]AACGCCTGCTCTTCAGCGTTCAGCTCCTTCTCGATGTCGTTCGCACATCC	May 03 2007	3	36115219
TGTCCGCCGGGATGAAGCATCTGCGGGACAACAATCTCGTGCATCGCGAT[T/C]TGAAGCCGGGCAACATCATGAAGTACATCTCGGAGGACGGTCAGACGGTG	May 03 2007	3	36265547
GAGCGGGCCGTGCTGCGGAAGTCAATTAATCGTAGCTTCACGGCGAACGT[G/C]GACCTTTGGTCGATCGGGGTGACGCTTTATCATGTAGCGACGGGGAATTT	May 03 2007	3	36265747
TACCACATCACGACGAAGAAAGCGCCGGGTGTTATTTCCGGCACGCAGAC[G/C]AGCGAGAATGGACCGATCGAGTGGTCCAAGCATCTGCCCGCCCACTGTCA	May 03 2007	3	36265891
CAGACGCTGGGCAACCCTGGTATGAAGGAACGGCACTGGGAACAGGTGTC[G/A]GAAATCATTGGATTCCCTATACGCATTTCGGCCGAGCTGACGCTGGAGCG	May 03 2007	3	36351348
TGGCCGATGCTGTTAATCGAGGGAGCTTCCATCTTCTGGACCGTCTCGAT[C/T]CGTTTACTAAGACCGAGCGTTGTGTGCAGTTCCGGTTGTTTGTATTTCGT	May 03 2007	3	37068276
CGGTTCCCGCAAGAGTTTGCGTGGCGCGATCAGGACAAGTTCAAGTACCG[A/G]TACCCGCACGGGGAATCTTATCTGGATCTGTTGCAGCGCGTCGACAGCGT	May 03 2007	3	37144740
TGTCCGATGTTGCCGGTGCGGGCAACGATCGACGACACGTTCACCATCGA[A/C]CCGGCCAGCTCGTGCTCGATCATGGCCCGGCCGAAACGTTGCAGCACCAA	May 03 2007	3	37349097
CGTTTCGCTCGATCTTGCAGGGTAAAGTGCTTCTGCCGCGCCATGTAGAC[G/T]GAGTAATCCAGATTGGCGTCGATACCGAGCGCCAGCAGTTCGTTCTGCCG	May 03 2007	3	37675137
CTGTGAACATTGCCGACTACGAAAACAGACCAACGTCGACCAGGCCCGGC[A/G]ACAATTTGAATGACGTGTTGATATTTTCACGCTTCCAAAACGAAACGATG	May 03 2007	3	38150974
CTGGATTTATTGGAACTGCTGCAGGACACGAAGGAAAACGCTATACTCCT[G/C]CTGCAACAGCAGATCCCAGATTGCATCATAGAGGAACGGTCCAATATCGA	May 03 2007	3	38153919
ACGGATGGACATGCTCGTGCTGCTCGATCTGCTCGGTACGCCCGAGCCAA[C/A]CTTTTACAGCTACTTTGCCGAGACGGAAAACTGGTACGTGCAGCTAATTT	May 03 2007	3	38249431
ATTGGCACCAACGTGAGCACCACGTACATCACCTGTCCGGCCGATCCGAA[G/A]AAGACGCTCGGCATCAAGCTTCCCTTCCTGGTGATGATAATAAAGAATCT	May 03 2007	3	38395001
AGTAGGAACTGCAGCACAAACTAGCGATGCTTCGACTGCAAACACCCTGA[C/T]CAACTCATCCCAGTGTCCTGCAGCTGGATGATAATTGTGACCAGGCGAAG	May 03 2007	3	38955715
CCGGACCCCTTCAGGCGCAGCACCGCATCGACGGCCAGCTTGGCAAAGTG[T/C]TCCTTGTGCTGGGACAGAATCTTCGAGCTGAGCGTGGTGCGGGCAATGTT	May 03 2007	3	38971843
GAGTGTCGCGAGATTTGGCTGAAGCTGGGCGTGAAGGAGGAACACATCCT[G/A]CCCGGAAGCATGAAGGACAACTTCTGGGAGATGGGCGAAACCGGCCCGTG	May 03 2007	3	39162279
ATCGGTACGATAGGAGCCATGCTGTTCGACTTCTTGTACTTTATGTACGC[G/A]ATGTATACAATGGTAAAGGCGGATATTTTTATAATACATCTTGGTGAGCT	May 03 2007	3	39217327
TAGCCTAGCAGCCAGCGCTGGTAAAACCACGCGCTGCTATCGTTCGGATC[A/G]GTAAATGCCGCCGTAAGCACGAGTTCCAGCTCTTCTTTCAGTTTTTCTTC	May 03 2007	3	41533443
AGACGCCCAACTCGACCGCAACCCATCAGCTGCAGCTGTACGTGATGAAC[C/A]GGAAGGACATGCTGCACTTCCCGACCATGCTGACCGATGTGGTGGGTCAG	May 03 2007	3	41576134
ATCAACCGTCCGCTGCCGATGCAGGCGGTAGTACAGCTGAATGCTCCACC[C/T]AACACGCCCGTGTTCACGCTGCAGGCACGCGATCCCGATACCGATCACAA	May 03 2007	3	41601404
AAGGATAAGGGCGAACCGGCCAAGACTGGCACGGCTACCGTGCGTGTGTA[C/T]ACCAAGAACAAGAACGACGAGGAGCCAAAGTTCAGCCAGCAGGTGTACAC	May 03 2007	3	41602491
GCAGATAACAACGGTGCCATCGTGTACACTTTAAGCGCACCCCACAGCCC[C/G]AACGATTTGGAGTATTTCGAAATTCAGCCGGAATCCGGCTGGATTGTGTT	May 03 2007	3	41603474
ATCGAAAACACCGTGCTCTTGTTCTTCAGCGAGCTCGTCTTGGAAAAGAT[A/T]CCCTTCGGCCCGGAATCATCCAGCCCCATCAGATCGTCCTTCGATACGGC	May 03 2007	3	42057779
GCCAAACTTTTACCATGCGTCTCGGGCAGGAAGAATAGGGCGAAGAAAAA[T/G]CCGATCACAGACACTACGGCAAACATCCACTGCACCGCGTACGCTCCACC	May 03 2007	3	42109906
GAGTCACGCAATTTTCGCGAGGAAATGGAACAGGTGTGGCGCGAGATACT[T/C]CCGCTGTACGAGATGATTCATGCGTACGTGCGCCGCAAGCTGCGCGAATT	May 03 2007	3	42382187
TGGTCGTGGTGTACCGGGACTGGGACAGCGACTGGTACCTTTACCGGCAC[T/C]GGGACGGGCTTCTCCACCGGGATGTGCTTCTCAACCGTGACGGGGTATGG	May 03 2007	3	42430602
CCGCAGGTTTCCTCTGCCTGCCGTATTAGCGAGTCCGGGCTACCGTACTC[T/C]TCGGTTCCATCCGATCCCGATCCACTACTGTTGCACCGTGACTTGTTCGC	May 03 2007	3	42776042
CAGTACAGGTCGTCCTGGTGGCGAAACGTTTCGTTGCAGTATCCACACCC[A/G]AACTTGATCGTATGATAGTGCTTCAGGCGGTTGTGCGTCATCAGGATCTC	May 03 2007	3	42776177
GCAAACAGCTCCATTCCCGTCAGGCCTTGGAATTGTTCCGTCACAAACGA[G/A]TGGCCAGCATTGTGGAGAGCTTCTAGCATGTGCTGCAACAGCTCCAGATT	May 03 2007	3	43215911
GGTCTGCTGACGGTGATCAACGTTATTTGCATCTTCATTACCGCCATCAT[T/C]GTGCTGAAGATAAAGGAGGTGGCCGCACCGTACACCTCCAGCCCGGATCT	May 03 2007	3	43457536
ACAACTGCACCGTAGATAGTCTGCCACAGCTGGCGCAGTGCCCACTGTAC[G/A]TAATCTATTTCTAAGTTTTCCATAAACACTGGACGGTCCAGTGCCAGTAC	May 03 2007	3	43669475
AGCGAGGAAGCGGACAAGAAGGTGGAGGATCTGGAACGCTCCGAAAAGGT[A/G]GTGATGGCGGAGTATCAAAACATGTGCAAGCAGCTGGGCGTTACGGGTAC	May 03 2007	3	43752957
ACACTGGACAAGGTGCAACCGAGGGTGATTTCGTTCGAGGAGCAGGTCGC[T/C]TGCATTCGGCAGCATTTGGCACAGATCTACGAACGCAATCAAAACTGGAA	May 03 2007	3	44052049
ACACTGTACGCACGGATCGTCTGCACGCCCTGGATGGTTTCGCCAAAGTG[T/G]GAATAGATCGGCGAACGGGACACCGACTCCAAGCGCTTCAGCTGCCGCGA	May 03 2007	3	44057918
CGACGCCTGTTATCATAGGCTTTTTGATGCACGCGGCCAAAAAACATCAA[C/A]TTGAAATGGATGCGGTGCAAGGGACGGTTCTCGATATGAACTTCGGGCTG	May 03 2007	3	44360421
CATCCGACGGAAAACTATCTGCTGCTCACCAGCATGAACGAGGTGATCTT[T/C]TGGGACTGGAAGAACGACAAAACGTACACGACGGGAATGTACAGCGATTG	May 03 2007	3	44568314
GAAAGAGGAATTATTCTCTTCCTTGCTTACGTAGTGGCAAAAAGGTATAA[T/C]AAATTCTTCGCAAACTGTACTATCTCGGAACCACCGAGCTTAGACTGGCC	May 03 2007	3	44587267
GATGCCCTCAAGTGCTACCAGAAAGCGTACAACGTGGGCGATATCGAGGG[C/T]GTGGCACTGTACAGTATGGCCAAGCTGTACGAAAAGCAGGGCGAAACCGA	May 03 2007	3	44734309
GATTTGATCATCCCGAAGAAATCATGCGTGACTTTAAGAAGGGTGTTCAG[A/C]TGGATGCATTGCAAATGTTTCATAATATAATCGTGTTTCGCTCACTGTTT	May 03 2007	3	45253352
TTGTCCGGAATTTTGGTAGTTTCGCGCTTCTGATACTTCATGAACGCTGC[G/A]TACTTGGTATCCCGCACCCAGTCGGCCGACTTCCAAGGTGTTGCCCCAGT	May 03 2007	3	45614927
GAGGTTCCACATTTTGCTTCACTGCGCGATAAGGAACGTGAAATCATTAT[T/C]CTTCGATCTGACAATGGAGAAACTTGGCGTGAACATACCCTATACGATAG	May 03 2007	3	45702343
ATTCTAGAAGACGAACGACGGCAAAAGCGCTACTTTGAGAAGATCAAATC[G/A]AAGTCCCTCGTTGATACGCAAATCGAGGAGCAGGCTATCGAAGAGCTGCG	May 03 2007	3	45719682
TGGATCGATTCGCTAAAATCGTCCAGATTGAACTGGCGCGAGCTAAACCT[A/T]AGGTAGCAGTTCCGGTACATCCACACCTTCAGCACGTTGTTCGTGTAGGT	May 03 2007	3	46577173
CACCGATTCGTGGTAGTTCATCAGATTGTACTGCTGCGAGCTGAAGCGTA[A/G]ATAGCTTTCCTTGTAGAACCAGATATTGAGCGGCTGCACGCTGGTGATCA	May 03 2007	3	46586333
TGCCTCCGACAGCCTGAGCGGATCGGGCAATGAGAACGAGAAGCGCAGTA[A/G]CAGTTTGCGGCGCGAACGGGATTCGCCCAGCCACAACAACACAAGCAGCA	May 03 2007	3	46654297
TGCTCCACTGGCGGAAGTGATGTTGCGGAAAAACGGGATCCCGTACACTT[A/G]ACGCTCACAGCATAGAGCAAGAGATATGGTGCGTTTATCTATGCGGAAGC	May 03 2007	3	46662702
AACGCGTTGCCCTGATAGTTCACGTTCAGCACCGACAGCGCGTAGTGCGG[T/C]GGTAGCGAGGCACGACACAGCGCCGTAATGAAGGCGTCCCGCGGCGTGTG	May 03 2007	3	46934527
AGCATTCGCGAGAGGGCCACTTTGTGGAGCGATTGAGACATGGCAGCAGC[G/A]GATGCAATGCTGGATGTGGAGTCCTGCGAAATCGTACGCTGGATACCTTG	May 03 2007	3	47003441
GCACTGACGAAGCTTGCGAACAATTTTCGAACGAAATTTTCCGCCTAACT[G/A]AGGTACGCTCAAATGTATGGCGGAAAGTATGATTCTGGTCAGCGCATTCC	May 03 2007	3	47252889
TCGGTGAATGCGATAAATCTACAGAATCCAAAAATCGGTACAACACATAC[A/G]ACCACTATGATCGCCAAGGACCACCGGGACCATCGCACAAAGGTAGCCTC	May 03 2007	3	47319096
AATGCGGTATGTAGTGAGCACAATGGCGCCGCCAAGTGTACCTGCATCAC[A/G]CCGTACCTGGGAGATCCGTACAATACGGGATGTCGACCGGAGTGCGTACT	May 03 2007	3	47881991
CAGTCCCGTGTGCTTCTGCTTAGAAGGATACACAGGTGATCCGGCCAGTA[C/G]CTGTACTTTGGCCGAGATTGTAACCGAGCGTCCTAAGACTCCTGGATGCC	May 03 2007	3	47889621
TACTGTTCCATTACAGGTTTCGGGTCGGAGGGCCCGTACAAGGCTAAACC[A/T]GGCTACGACGTTATCGCCGCATCCATGGGTGGGCTGCTACACATTACCGG	May 03 2007	3	48123722
CGAAACGCTGGGGAACGGCACACGAAAGCATTGTTCCGTATGAGGCGTTC[G/A]AGACGAAAACGGGTTACATTACGCTTGGCTGTGGAAGTGATGCGCAGTTT	May 03 2007	3	48124026
TCGAACGGCCAGCGGGAATAGTCAGCATCACATTTAGCGTTCATGCCACA[A/C]ACGGGCAGACAAACTACTGTACCGTTCGGTGCAACGGAGCACTTCGGGTT	May 03 2007	3	48487273
CATAGAACGGCTCGGCCTGGCGGAACGTCCTGTCACCCGAACCGGTCGAC[A/G]ACGGTGGTGGTGATGTAGTACCGACAGGCACAGTCGCCGTCGTACCAGTA	May 03 2007	3	48576408
CAGCCCAACAACCGGTGCTTACTAGTCAACAATCGTTGCACATGCAACCA[G/A]CAATGATGCAACAAGCAGCACCAGCGATGCCTTCAAACGCTGCTGCGGCT	May 03 2007	3	48695383
GGCAGGCGGCGTTCAAGCTCCTGGCGGTACTTGGGATGGCTTATGGCGTA[C/G]ACCCACGGATCCAGACAGGACACGATCTTACAGCAAACCGCCGGCACCAT	May 03 2007	3	48805924
ATTTTCGTCCACACCGACCGCTCCGCAAAAGATTATGTTTTTCTCTCCCA[A/G]TGCACGCAAAATGCGGCACGTATTAAGTGCCGATCCACCCGGGTTATAGA	May 03 2007	3	49320610
GTTCCAAATTCTCTTCCAAATCGGTCCAATATTGTGATCGAAATTTACGG[A/C]ATGGAAGGCATACCTCCGGAGGATATTCGTGAGCACGAGAAACAAAAGAA	May 03 2007	3	49410486
GGCTCGCGGCAGAAGGTGATCGCGGGATACAGCATGGTGTCGTTCAGATC[A/G]AACCGCGAGTGAGTTGAGATTGGAGGATTGCACAGCTTTTTGAAACAGTC	May 03 2007	3	49436358
ACCTGCTGCACAATGCCGCAGTCCTCCTTCACCTGGTCGTGGTGCGGGAT[T/C]GCGACCTTGCGGTAAGATACGAAGAATTTCGTATTGGTAATGCCACCATC	May 03 2007	3	49988050
TTGGTTTCGATTTGCACAATCGGCGGGTAGAGGACGTTCAGGGTGATTTC[T/C]TGCTCACCGATCTTATCCAACCCGTTATCGGCCGAACAGGTGTAGCGGCC	May 03 2007	3	50214019
AACTTTCATCGTTGGCGAACTAATGAGCAATGTGCCGGCAAACGCTAACT[A/G]CGAATAATAGCGAACACCATCGCAATTGGTTTCCTGGTAGTTGTGTATAA	May 03 2007	3	50695217
AGCTACGATGGAGAAGTTATCTATACGGTGCTGTGTACATTCACGGTCGA[C/T]TGTTACACCGAGGCAAGATACTGGGCATTCGATACGAAGATTTGTACGCT	May 03 2007	3	50697514
ACGCAACCCGAGTTTATTTTTCCCGAAGGAGCATCCAAACAGCGAGGACG[A/G]TTCGAACTCGCTTTCTCACAGATTGGTTCCTCAGCTATGATTGGTGCGTG	May 03 2007	3	50835990
AACCCGATTGGTGGCAGGTACGACCGGTCGAAATCGCTGCAGCAAAACAT[C/T]CAACTGACTGCTCCGATTATGTCGCGTTTTGATCTGTTCTTCATTTTGGT	May 03 2007	3	50913571
AAAAGCACTTGGCGAATCACTGTTCGTCAGCTTGAAAGTATGATTCGACT[C/G]AGCGAAGCAATGGCCAAAATGGAATGCAGTGAAGAGGTAACTGAACGGCA	May 03 2007	3	50913892
GTTGGAGCGGTTGAAGGTCAACGGATGACTCTTGAGTGTCACTCGGAAGC[A/G]TACCCTAAGTCAATTAACTACTGGACCCGCGAGAAGGGAGATATTGTTCC	May 03 2007	3	50966498
TGGGAGCAGCACAGACGATGGCTTCTCACCAGGCTGCCAAATCAGAATTG[C/T]TAAGCAGCTCAGACGATGAAAATATGTTCCTTGCAGAACGTTATTTACAA	May 03 2007	3	51337934
CGTGCTAGCAGTTGGGTAACGCAGTCCAAATTACCCTCGTCTGCGGCAAG[A/G]TGCAACGCAGTCATCTGCTTATCCCCTTGCTGAATACGGATGTTGGGATC	May 03 2007	3	51890669
AGCACACTATTTAATGCGTTACTCCGTTCTGACCTATGCAAGGTTCAAGC[G/A]ACGGATTTGATTCAAAAGGCAACGGCAAGTCCTTGGCCTGGCACTACCAT	May 03 2007	3	51914942
ACAGTACCGAGCGCTAGTAGTAGTTCTTCAAGTCCGCAAAATCCTATCCA[T/G]AATTCTTTGTTTAATGCGCGACGTGCGGAAGATTCGAACGGGCAAACTAT	May 03 2007	3	51939546
GATTTCGACAGCCAGCTAAAGAAGCGAAAAGAAGAAATGGACGAAGTTTA[C/T]TCTAAAATGAAGCATCATCTATCCACAGTAGCCAAAGACATCGGATTGGA	May 03 2007	3	52037177
CGACGGCGATGTCAAGCTGTGGTATGTGGCTGATAAATCATGTATGATGA[G/A]TATTAATGCCCATGTCGGATATTGTCGAGGAATTGCATTCAGCTCCGACG	May 03 2007	3	53005331
TAACTACAATACTGTGCTAAAGGAAAAATATGCAGCTCATCCATCTGTGA[G/A]ACGTATCGCCCAGCATCGTCAAGTACCGAAAATGGTTTACAATCAACAGG	May 03 2007	3	53006186
CATAAAGCTCGCTCCAATAAAACTATCTTGCAATTGTCAGCAGATATGAC[C/T]GAAGGCATGGAAGAAGCGTATCGTAAAACAGTACTCTGTGAAATTAGCCA	May 03 2007	3	53091591
ATAAAAGTCAAAGGCAAAGGGCTGATAAACCGAACTGCTCCTAAGCAGAT[C/A]AAGGATGATGCTAGCGTATGCTCTTCTGATCTTGATAACAAACAGTCTGC	May 03 2007	3	53091720
ATTGCAGTGACTGCGTACTTTGATGCTGGGTACATTCCATTCAATGGTCG[T/C]GTTCCTGGAACGGCTTGATGTACTTTATGTCCAAATATGCTGTTTACGTT	May 03 2007	3	124901
TTATGTTTACTAGAAATATGGCCCAAACTGCGCTCTCCAAGTGCACTGAT[A/G]TCGGCTGTTTTTTATTGACTGAATTGTATCGCGCATTATTTATCTGTTTG	May 03 2007	3	304874
AAGTGTCTTTTCGAAGCTATAACAATGAGAAAAATCTATGTAATGAACCG[A/G]TTTATTTAAAACATCCTGCAAATGAAAGTTCCGATGATGAAGAAGGACAA	May 03 2007	3	357584
ACAGTTGGATAATCGTGCTTACGACCGATGACACTCATAATTAATTAATG[T/C]AGCACAGAGCCAATGTTTGATTCTTCAATAAAGGGTTAACTCGTATGTCA	May 03 2007	3	398426
AATAGCATTCCCTATCCAGATCCGTTTATTGGCACATACCATGTGAAGGG[T/C]ATTAAGCCCGACGCAAATGGTGAAGCACAAGAAGTGAAAGTAAAGGTTCG	May 03 2007	3	1242464
ATCTACGATTAGTAATTTTAACGGCTTCCCGCATCTTACTACAATTTTAT[T/C]AGATACTAATATTGGAACCGAATCATCCGATCAGTCCAATCAATCTGCTT	May 03 2007	3	1297146
TGAAGAGGTTATAGATGTAAAATTGCGTGTATTGTTTAGGCTGTGTAGAG[T/G]TGCGACTCTGTATTTACATAAGTGGCATCAACTATGACAACAAACAAGCA	May 03 2007	3	1690880
AGTTACACATTCCGATGAATGACTGATATTCGAAGAGGGTGGTTCGGCGC[T/C]ACTACTGCTTCTTGGTTTAATATCGTTGTACTCATCGTTCGTTGTTGGTT	May 03 2007	3	1730198
AGCGGGTGGGAGAAAAATAGCAAACCGCAGTACCGTGGACGAATCAACAT[A/C]GTGGGAATAGAGTACTCGGAACATTCGAGTTTCGATGAATTGAAGCGATT	May 03 2007	3	1961954
CTCGCGCTTCGGACAAATCGAAGCTGATGGTGTGGGTCTTGAGGAACTTG[T/A]CAATCTTCTGAACAAGTGCCTTATCCGTTTCACCGAGACCTTCCATCGAT	May 03 2007	3	2060462
AGCTCGTTGCGCGTATGCATCCATAGCAGCCCAGAGCAGCTTCCAAAAGA[A/G]GCTTCTACATCCAAGTTGGATGCAATGGAATCCAATAAACAAATAGAGGA	May 03 2007	3	2138855
GCACGTTGATGAACTTTGGTTTCCTTGTATAGAGCTTTCTTGAAATTAGT[T/C]TTGTTCGCAAAGTTAATCGAGCCAGTGTACTTGAATATTTTGATATGTGG	May 03 2007	3	2468403
CAGAAGAACATCCTTTGCAAAGCCAAAGGCTCAAGAACCGAAAGAAAAAA[C/T]AATCGCCCCATCGGCGCCAAGCACAGACATGAAGCAAACTGAAGAGATCA	May 03 2007	3	2606154
GTTTTCTCTGACCATGCGCCTCCTCGCTGTGTGGTGCATTATCAGCGGAT[T/C]CAGTTTCCGACAGCATTGACTGCTTTCGCTGTCGATACATTTCACGGCGC	May 03 2007	3	2958064
ATTCAGTGCTATAGCCTGAAACAAAGATCTCTTGTAGATGCATTCCAGAA[A/G]ACAATACGAAAAGCCGAAGAGGTGCTGAACTTGGTGTATAATAAGTATAT	May 03 2007	3	3093150
ATGTCTCACAAGAAATCAACTCAGACCTGTGGAAGGTTATGAAAGACGTG[A/G]AGGATTTCATAAAGTTGTTGCTACATAAAGCATTCATAGTTGAAAATCAA	May 03 2007	3	3093406
GTGTTCCTGTCGGCGTGCTACTTCATCGTTTCCTGTGGCTATCTCACGCG[T/C]ATCTTTCTCGGCCACGACGAAATTGCGTGCGACGGGAAATCGATCAAGTA	May 03 2007	3	3725334
GAGGCACAGCAGCTGTGCGATTTTCCGCAGAATGTGTTCTGTCACGTGTG[T/C]AATCAACAAAACGGTGTCCAGCTATTTCCACATCCCACAAATTGCGACCA	May 03 2007	3	3976345
GTTGGTGGCCTATCCGTACTATTGCCGTTTGATCCAGATTCCCAGCATTT[A/C]ACATTTTCCGGATGGTCGCATACCTCTCTTTCCCAGTCAAAGTGAGTTCC	May 03 2007	3	4024318
ATTTGTGATCCAGCTGGATGTCTCAGTGAGCTTTGTATTCAGCTAGCTAT[A/C]ATTATGGTCGGCAAACAGTGCTGGAACAACTTTATGGAATATTTTTTCCC	May 03 2007	3	4169401
CCGGCACCCTGATCGATGACACTGTCCACGCTAGTGTCCAGCTCGTGCGC[C/T]AGGAAGCCTATTATGGCGAATATGACAAAGCCGGCAAAGAATGAGGTGAG	May 03 2007	3	4233880
TACTGGAGAGCACGTCTTAGATTGATCAGGAGGAGCGAGATTGAATGATG[T/G]TATTGGCGCATTTTCCCATTCAAATCCATCGAAACGCAAACCGTTTGATC	May 03 2007	3	4764534
TGTAACGTAACTGTCGGATCTCTTGGTAGTGATGGGAGAAGAAATCGTCT[C/T]GATTAAGTATTGGTAGTTCAGTTTTTCCTCGGAAATGCCGTGTAAGAACA	May 03 2007	3	4781779
AGCGGTCGTTGTCGGTTCCACGAGCAACCGGTGCTGCACCTTCGAGCCGG[T/C]AGTTAGCTGCGTCGTATCCGAGTTGGTACGGGTGCGTGAGCGCTTGGGCA	May 03 2007	3	4863193
CATTGCCTTGGACGAAGCCCACGTCGACATGTCCTTTTGCGTGTTGTACA[A/G]CATCTGTCTTGCATCCGAGTCGGTCGGATTTTCCTGCAGTCGGCGCATTG	May 03 2007	3	5584706
TTGTCGATCTGTTCCTTTGACCGGGATCGGGATCGGGACCGAGAACGCGA[G/A]CGAGACCGAGAGCGTGATTTTGAAAACGTATTCGACCGGTGCCTTCGAAC	May 03 2007	3	5585871
GAGTGTCAGCAGCGTTTGACAGTGCCGCTCGTTTCTGGGCAGATGTGTCT[T/A]CTGAAAGCTCAACCGGAAGGAGTGTACAATCCAAGAAATAAGTGCCTTAG	May 03 2007	3	5679869
ATTTTCCATCTCGTCCCAGAAGGAACGCACGATTGGGATAAGTTTATATC[G/A]CCGCTCGATTTGCAACGAATTCTCTCCAGCTACAACTGCACCACGATTCT	May 03 2007	3	5822424
AATCTGAAGATGGGACCTTACCAGCACTATCGAGCGTCGGATCTATCCGG[T/A]GGCTTCAAGCGACGACTGTGCATTGCAATCGCATTCCTAGGCTCTCCAAA	May 03 2007	3	6497518
TCCTCGATCCACTGCTCACCGTAGAAGAGGTGATTGTGTTCTACGGCAAG[T/C]TGCGTAACATCGAATCGATCGACAAGTTGATAATGGAAACGCTTAAAGAG	May 03 2007	3	6500193
AACTACATGTGGGAAGAGTACAAAGACAAACCGTCCCAAATTGCTTGCCG[A/G]CTCGTGCGTGGGGAGGTGTGCGCCCGGTACTCCTATCGCTACAACGGTGC	May 03 2007	3	6577845
TCCACTCCCAGCACGCCGTACTTTGTCTTGACTCCGGAGAACATGGCAGT[A/G]GCTGTACCGGCAGAGTCCGGTACCTGTCTGTCGGTGTTGTACGTTTTCGA	May 03 2007	3	6593247
CACGCTTGCAAGGGAATGAGTTGTTTTAATTAATTCTACAGTATTTAGAT[G/A]TCCGAGCTATCTTTGCCATGTTTTACACTTACTTTACATCGTCCATAGGT	May 03 2007	3	6869935
CAAGCTCCGGCTGATGGTATTGCGAACTGATGTGGCCGTTCTGTTTGTTA[T/C]TGTTCGATTTGCTGCTTCCCACCGCCACACTATGCGTGCTGCTTTCGGTT	May 03 2007	3	7162040
GGGTGTTTCGCTTCCAGGTCAGCTTTATCGATCGCGTCACTAGGGCTGTC[C/T]GCTGTCAAGCGGTGGACGGATCCATCGTCCGTGCTTTCGTCCTCGTACAG	May 03 2007	3	7419697
TCCGAGGGCGTGTCGGGCTCTGAAGCAACGTTCGGCATCACCGGTTCGCC[A/G]TTTGAGGCAGTTCTTAGTGAACTAATGTCCAAGTTCTGCTGCTCGTCGAG	May 03 2007	3	7420240
TCCTGCACCACCGGTTCGTCGTCGTCCGCGGGCTGGTAGAACGACAGCAG[G/A]AGCGAAATGATGGCCGCAATTTCCAGGATGATCAGCGTCACGTCCTGCAG	May 03 2007	3	7849192
TACGCTTGTTGCGATGGACCGGTCACTACGGTTTGGTTACCCTCATCTGC[C/T]TGCTGTTCCATCTTCTCCAAGTCTGTTAGAATGCGAAAGACCGGCTTAGC	May 03 2007	3	7909735
ATCAACGAACCATTCTACGCCTGGTACGATAAGACGAACGGACGCTCCCG[G/A]GTCGACTACTATGGCGGCATGGTGAAGACGTACCAGCTCACCAAGCAGGG	May 03 2007	3	7939873
TGTGCCGCCCGCACGAATCTCGTCTCATCCTCCGGGTAGAACCGGGCGCA[T/G]GGTACCAAGTTGCCGTAGTGCTGCAGATAGCACCGGAAGCTGTCGTACGC	May 03 2007	3	7970905
CGACCTTCCCGCCGACTCGCTCTCTAAGCGATCTGAACACCACTCTGGGC[A/G]CAGTACTTCTGCAGCGCCTCCTGGTGATCGGCTGGAAGGGCCGCAATCAG	May 03 2007	3	8901587
GAGATTTGGTTTGGGCCGGTTTACCTGCCGCCCCTGATGATGGCTCGCCA[G/C]CACCATTGCTACCCGTCTTCTGGGTGGCTGTTAGTATCGATTTCGGAGGA	May 03 2007	3	8928249
TGATTACCTTGCCCAGTTTCTTTTCACACTTTTCACAGACCATCGTGCAG[C/T]GGCAGTGGCTGGAACAAGGGATTGCGTTGTTGTATTGCGGGAAAAGACGC	May 03 2007	3	8982795
GTCGCGTACTTGTCGATCTGGTCACGCTTCAGGTAGAGCTTGGCCATCTG[T/G]GCCGGCGTACCTTTCGGCTGCGGGATCTTGTTAATCGCCGCATTCGGGAA	May 03 2007	3	9022550
CTGTACGTGAAGATGATGACGAAATCGCCCGGCATCACGTTCGACATGGA[A/G]GAGACGGAGCTGGATCTGACGTACGGGCATCGGTACAAGGACGTGGCACT	May 03 2007	3	9151784
ATTCTCCTATCGCGACCAAGTCTGCGCGGATCGACGCCATTGGATGTGGC[A/G]TACTCGAGTTTGATGGAGAACACGGAGTTGGCATTGGCACTGCGTGAGCA	May 03 2007	3	9806318
CGCAAGCTTACTATCGACGTTTCCAAGCTGTCTGAATATACGACCGTTGC[G/A]CTGCGCCTCTTAACCCTGCACTACGAACGCTGTGCCAAGTACTACGGCAC	May 03 2007	3	9807428
GATGTGGTGAAGAAGCTGGAAACGTTCCTGAAGGCGCAGCTCGAGTTCCA[C/T]CCGGAGAGCCACTTCAGCAAGGTGCTGATCCACCTGTTCGACGACCAGGA	May 03 2007	3	9874844
AATAAGGTACCGGAAGCTTCGTTGGTGCCTAATAAATGCCAACAGTGCAC[A/C]TCAGCCGACGAAGGATGTGTTTCGGGTACGATAGAGAGTACACCGTGTCA	May 03 2007	3	10279185
GAGATCAAGCAGAATGTGAAGGTGAAAGCGCGACAGGCGCGCGAAAGCTC[G/A]CTGAAGAACACGTTCGGCTGGACGCGCATCGACATCCTCACGATGCTGGT	May 03 2007	3	10434525
TATGTGACGGAGCTGATCAAGCACATCTCCAAACGGTCGCAAATTGTGGC[T/C]CACCAGCTCGTTTGGAACATGCAGACCAACATGTACATCGACGAGGAGAT	May 03 2007	3	10593499
GCACCGGGTACTTCCCAGGGCGGGCCCGGTGGGTACTTCAAGCGCGAAAC[C/G]TACCGGCTGCGCAACTCCGATGATCTAGACAAGGAGATGTCCGATTACCA	May 03 2007	3	10668396
GCTCGAATAATAGCTTGCTTCAGTTCACTTTTGGCAGCCAGCTGGAACAG[A/G]TTTATTTCCGAGAGGGTGCAAGCTAAGATGAGGCATTTAGCCAGCGCCAG	May 03 2007	3	11002227
GTTGATTAATTTCGTTCATGGGTGAGCTTCTACCTAGCTCTTAGGTCCTC[T/C]TAGCTCTGATTTGTGCAAGTGAATGTTGCTTTTTCTTACTGTTGCAGAAT	May 03 2007	3	11002346
AAGTTTCACCGGGAAGCGGATTTGCTGCTCGCTGCGAGTACCACCACCGC[T/C]CTGGTGCAGCTCAGCAAACCCATCTACAAGCCCGGTGACGTGCTGCAGTT	May 03 2007	3	11002778
GCACGTAAAACAAGTTGTGCTAACAATCTCTTCAATCTCTTTCCATGT[T/C]GCCTGCCTCACTTCAGATAGGACAATTTATAAGGAACAACGAATCACTGT	May 03 2007	3	11003440
GATAGGACAATTTATAAGGAACAACGAATCACTGTTTACAAGCTTCCGTA[T/C]CGGGTGGAGCTCGTTAAAGAGCAGCCTGAATTTCGTGCCAAAGTGCCGTT	May 03 2007	3	11003506
ACAAGCGATGCTGCCGGTGTGATCAAACTGACGCTTCAGCCGGAAGCGTC[T/C]TCCGAATCGATCGATATTACGGTGAGAGTTTTTGCGCGAGAAGTGTTCCT	May 03 2007	3	11003713
GTCGCGACCAAGCATCGGGCAGCGATCGAAAAGGGCATCGACTATGTCAC[G/A]CAGACGCTGGGCAGTATTGAAGACTCGTACGATCTTGCCATAGCTACGTA	May 03 2007	3	11006209
GCTACAGAAACACAGCTCAGGCGAGCGGTTCTTGGAGAAGCTCATCGGCC[T/A]GTCAACGGTGCAGCAGAACGGTACGGAGCGCTTTTGGGCCCGCGATGCGC	May 03 2007	3	11006319
AGACACGCCGGCCGTAAGGAAGAGTTTCGCGTCACCTCACAAGATATCGG[T/A]ACGCTTCAGCACGCCCAACAGGGTGTGGATGAGACGGCTCAGCTCGAACT	May 03 2007	3	11006629
CCGGCATCGGTTTTGGGCTGTTGCAGGTAGTGTACGAGTACGGGGTAGAC[T/C]TGCGCAACTTTACCGCCCAGTTCGTACTGGAGCTACAGAAATCGGTAACC	May 03 2007	3	11006738
GTACAGTATTAATCATTTTACTTACTTTCATCGTACGTATCGTGTACCAT[C/A]ACGTACGCCTGGCGGTGAAATGCTACCCTAAACAGTCGGTTAGCAGTCAC	May 03 2007	3	11215405
ACCCCCGGCCATTTGCGCTGAAACGCACCAGTTTACTGTCCCCCGGCAGC[A/T]CGTCGTGATATTCCTGGTCCGCCTCCGATGCTGCCACTTTGTACACCTTA	May 03 2007	3	11215899
GTGCACCAAGCTCAGCAAAGCGTATGCGGTCGTTTCGATCGATGCGGTAT[C/G]TCGCGGCCAGTACCTCGTCTCGTTGGTAGCGATTCCCAGTTCAATTAGCT	May 03 2007	3	11216182
CACAAACGACGTAAGGGCAATACCATTACGCGAACCACCTTGCAAGCTGT[G/A]GTACGTGATCGGTTGCTCTTCATCGAACCGGCCCGAGCTGTGCTGTTTCG	May 03 2007	3	11216458
TGTTTCGCAGCAAGCCACTCGAACAGCCGATCGACCAATGTTAAATCCAC[T/C]TCGGTAATGTGCTTGGACGCTGCTTCTAACGATGTTCCCACCAGCGCGGT	May 03 2007	3	11216552
TTTGGATGTTGAAGCATGGCGATAGTTCTACTTACAGGATATGCGACACT[T/C]TATTTGTACTGTGCTGATATTCTTGGGAATGTCTAGTTGCATGTTAAACT	May 03 2007	3	11216951
TCCGTTTCCTTGCCCGTCATAATGGAGGCCTTAATGCGAACCACCATCTC[A/G]CCGAGTTTGCGGGCCTTTACACCAAATGAGATCGGTACGCCAACTTTTGG	May 03 2007	3	11217147
GGCAAGCTGTCGACGATGTAGAACGGTTTAACTGTGATAAACTCGATCGG[C/T]TTCTTGATGATACCCAACCCGTACACGGGATCGATCGAGAAGCCCGTCAG	May 03 2007	3	11217475
TGTATTATTTTATATCGGAACAAAAAGAACTGTTGTATGGGAGAAGAAAA[G/C]GAAATCATTACATTAAACACATCAAACTCATTCTGATCCGTTGCGTGAAA	May 03 2007	3	11217837
AACACCTGCATTACATCTTCCCAAAATAGATCGTGCTGTTTGGAGTACGC[T/C]AGCAAACCCTTATCGTATGCGGCAAGCCCAACGTACGCACTGGGCCGTCC	May 03 2007	3	11217945
GAGCGAGTCCCAAACCACAACGTCCTGCGACACGGTGGCTACGAAAATGT[A/G]CGCTTTCGGTATCATTTTTTCCGATGCAGTGAGCTGAAACATGAACTTTG	May 03 2007	3	11218225
ACGTAACCATGAGGCGTATCAGTTTGCCAAGCTTTATGCTGAGGGACAGT[G/C]AAGAAAGATGAGATGGGATGTCAAGAATCTTCTCAATGCTGGTTCCTTCT	May 03 2007	3	11218413
GCAAGCTTATCACCACCAGTATTCGCACGTACCACGGCATGACGACGAGA[A/G]GATGGCACATGAAATGTACGTCTTACTTGTAGCAGACCGAAGGCAGAACT	May 03 2007	3	11220075
ACCCAACACCGACCCCACTGGGCACCTGGAACAGCTTCTTGCACCGCTCC[T/C]TGTTGAATGCGCGAAGATTGATCTGCTTCAGCTGGTACGACATACCGGTG	May 03 2007	3	11652835
GCAACGAAGCTACAGTCCGACACGACCGTCTGCCGGATGCTGTAAAAGTC[T/C]GCATGATCGCCGACGATCAGTTGCGGCTGCTCGCACAGCTCGCTCACCCG	May 03 2007	3	11721706
TGTGTGCAAATGAAACCAAACACACTCTCACGAATGGGCCACAAAGTGCC[G/A]ACAGATATCCCAACACACACACTAAACTGAAACCCCAAAACAATCGAAAC	May 03 2007	3	11734242
TTCATCTGAAGCAACGGCAATTCCGCGGCAAAGATCAAGTTCACCTCCCC[G/C]TCCGAAAATAGTCAAACTCAACTTGACCGGCCAACGCGAAAGCTGCAGTT	May 03 2007	3	11994183
GACTCCTTGTTGATGCGGATGAACCCGCACTTGTCGTTCGGGGTGCTGCA[T/C]CCCATCAGCAGCTTCTTGTAGCACACCTCCAGAAACTGGTAGAACTTGTA	May 03 2007	3	12610635
ATGACGTCCAAGTTCCGCGGCAAGTACATCCAGATCGTGCCGCTCGGCTA[T/C]GCGCACGTCGAGTTTCCCGCCACCGGCAACCGGTACACCTGGCGCAAGGT	May 03 2007	3	12704170
GTAACCCGCATCGAGGTGCTAAACAAAACGGCCAAATCGGTAACGCTGCG[C/T]TGGAAGCCGGTGACGAATGCGGACGGCTACATGGTAGTGCCGATCCTGCC	May 03 2007	3	12772891
ACGATCTGTCCAAACTGCATGTTTGCTAGCGAGAATCTTGGACTGTTCTG[C/G]ACGCCCTCCTGGAACACTTCAACGGAAAGCACCCTCGGGTTCGGTAGCTC	May 03 2007	3	12791703
GGCGACGGCACGACCGAGTATGTGTTCATGATGCGGTCCGGGTACTCCTC[G/A]CGGATTTTCGAGATCAGCAGCGTGCCCATGCCGGAGCCGGTACCGCCACC	May 03 2007	3	13309068
TGCTCGCAGTAGTACACGATCTTGTGCAGCGAGTAGTGCTGCTTGGTGGC[G/A]ACGTAACACTTGATCAGCTTGCGGCGGGTGGTGCGATCGGGGCGCATGAG	May 03 2007	3	13362033
CAGATCTTCCGAGAGTTTAACGTTTTTCGCATTTAGCTGAACTAACGCAC[A/T]CGAGATGTGTTGAAATTCTTCCTCCTCCGTCAACTGTCTCACCGCCAGGT	May 03 2007	3	13362971
CGCAATTTGGCGGCGGAATCGATTGAACGTGCCTGCACCAATAGGGAGAA[C/T]CCAAGCGATAAGCTTGGCTATCGGGCCCTGCTGCAGGTGGTGTTGCTGGA	May 03 2007	3	13838740
GCCATAAAGGTGGCGGCCGCCACGTCCTGCGACAGCTTTAGATCCTCGCA[T/C]AAACATTCGACCGACGGTAGGAAGTACTCGCTGCAAACGTACGCCAGCAG	May 03 2007	3	14390231
GCGCGCGAAACCGTCCTCAACACGCACATGAAGATGCACGAGCTGCTGGC[G/A]GCGGAGAAGGAGAAGGAGCGGCGGCTCGATCTCGAGCGGCTGGTCAAGCA	May 03 2007	3	14466956
AACATTTTATCATACAATCGCACCAGCTTCCCGTACACTCGATATTCCAT[C/A]AGCTTTTCCGCGAGCAGCTCCGAGTGGTAAATCAGCTCCAGCACAAACTC	May 03 2007	3	14573454
GGGCTGGCCGTACCGCCGGACGCCATTTCCGTCCATCAGATCAACAAGTT[T/C]ATCCAGTGTAGCAACAATCTGGGCACGAACTGTAACACCAGCATCGATGA	May 03 2007	3	14733066
CGCATCACTATCGAGGGCATTCTGTTCGAGCGTGTGTTTGAAGCGGACCC[G/T]GGCATTAAGTTCACCTACCCCTGGAATCGGCTCAACATCTACCGGCAGCG	May 03 2007	3	15313544
ACGTACCAGGAGAGCACGAGTCTGGTGAAGCAAGTGGAGGTGCTCGAGCC[A/T]GGATTTGAGTTGCGGCGCGAGTTCAAGTACCATGCCGGGGTGTTGAAGGA	May 03 2007	3	15316439
ATCTCGCACGGCGATGTGGACGGATGGATCGGGGTGGACATACACAGCAT[T/C]CACAAGTATCCGCAGCTGGCGGACGATCCGGGCAATGTGGCGTTCCAGCG	May 03 2007	3	15318473
CCGGAATGAATGGAACCACCGGCAGTACCACCTCCACCTCCTCCTCCACG[A/G]TTGCCAATCCGGAAACGGCCCTCGTGCACGTGCCAAAGCTGGGTGCTGCC	May 03 2007	3	15329049
CAGAACATCCAGATCGCGGACGGGAACGTGTGCCCGAAGGTGGCGATACC[G/A]ATCTACATGACGCTGCCGAGGCTTTTCACCTGTCCGACGCTGATAACGAA	May 03 2007	3	15800970
CTGAGCGGGCTGGACGAGTGATGGGAGGAGCTGTTGCGCAGCGAATTGCG[C/T]CGCTGCAGGTTTTGCAATGTCGAAATTGCGGCGGCCGTTTTCTGCAGATA	May 03 2007	3	16245764
TGCATCCTATGCTCGGAGCTGCTCTCGTAACCGACGTTCGACTCAACCCA[C/A]CCGTAAATCTCCTTGCGGTACTTGTCTTCCCTTAATTGTTCGTCAAACTT	May 03 2007	3	16287767
GTGCTAATGTCCAGGCCGCGGGCCGCCACGTCGGTCGCGATCAGTATGTC[C/A]ACCTGCTCGTCCTTGAACTCCTTCAGCGACTCGAGCCGCTGCGCCTGGGT	May 03 2007	3	16352198
CCGTAGTAGTCGGTTTTGGAGCGCATCACCGAAGAGCAAACGTGTGACAG[G/A]GCACGCATTTTGCGCCACTCGTCTTGGGAGAGGGTTTTGTTCGCTCGGGC	May 03 2007	3	16956194
CGGCGCTCCAGCTCCTCGATCGAGGGCGGATTCACAAACACCAGCAGCGG[G/A]TTTAACCGGTCCGAGTTGCGGATCTGTTTCACGCCCTCGATCTCAATGTC	May 03 2007	3	16995681
GAGGGCTACAATCTGAAGCCCGGCATGCCGAACACGGTGAAATCGCACGA[G/A]GGCATCGTGTACACGACGCACGTGCTGGAGCGCAACTGTGCGCCCGGGTG	May 03 2007	3	17016144
AACCAGAAGCGCAACAGCCAGTATCCGAACGGTGCGCTAACGCTAACGAC[C/T]AACACCTCGTCCTACTCGATGTGCGCTACGGATCGGAGTGTAAGCGAGCG	May 03 2007	3	17016984
GCCACACCATTAAGCGACGACGACGACGGGGTCGGCTCATTGTGGAGCGC[A/G]CAGTGACGTCAACGATTGGTACCGGCCGGCGTAGATCCGGAATAGAAATA	May 03 2007	3	17690263
TTGGTGCGCAGCTCCAGCCGCTTGAACGCCATACTGTTGGACGGTTCGCC[G/A]ATCGTTTCCACGCTCTCGAGCCGCGTCGCCAGCTCGACCACCTGCTCCTT	May 03 2007	3	17798879
ATTACCAGCTCCCGGGGCGGCGGTAGCGCTTGCAGGTTTATGGGCGGTAG[G/C]GACAGTGTGACGCTCCCGTTCGCCGTGACCCGCTCGTCGAACGGATGGAC	May 03 2007	3	17818825
AACAGCGCGTCCAGCACCTTGCTCTTCACCTGGCTGATCGTGTCGCAGTC[C/A]AGCACCTTGCACTGCACCTTCTCGTCCAGATCGTCCTGGATGATGTGCAG	May 03 2007	3	17827848
ATGCGTGCGCTCGAGCTTCTCAACTATCTGGCCGCCCTGGACGATGACGG[C/T]AACCTGACCGATCTCGGTGCGGTTATGGCCGAGTTTCCACTGGATCCGCA	May 03 2007	3	17983434
AAATCGCTCGAGGTGCTCACGATCGCGGAGAACAAGCTGAAGGGCGTCAG[G/A]CCTTGGGAGTTACTGCCGCTGCCGAGCGGTGGGCCCGATGGTGCCTATCG	May 03 2007	3	18356684
CTCTCCCACAACCGGCTGAAGCGCATCGAGCAACATCACTTCTCCGAGCT[G/A]TACGTGCTGAACCAGCTGTACGTGGAGTCGAACCTGATTGAGTCGATGCA	May 03 2007	3	18556750
AGCCTTCGGGTGCTTCATCTCGAGAACAACTACATCAACGAGCTGCGCGG[G/C]TTCGAGTTCGATCAGCTGACGAACCTGAACGAGCTGTACCTGGACCACAA	May 03 2007	3	18558109
ACCTGGACCACAACGCGATCGCGTACGTCGGGGAGCGAACGTTCGAGAGC[T/C]TGCGGTTCCTGGAGGTGGTCAGCTTGAGCGACAATCGCATCAGCGAGTTC	May 03 2007	3	18558197
CTGTAGAGTAATCTTATTTCCTCTATCAGCGGGAATGATTCAATGCTCCA[T/A]GTGAGGTTGTACATTTCCCGGTACCGGCTGTACATGGGCGAATGGAACTG	May 03 2007	3	18965431
TGGTCGTGGTTGGAGCAGATGGTTTGGCGGGATAGTATCTTCCAGGATTG[G/A]GCCTGCAGCGCGGTTAGATTATTGCCGACCGCTTGATCCAACCGACTGAT	May 03 2007	3	19243013
GGCGTCGAGCTGTTGCTCGGGCCCGTCTCCCCGAACTGCTCGATCCCGTT[G/A]ATGCTGTCGATCGTGCAGTTCAGCACCTCCTCCGCAAAGTTGTCGGAAAA	May 03 2007	3	19322231
GAACTGATGCGAAAGCATATCCAAATGTTAGTGGCAAAAGAAGATCGCGC[C/T]CTGCTCAGGGACTATTCAGACACTACCGAGACGAAAAGCCCCATCAGTTC	May 03 2007	3	19919483
GGTTTCGGAAGCGTCGATGGAGAGTTTTGGCTCGGGCTGGAACACTTGCA[T/C]CAGATTACTTCGGCACGAAAGCATGAGCTGCTGGTGGAGCTGAAAGATTT	May 03 2007	3	19919747
GAAGCGGTCTGCGAGGACATTGTACCGTACGGTAGGGCAGCAGATTGGTC[T/G]TCCGGGTAGCTCGTGGGTGCGGTAACATCAAGCGATGGTTGGGTGGCATG	May 03 2007	3	20084378
TCCACAAACTCATCGCCCGAGTTTTCCTCCAGCTCGGCCGCCTCCTTAGC[T/C]GCTTCGTACATTTTCCGTATGCTCTCATCGGTGCACAGTTCCAGCGCGTA	May 03 2007	3	20561396
TGGATCGAGTTGCGCACGATCGCGTGCTCGTGCGGTCGAATGCTAATGTG[T/C]AGCGTGACATCGTCGCGCGGATTCACTGCCGCACCCGATTGAATGTAGAT	May 03 2007	3	20571251
TCCAGCTTCACCAGCTTGCCCATCTCGTCCGGTATCGTGTCCATGCCGGT[A/T]CGGTCCAGCTTGAGCCACTGGACCCCGGACATGTGTTTGATATTCTTGGG	May 03 2007	3	20584964
ATATCGACCGGTTTGTCCTCCTGCCGTGTCGTCGGACAATCGTTATTCAC[C/T]TCGGTATCATCTTCCCAGTCACGATCAGCGCTGCTAGCGTACGTACCGCC	May 03 2007	3	20770557
TCCAGGTACTCGAAGTAGAAGGAGATGATCTGATCGTTCAGCCAGTACGG[C/G]CCCTTGAGCAGATCGACGTCCGACAGGCGCAGGCAGGACTCGTGGTAGCT	May 03 2007	3	20943500
GCCAAAACGATCAGCGAGAAGCGGGCGGACATACGCTTCCGATTGTTCGA[G/A]AAGTCCACCCATCCGGGCGGCACGCTGGACGGGCTGAAAACGCGCTGGAT	May 03 2007	3	21020445
TCGGCCAGCAGCTCGGACAGCACCTTCAGATCCTTGCGACCGAACTCCTC[A/G]ATTTCCTCCGGCTTGTGGACGCCCAGGCCCTGAGCTTTCACCTTTTTAGC	May 03 2007	3	21304957
TACAAATCGGTGAGCCTGTTGCGCTTCCAGGAGGAGTACCGGACGCTGTC[C/G]GTGGTGTCGCGCGACTACCATCCGCTGAACGTGTACCAGGTCGAGTACGT	May 03 2007	3	21450192
GCTGGCGCCTGCAGCGGATCGTCCTCGTTGCCGGTGTGCGGGGCAAGATG[C/G]GTGAGCACCAGGAACAGGGGTTTGCTTCTGTTGTGGGAATCGATTAGACG	May 03 2007	3	21535124
TTCGCCACGATCATCCAGTTCGCGATCGTGCACTACTTCACCAAGTACGG[C/G]TCGGGCGAGTGTTACTTCAGCGTGGACGAGCTAACGTCCAGCTCGGACGA	May 03 2007	3	21612072
GATATACTGTTGGTCCTGTTCACCATGTACTCGCCGGTAGTACCGTGTAC[A/G]ACGGAAAGGGAAGAACCATAGCTCGAGACATCGATAAGTTCTACCAGATA	May 03 2007	3	21902584
CGGCGCTTGAACTGCGACTTCGCCTTGATCATGTACTCCACCCGGCTGTG[C/G]GCGTGGCGCTCGATCACCGACTCGATCCAGATCAGCGGCTTCACGTGCGT	May 03 2007	3	22428431
GCGTTGCTGCGCGTCACCGACACCAGGTACAGATTGTTCGTCTTGACGTA[G/C]GCGAATGTACACTCCGGCGTCTGCAGGATGGGTGTGATGAGCCCCTCCTC	May 03 2007	3	22429115
GAGCTAACGTTTCTCGACCTTAGCTACAACCATCTGTTTAACATGCCGCC[G/A]CGCACCTTCGCCTACCAGCGCAAGCTGACCGAGCTGCACCTGAACCACAA	May 03 2007	3	22703604
TCAACGTCGTGCACGGTGCTGTTCATGGCGCTGTACTTCTGCTGCATGGC[A/C]GCGTTCGCCTGGTGGGCCTGTCTGGCGCTGGCCTGGTTCCTGGCGGCCGG	May 03 2007	3	22829640
CGCAGATGGCCCCAGCTCGCCTGTACCCGGGACGCGGGACTGTTTTCCGC[G/A]CACGACTGTATGAACAGCCGCTGTATCTTCTCGTTGCTCTTGGTGCCGCC	May 03 2007	3	23200451
CCGCCGCCGCCACGACGCTGGTCCAGGATCGGAACCCACCCACCGACGAG[C/G]CGGACGATCACGTGTGGCAGGAAATTATCTTCAAAGACATGCACGATCCG	May 03 2007	3	23278343
ATCTGGTGATGGAGGAACCGCTGCTTGCCAAACATCAGCACTATCGCAAG[G/A]CGCGATCACTACCGTCGCACAACCACAATGCCCACGGATCGAGCGCACCT	May 03 2007	3	23281688
CGCCGCCAGCCACGTGTTCAGATTGTCGTGCGTGTCGAGGAAGTCGCGCA[A/G]ATGCTCCGAGAACGTGATGCGATCCTTGCACAGATCGTTCAGGTTCTTCC	May 03 2007	3	23626416
GCTAGCGGCAAGGAAAGGCTACAGAAAGTCGTCGCTCGTATCGAGCTATC[C/G]GATACAGACGATGGAATGGACGATGAAGACGCTCAAACCAAACCGGTGGT	May 03 2007	3	23880649
CTTCGTTTTGAATTTTGCTTGACACAACTGCTGTTGTGCATGTGGTAGGG[C/T]TTGCAGACAGTCTTTCATTTTTGTTTCTCTTTTCGTTAGCCTCGTCGCTA	May 03 2007	3	23946681
AAGAAGAATGGCTACAAGTTTGCGCACCCGACCAACTGTGCACGGTACGT[C/T]GTGTGCAATGGGCGTAACAAGGCGCAGGAGTTTACCTGCCCGACCGGAAC	May 03 2007	3	24058792
GCGGACGGCAAGGGGCACCGCGAGCGGGAGCTAAAGTCGGCCGAAGAAGA[T/C]TTGAAGCGCTCGAAAAAGAAAAGCGAAGAGAGTCGCAAAAACTGGAAAAA	May 03 2007	3	24484937
ACGGCGTTGAACGTGTAGCAGATACCCCGTTCCGTGCGTACCGCATCCAG[T/C]AACGTTTCACACTCGCTCGTGCACACATCCTGCCAGCAGATTTGCTCGCA	May 03 2007	3	24589696
CGAACGGACAAGGTGTACTACAATGACCTGCCGGACAAGATGCCGCCCGA[T/C]CTGCTGACCGAGAACGATCACCATTCGTCGTCGCAGTCGCACAGTTCCTC	May 03 2007	3	24967892
CGTAGCCGGGCGAATAATTTGCGCTTGAGTCAGGTGTTGGATATGTACTA[C/T]TCGCATCGGGGTGTGTTTAACGATACGGTGCGGTCGTGTAATCGTCGCGA	May 03 2007	3	25028305
GCCAACCACCTGATACTGTCGCTGGCCGTGGCCGATCTACTTGTTGCCTG[T/C]CTGGTGATGCCGCTCGGTGCCGTGTACGAGGTGTCGAAGGAGTGGCGGCT	May 03 2007	3	25176204
GGTGACATTATTATACTGCGGAAGAAAATCGACCACAACTGGTGCGTGGG[A/G]GAGGTGAACGGGAAGGAGGGTGCGGTGCCGCTGAACCACATCAAGGTGAT	May 03 2007	3	25329965
CGCTTCCAGTCGACGCGCGGGTCCCGCCGTATGCGCTGCACCATCGCACG[C/T]GCCATGTACGGGATGTCGTACGAAACGGCCCCAATCTCGGCCATGTTGAA	May 03 2007	3	26255141
TACCACGGTTGCGCTAGTCCAAAGTCTCCCGGGAACACCTGCTCAATGTA[A/G]AGCGTAATCAGCATGTAGATCGCCGCATTACCAAGCAACATTAGCAGCAT	May 03 2007	3	26414067
GTGCGCAGCCGCAGCCCGAGCACCAGCTGGTCCTCCAGGTTTTTCCGCGC[A/G]ATCTCCTTCTCGATGCGATAGTGCGCGTAGCTCTTGCCGCTGAACGACAC	May 03 2007	3	26521689
ACCAGCGCGTCCGAGTACAGGGCCGGCGTGTTCTGATCGCCACCCCCATC[A/C]GTGGCGCGTATCTTCAGCTCGTACACCTCCTGCCGTTCGCGATCGAGCGG	May 03 2007	3	26625717
TTCGTCTTGAGCACGAACGACCACTCGCGCTTGCTCACCTTGGACGAGAT[G/C]GTCGTGACGAGATCGTGCGAGCAGCTGTCCTCCACCCCCTCCACCTTTTC	May 03 2007	3	27081212
ACGGAGCGGAACTATATCAACACGCTCGAGAAGGGTATCGCCACCTACAT[C/A]GATGCCGTGTTTACCGACCAAACACCACCCGAACTGTGCGGCAAGAAGTA	May 03 2007	3	27738216
TTGATACTGCAGCCGATACAGCGGCTGCCCCGGTACCAGCTGCTGCTGAC[C/G]AGCCTGTTCAAGCAGCTGGTAAAGAAGCCGGGTGCGATCAGCAGGAACAC	May 03 2007	3	27738567
GACTGCTTCCGGCGCAGCGAGTTCGACGTGTTTCTGCGCTACGTCGAGCA[T/C]GTGAAGACGGTGGAGTCGATGCTGATGAGCTTCGAGCAGTATTCGAGCAG	May 03 2007	3	27739823
ACGTTCGGTGTCGCGCCACCCTTCACAATGTCGTCCAGCAGGACGCCCGT[G/A]ATCTCGAGCTCCTCGAAGTTACAGATGTAGCCGGAGCAGGTGATCGGTTC	May 03 2007	3	27760948
TCATCGGTGGGCACGGTTGCGCACTTCGAAATGTTCGTTGGTGACACCAG[T/G]AAAGGGTACGTTTGCTGTGACGGTTCATCCTTGTGCTGTGACTCGATTGA	May 03 2007	3	28334084
TGCACGTCGCAGGCTGCCTTCACGCGCGAGTACAGCTTCTGCACGTTGCT[C/T]TGCAGCTTGCGGTAAAACTCCAGCCCCTTGGCGCTCTTCGACAGCAAATC	May 03 2007	3	28435366
TGCCGAGCGTGAGCAGATTGCCGAACACCGCATTGCACGTGCCAAAGTCG[C/T]TGATCACCACGTTGATGCGCAGCAGATTCGGGCTCGTCGCTCTCGACTGC	May 03 2007	3	28546636
AGCACGCAACCGGCCGCCGTTAGGATGTGATTTTGGTTCAGGATCGAACC[A/C]CCGCAGAACGCAGCCGTACCGATCTGTACCGCAACCTGGGCCGGGAAAGC	May 03 2007	3	29490708
GTCCTGTTTTCGATGCCACGAGCGGCCAACGTCCACATCTGTGGGTTGGC[G/A]AAACTGGCCTGCTGCGAAGAGGCCGAATCAATCCTCCAGGAGCAAGGACT	May 03 2007	3	29700783
CAGGAGCAAGGACTTGGTTCGGTGGATAACTCAACGAAAATGTTGCTGCA[G/A]TCGTGCAACTGTCTGCCGGCCTGTATCTTTCTGAAGTACAAGACAGAGAT	May 03 2007	3	29700870
GAGTTGTCGACGCGTGGCGTCAGGTCGACCGAGTTGCTCTGGAACCCGGT[G/A]TAGTGCGTTTCCATCATGTAGAAGCGGGCCTGGTACGAGTCGAGCGGGTA	May 03 2007	3	29771975
CATAACTGAGCGTCAGGGCGTAGAATCTCTCCACCAGGGCACGAGTGAAC[C/T]GATGCTACACCTTGCTGGCATTGAATGAAATGACCACAGAGACTTTGATG	May 03 2007	3	29875490
GAGATCTCGTACGCCATCTTCGTGATCTTCAGTGCAATGCTGTTCTTCTC[T/C]TCGGCCACCGGTACTACCAGCATCAACTATCGCCTGCTACTAGTAGCCGT	May 03 2007	3	30634751
ACCATGTACGTGGCGTACTACATCCCGAACGGGCTCGAGTACGAGAACAA[A/G]AACAAGCGAGACATGTATGCGTTCCTAGCCGTACTGTACTGCATCACACT	May 03 2007	3	30643821
ACGTACAGCCCCTCCTTCCCCATCGCGGCCAGCTGGCGCCCCTTGGGCAT[A/G]AACATCACCAGAAACACGGTGGACGAGGTCGCCACCAGGCCGAACGCGAG	May 03 2007	3	30714554
CCAACCACAAAGATCCAAATGCTCTAGCCTATTTCCACCCATTAAGAGAT[T/G]TGACAATGAGTCGAGAGCCAATTGGCCCGTTATCGATACGATTTTATTGT	May 03 2007	3	30795041
ATGCTAACGCCCCGCTCCTGCTCGGTGAAGAGCGTGTCCGTGTAGCGCAG[A/G]TTGCGCTCCTCCATGTTGCGCAGCTGCGGATGCGTCTGCCGCACCAGACA	May 03 2007	3	31278400
AAAGCGGCAGAGCTGTACGATGAAAGTGATTTCCTCAAGAGTATCGCATC[G/C]CATTATAATCGAAACGTATCGCAACCGAATCGCGAACAATCCGATGCAAC	May 03 2007	3	31476262
ACCATCAGATACTGCAGGCGGTGCAGCATGCAGTTCAGCGCACCCAACCG[G/A]TACACTGTTCGCTGGTTGTGTGTCTGCTTTCCCACGGCCAGGAGGGCAAA	May 03 2007	3	31476668
ACCCTGGTGGACCGTCACACAGTAGACAAAGCAATTCTTCGAGGACTACG[T/C]TCAACTGCCGAGCTAATGATGCAAGGGACGAACCAAATGAATCTAAACGC	May 03 2007	3	31528400
GACTACTGGTCGAAGGGAACGCTCAAAGCGCTGTTCCTCGAGCACGAGGG[T/C]TACTTCGGTGCAGTCGGGTGCCTTTTGCAGTTCAACGGTGAGCTGCACGC	May 03 2007	3	32088608
AGCTGCTCGTGCAGCACCGCAAACTCGATCGAGCTCAGGTTCTGCAGGTT[A/G]AACTTCTTCAGTATGTCGTTCGTGTAGTTCTGGTGCAGCAGGCTGTCGCA	May 03 2007	3	32424434
AACTGGATGCCGTGCGATGCGTACCTGGTGGCGGCGTTCATTCAACCGGA[T/C]TGTGTGCTGAAGGCCCACAGCTATACGGTTGACGTGGAGCTGCACGGTGC	May 03 2007	3	32615771
CGCGACCTGAAGGAGCTGTTCATCCATCTGTCCTACCTGATGACGTACGG[C/G]ATCGGGCGGTTCAAGACGCTGCACGAGCGGTGCGTGGACGACGTGAAGAA	May 03 2007	3	32867571
CGCTCGTGCATCAGCACCATAAAGTACACCATCGCGATCATGCACGGCCC[A/G]CCGAACACGAGCGAGACGAGAAACGCGTTGCGCCACTTGCGAATCTCCTC	May 03 2007	3	32934509
TTCGGCACGACCGGCAGATCGATCTTCTTCAGGATGACCTGGTACGTGCC[G/A]GCCTTACCGAACACGTCCTTGCCCCAGCCGCTGGCAAAGCACGTCTCGTG	May 03 2007	3	33275471
CAGTCGCGATGGTACGCCACATTCGTTAGGACCGTCGGTGTAGCCTGCTT[G/A]TTGCAGTCGTAGCCCCACGAGCTAAGCCCGACCAGGTAGTACCGTTCGCT	May 03 2007	3	33282148
GTATCGCCCCGGCACGGCAACATCTCCGCGTCCTGTGCCGTGGTGCAGAG[G/A]AAGCTCGAATGCAGCTGAAACCGGCGTCCCATCAGCTTGCGCAGCGTCTG	May 03 2007	3	33282283
ACCTTGCTTGTCATACTGTACTGCGGGTGCAGGTAGATCCTTTCCATCTC[G/A]CTGTCGATGTGGGGTATCGGTTCGCGCACCGTACTCATGTCCCATTCACC	May 03 2007	3	33282601
GTCAAGTTCCTACGCCTTCAGTGGCACACCACGGCCCTGAACCGCTCCAT[C/T]GTGAAATGGAGCACAAAGTATCCGAAAATACTCGACTGCAGCTTCAATGC	May 03 2007	3	33748980
CTCGTGCAGTGGTTCTGGGAGGTGATGGAAGAGTTCACCAACCAGGAGCG[G/A]TCGCTGTTTCTGCGCTTCGTCTGGGGCCGGACGCGCCTGCCCCGCACCAT	May 03 2007	3	33853970
ACGCGCTGGACGAAGGAGCACGCCGCCAGCCCGCTGCGGAGTGAAATGTT[C/T]AACGAGCTGTTCGGGCTGATCGATCGGGGCGCGCTGAAAGCGCCGGCACA	May 03 2007	3	33898729
ATCTGTAATTCGGTTAAAAACTGCTTCCAGAAAAGATACTTCTGATAGCG[T/G]GGTCCCATCGCGGACAGCATGTAGTAGAGGTACATCAGCGTGTGGACAAA	May 03 2007	3	34028940
TAGTTTCGCCTCCACCTTCCTCCACCGGCACCAGATGGCGCTTGGTCAGG[G/T]TAAAGCTGATGCCCGTGATGGCGCGGTTTTGTTTCATCATTTTCAAAAAG	May 03 2007	3	34663699
TCGACAGTGCGCGATTTGATGCCGTTCGATGGCCTCGGACCATCACCACC[T/C]TCCTTGCCACCTTCCTCATCAACCGAGTTGCCAGTAATGAGAAAGTGTTC	May 03 2007	3	34683274
CCGGAATCGTACTGGCACGTATCCTTCCCTGGCGTGTACGTGCAGATGTG[C/T]GAGGCGAGAATGTTGGGCATCGATGACTGGCAGGACTGTTCCGAGATCAC	May 03 2007	3	34881877
AGGCCCGAATCCGTCAGCTTCGTGCAGCAGTACAGATGGAGCTGCTTGAG[C/T]GACACCAGATAGTAGTTGACGTACTGCATCGTGGCGTCCGTTGCCGCATT	May 03 2007	3	35232194
CGTACGTTCTGCGACAAAACAAAGCACGAGATCAGAGATGCGCTGCGCAA[C/T]GTGAGCAAAGAGGATCACACCAAAAGCGACTGTCTAGTAATTGTGGCGAT	May 03 2007	3	35505777
CCGTCTCCAGAGAAACCAATTTGCGTCGAAATACCAATGTATGCGGATCT[T/A]TTGGTGATGTACTCATCCTACGATCAATACGTTTCGTACCGTGACAAGGA	May 03 2007	3	35506062
CAGTCAGTATGTGCAGCAGCTCCTTGCAATGGGCACTCGCCCCAAGCTCG[A/G]CACAGAGCGATTGGATGAACCAAGACCCCTTGCTCGGATTGCGCCACGAG	May 03 2007	3	35507309
AACGATGGACAGGCGTCGCCAATGAACGGTTCCCACAACTGGTTCGCTTC[A/G]TATGACTTATCGGAAGCGTACAGTAGATTATTTTCTTTGCCGTGCGTCAT	May 03 2007	3	35507593
TCCTGGTTCAACCTGCAGGGGTACAGTTCCGGTCCGATTCCGACCCACAA[T/C]GACATACAGTCCTGCCTGGTGCGGCTCGGCGATAAGCAGCGGCCCTTTAT	May 03 2007	3	35719683
AAGCGGTTCGAGCACGAGCGCAACAATCGGTCGCGCGAGTTTATGCTCAA[G/A]CTGATCGCGATCCGGATGCTGGTCAATCTGGTCGTGTTTGTGATACTGCT	May 03 2007	3	36442467
GTGTACGCAGTGCCGTACTGCGAGCAGCGTCCCGTGCGCCCAATACGATG[G/T]ATGTAGTCCTCCGACGAGTTCGGATAGTCAAAGTTGATCACGTACTTGAC	May 03 2007	3	36849732
TTCTTCAGCAGATCGTCCACCTTCTTCTTCGTCTCGACGAAGATGATGAT[T/C]TTGTTCGTCGCATCCGAGGTGGCGATTTCCTTCAGCAGCTTCAGCAGCTT	May 03 2007	3	36849981
CCAACCGTACGGTCCAGCTCGACCATCATGGCGGCAAACTTACGCCGGCG[A/G]TAGTTTTCAATGTGTCCCAGATTTGCCACCGTTTCGTCCGGAGCGGGCAG	May 03 2007	3	36857281
CCGTACCTGCACGTGCGTACCACGATCGATTACTACGTGTTTCAGCCCCG[C/G]ATCGGTTCGACCTTGCGGGGTACGGTGAACTACGTCTCGAAGAATTTTGT	May 03 2007	3	37477055
CTATGGCGCGGTTGCGTACCGACGATGGGCCGCGCGATGGTGGTAAATGC[T/C]GCCCAGCTCGCTTCCTACTCGCAAGCCAAGGCGTACCTGGTCAGCTCGCA	May 03 2007	3	37636803
TGCTGCTCCTGTGGCTTGTCCGCCTCGAGCGGCGCAATCTTCACGGACGC[A/G]CCCGAAAACCGGATAATGTTCCGGATGTGCAGCCCCTTGGTGCCGATGAT	May 03 2007	3	37669061
TACTGCGATCGGTTGCGCTGCGCCCGACGCGCCTGTTTGTTCGAATCGGA[T/C]AGCTCCACCAGCAGCTTCGAACCGTCAAAGTCCACACCGTTCAGTCCAGC	May 03 2007	3	37669949
TTCCACACTCGGCAGCAACAGCGGTCGTAGCAGCAAGACCACCACCGGTG[G/C]CCTGCAAAAATCCTCCAGCAACGGTCTGGCGACGAGTCCACCGATCGATA	May 03 2007	3	38037713
TCTTCCTTCTTCCTGAAGAAGCGATTCGGCGTTGGTTATCGGTTGATTTG[T/C]GTGAAGGGTGCCAACTGTGATCGTGCTCGGCTGACGGGCATACTCCGGCA	May 03 2007	3	38102516
AGCGCCCGCGCCATACGCTGCAGCTCCTCCATGTTGCTGTCGTACTGGAG[G/C]CGCAGATCGATCAGCGGAAACTTCACCTCCTGCAGCAGCTTGATCACATC	May 03 2007	3	38128065
CTGGACGAGGTGGTCGTGAACCGTATCGCCGCCGGGGAGATCATACAGCG[T/C]CCCGCCAATGCGCTGAAAGAGATGATCGAAAACAGCCTGGACGCAAAGGC	May 03 2007	3	38566172
CCAACGGGAAAGCGCACAATGTTCGCCCCGGACGCATAGTACATCCGATG[G/A]TCGCGCATATCAAAGTACCCGTCCGCAACACGATCGCCGAGCGCGATGCC	May 03 2007	3	38712392
GTTCTATAGTGTCGGTGCGATGCAGCAGCGGTGGCGCATTTGCGGGGCTA[G/A]CGATGATGACGATGATGCTGGCACTACTGCTGACGACGACAATCGTTAGC	May 03 2007	3	38721870
GTCTGGCAGTAGAACCGGTGGTCCTTGCCGTCGATTTCAAAGATGGACAG[T/C]GTGCCCTTCCGGTAGATCTCGCTGCCCGGCGGCTGCCGTCTCGTGCAGAC	May 03 2007	3	39157192
TGCATCACGTCCATCGGCAAGCGTCATCTGCGAGCCAATATCATAGAGCC[T/A]TGGACGAACCGGGAGCGGTTGGAGATGCGTCTCCGGTGCATTCGGGAGTT	May 03 2007	3	39288016
TACGCCTTGCACATCGCGTTGCCGAACGTCCACTCGCCCAGGTGCATCGT[C/G]GTGATCAGGAACGGAATGCCAATCAGAAAGCACTGGTCGGCGATGGCCAG	May 03 2007	3	39607125
AAATCGATCGGCCGCTCGCCGTACCCGCAGTCGAGCAGATAGAGCAGCGC[G/A]AGCTGCGTCGCCATGCCCGCATTGCAGATCACCTGGGCCCAGTTCCGCTG	May 03 2007	3	39659430
AAGGTGGCGAACTATACCGGATCGAGCACAGCGGGTGGAAAAATGCGTCG[G/A]ACGCAGGGCGGCTACAGCTACCAGCCGCTGCCGCAGCAGGCCGCCGGCCC	May 03 2007	3	39660761
ACGATCAGCACGCGAACGAAGCGCATCATCTTCGACACCATGTCACCGGA[A/C]GCGACACGTCGCGTGAGAATCTTTGCAATCAGCCCATTGTTGATGCCGTA	May 03 2007	3	39839515
CTGCACACGCTCAACCTGGCGGAGAACCGGCTGCACACGCTCGACGACCG[G/T]CTGTTCAACGGGCTGTTCGTGCTGTCGAAGCTAACGCTCAACAACAACCT	May 03 2007	3	40294674
GGCGTGCCCGAATGGCCGATGAACGTGCCCGGCCCAGTCAGCTTGCGGTT[A/G]ATGATGACTTTCATGATTTTACCCAGCACCTCGTACACCGGCCCGGACAG	May 03 2007	3	40742430
ACGAAAAACATCTGCCGATTGTCCTTGTGCGGGAGCAGAAACAGCCGCAG[C/G]ACGGACGAGGTGGGGATTTTGAAATCGTACGTTTTACCGTGCAGCTGGAA	May 03 2007	3	40742679
ATAAACCAGCCGAGCACCTCCTCGCACCCGATCTCCACAACCTTGTCTAC[A/C]AGCGTTACATCGGAGAGGAGCGAGCTGCAGAAGCTGATGGAACAGTTGCA	May 03 2007	3	40758178
CTCAAATCAAGGATCTGCAGCTCCTTCAACCCACTCAGCGCCTTGTCGCC[T/C]ACCATCGAGATCTCGTTGTCGTGGATTTTTAGCATCTTTAGCCGCTTCAG	May 03 2007	3	41490364
AGCCGCTTCAGCATCCCGAAACCGGCGGCCGGAAGCAGCACAAAATGGTT[C/T]CGTGACACATCCAGATCCTCCAAGTCGAGGGCACAACTCACCGGAGGAGC	May 03 2007	3	41490454
CTGCTTTGCTATCATGCCAACCTGAAGGCATTTCACTGCAGCATTTGCAA[T/C]AAAATGTTTAAGGGCCATTTACCACAGCACATGCGAACGCATCTAAAGGT	May 03 2007	3	41786408
CATCTAAAGGTTCGTCCTCACGGTTGTGCTGTATGCGGTTCGGTGTTCTC[T/C]CAACGATCGCAGTTGATCGTTCACCAGCGAATTCATAGCGGTGAACGTCC	May 03 2007	3	41786498
CAGGCGTTTGCACACTCAAGTGTGCTGAAGCTGCACATCCGTAAACACAC[T/A]GGCGAAAAACCGTTTGAATGTCCGCTTTGTTCATCAAGCTTTTCGCAGCT	May 03 2007	3	41786686
ATTCCAATAGATTCTATAGAACTAGACGATCAGTCTAATCATACGCAACG[A/G]GTTATTCGTGTACGATGGAAAGGTCCCTCAAAGCCCAACGGAGTGTTAGT	May 03 2007	3	41937522
* Polymorphic sites are noted in square brackets. Flanking sequence was used for primer design.
