# Supplementary material for: Genetic Structure of a Local Population of the Anopheles gambiae Complex in Burkina Faso
Source: PLoS One. 2016 Jan 5;11(1):e0145308. doi: 10.1371/journal.pone.0145308 (PMC4701492; doi:10.1371/journal.pone.0145308)
Supplement: S4 Table — (XLSX) [file pone.0145308.s006.xlsx]

## Sheet: Feuil1
S4 Table. Genotype data for mosquito individuals typed on the Illumina chip.
	snpID	MSpos86147385s	MSpos86434388s	MSpos86683533s	MSpos86684554s	MSpos87210954s	MSpos87353038s	MSpos87533491s	MSpos87539803s	MSpos87772618s	MSpos87772689s	MSpos87773298s	MSpos87907341s	MSpos87908380s	MSpos87908581s	MSpos87913836s	MSpos87913964s	MSpos87914306s	MSpos87914373s	MSpos87952928s	MSpos88019441s	MSpos88019569s	MSpos88019767s	MSpos88044231s	MSpos88057721s	MSpos88188959s	MSpos88190580s	MSpos88191180s	MSpos88338278s	MSpos88363229s	MSpos88368576s	MSpos88368999s	MSpos88369407s	MSpos88410985s	MSpos88411261s	MSpos88427236s	MSpos88427425s	MSpos88938177s	MSpos89001789s	MSpos89004785s	MSpos89007926s	MSpos89459942s	MSpos89676747s	MSpos89678726s	MSpos89685224s	MSpos90394468s	MSpos90633459s	MSpos90875315s	MSpos90911351s
	chromosome	2L	2L	2L	2L	2L	2L	2L	2L	2L	2L	2L	2L	2L	2L	2L	2L	2L	2L	2L	2L	2L	2L	2L	2L	2L	2L	2L	2L	2L	2L	2L	2L	2L	2L	2L	2L	2L	2L	2L	2L	2L	2L	2L	2L	2L	2L	2L	2L
	position	209172	496175	745320	746341	1272741	1414825	1595278	1601590	1834405	1834476	1835085	1969128	1970167	1970368	1975623	1975751	1976093	1976160	2014715	2081228	2081356	2081554	2106018	2119508	2250746	2252367	2252967	2400065	2425016	2430363	2430786	2431194	2472772	2473048	2489023	2489212	2999964	3063576	3066572	3069713	3521729	3738534	3740513	3747011	4456255	4695246	4937102	4973138
	ref. allele	G	T	T	A	T	C	C	T	C	A	T	T	T	C	T	G	G	C	G	T	T	A	C	T	A	A	C	G	C	A	C	G	G	G	A	C	G	T	T	G	T	A	A	C	T	G	G	G
	var. allele	A	C	C	G	C	T	T	A	A	G	A	G	A	T	C	A	A	A	A	C	C	G	A	C	T	G	T	A	T	C	T	A	A	A	G	T	C	A	C	T	C	G	G	T	C	A	C	A
Mosquito ID	population*
G07-00021	Ac	G/G	C/T	T/T	A/A	T/T	C/C	C/C	T/T	C/C	A/A	T/T	T/T	T/T	C/C	C/T	A/G	G/G	C/C	A/A	T/T	C/T	A/A	A/A	T/T	A/T	A/A	C/C	G/G	C/C	A/A	C/C	G/G	G/G	G/G	A/A	C/C	C/C	A/A	C/C	G/G	C/T	A/G	G/G	C/T	T/T	G/G	G/G	G/G
G07-00028	Ag	G/G	C/C	T/T	G/G	C/C	T/T	C/T	A/A	A/A	G/G	A/A	T/T	T/T	T/T	C/C	G/G	A/A	A/A	A/A	C/C	C/C	G/G	C/C	C/C	A/T	G/G	T/T	A/A	T/T	C/C	T/T	A/A	A/A	A/A	G/G	T/T	C/C	A/A	T/T	T/T	C/T	A/G	A/G	T/T	C/T	G/G	C/G	A/G
G07-00023	Aa	G/G	C/C	T/T	G/G	T/T	T/T	T/T	A/A	A/A	A/A	A/A	T/T	T/T	C/C	C/C	A/A	A/A	C/C	A/A	T/T	C/C	G/G	C/C	C/C	A/T	A/A	C/C	G/G	C/C	C/C	C/C	A/A	A/A	G/G	G/G	T/T	C/C	A/A	C/C	G/G	T/T	G/G	A/A	T/T	T/T	G/G	G/G	G/G
G07-00032	Aa	G/G	C/C	T/T	G/G	T/T	T/T	T/T	A/A	A/A	A/A	A/A	T/T	T/T	C/C	C/C	A/A	A/A	C/C	A/A	T/T	C/C	G/G	C/C	C/C	A/T	A/A	C/C	G/G	C/C	C/C	C/C	A/A	A/A	G/G	G/G	T/T	C/C	A/A	C/C	G/G	T/T	G/G	A/A	T/T	T/T	G/G	G/G	G/G
G07-00011	Gd	G/G	C/C	T/T	G/G	C/C	T/T	T/T	A/A	A/A	G/G	A/A	T/T	T/T	T/T	C/C	G/G	A/G	A/A	A/A	C/C	C/C	G/G	C/C	C/C	A/T	G/G	T/T	A/A	T/T	C/C	T/T	A/A	A/A	A/A	G/G	T/T	C/C	A/A	T/T	T/T	C/C	G/G	A/A	T/T	T/T	G/G	G/G	G/G
G07-00309	Ac	A/G	C/C	T/T	A/G	C/T	C/T	C/T	A/T	C/C	A/G	A/T	T/T	T/T	C/T	C/C	A/G	A/G	A/C	A/A	T/T	C/C	A/A	A/C	C/T	A/T	A/A	C/C	A/A	C/T	A/C	C/T	A/G	G/G	A/G	A/G	C/T	C/C	A/A	C/C	G/G	T/T	A/G	A/A	C/C	T/T	G/G	G/G	G/G
G07-00187	Aa	G/G	C/C	T/T	G/G	T/T	T/T	T/T	A/A	A/A	A/A	A/A	T/T	T/T	C/C	C/C	A/A	A/A	C/C	A/A	T/T	C/C	G/G	C/C	C/C	A/T	A/A	C/C	G/G	C/C	C/C	C/C	A/A	A/A	G/G	G/G	T/T	C/C	A/A	C/C	G/G	T/T	G/G	A/A	T/T	T/T	G/G	G/G	G/G
G07-00311	Ac	A/A	T/T	T/T	A/A	T/T	C/C	C/C	T/T	C/C	A/A	T/T	T/T	T/T	C/C	C/T	A/G	G/G	C/C	A/A	T/T	C/C	A/A	C/C	T/T	A/T	A/A	C/C	G/G	C/C	A/A	C/C	G/G	G/G	G/G	A/A	C/C	G/G	A/A	C/C	G/G	C/T	A/G	A/G	T/T	T/T	A/G	G/G	G/G
GOUND-0417	Gd	G/G	C/C	T/T	A/G	T/T	C/T	C/C	T/T	C/C	A/A	T/T	T/T	T/T	C/C	C/C	A/A	G/G	C/C	A/A	T/T	C/C	A/A	A/C	T/T	A/T	A/A	C/C	G/G	C/C	A/A	C/C	G/G	G/G	G/G	A/A	C/C	G/G	T/T	C/C	T/T	C/T	A/A	A/A	C/C	C/T	G/G	G/G	G/G
G07-00022	Ac	A/G	C/T	T/T	A/A	T/T	C/C	C/C	T/T	C/C	A/A	T/T	T/T	T/T	C/C	T/T	G/G	G/G	C/C	A/A	T/T	C/T	A/A	A/C	T/T	A/T	A/A	C/C	G/G	C/C	A/A	C/C	G/G	G/G	G/G	A/A	C/C	G/G	T/T	C/C	G/T	C/T	A/G	A/A	C/C	C/T	A/G	G/G	G/G
G07-00031	Ag	G/G	C/C	T/T	G/G	C/C	T/T	T/T	A/A	A/A	G/G	A/A	T/T	T/T	T/T	C/C	G/G	A/A	A/A	A/A	C/C	C/C	G/G	C/C	C/C	A/T	G/G	T/T	A/A	T/T	C/C	T/T	A/A	A/A	A/A	G/G	T/T	C/C	A/A	T/T	T/T	T/T	G/G	G/G	T/T	T/T	A/A	C/G	A/A
G07-00024	Aa	G/G	C/C	T/T	G/G	T/T	T/T	T/T	A/A	A/A	A/A	A/A	T/T	T/T	C/C	C/C	A/A	A/A	C/C	A/A	T/T	C/C	G/G	C/C	C/C	A/T	A/A	C/C	G/G	C/C	C/C	C/C	A/A	A/A	G/G	G/G	T/T	C/C	A/A	C/C	G/G	T/T	G/G	A/A	T/T	T/T	G/G	G/G	G/G
G07-00034	Aa	G/G	C/C	T/T	G/G	T/T	T/T	T/T	A/A	A/A	A/A	A/A	T/T	T/T	C/C	C/C	A/A	A/A	C/C	A/A	T/T	C/C	G/G	C/C	C/C	A/T	A/A	C/C	G/G	C/C	C/C	C/C	A/A	A/A	G/G	G/G	T/T	C/C	A/A	C/C	G/G	T/T	G/G	A/A	T/T	T/T	G/G	G/G	G/G
G07-00042	Gd	G/G	C/C	T/T	G/G	C/C	T/T	T/T	A/A	A/A	G/G	A/A	T/T	T/T	T/T	C/C	G/G	A/G	A/A	A/A	C/C	C/C	G/G	C/C	C/C	A/T	G/G	T/T	A/A	T/T	C/C	T/T	A/A	A/A	A/A	G/G	T/T	C/C	A/A	T/T	T/T	C/C	G/G	A/A	C/T	T/T	G/G	G/G	G/G
G07-00310	Ac	A/A	T/T	T/T	A/G	T/T	C/C	C/C	T/T	C/C	A/A	T/T	T/T	T/T	C/C	C/T	A/G	G/G	C/C	A/A	T/T	C/T	A/A	A/C	T/T	A/T	A/A	C/C	G/G	C/C	A/A	C/C	G/G	G/G	G/G	A/A	C/C	C/G	A/T	C/C	G/T	C/C	G/G	A/A	C/C	T/T	G/G	G/G	A/A
GOUND-0033	Ag	G/G	C/C	T/T	G/G	C/C	T/T	T/T	A/A	A/A	G/G	A/A	T/T	T/T	T/T	C/C	G/G	A/G	A/C	A/A	C/C	C/C	G/G	C/C	C/C	A/T	G/G	T/T	A/A	T/T	C/C	T/T	A/A	A/A	A/A	G/G	T/T	C/C	A/T	T/T	G/T	T/T	A/G	A/G	C/T	C/C	G/G	C/G	A/A
G07-00188	Aa	G/G	C/C	T/T	G/G	T/T	T/T	T/T	A/A	A/A	A/A	A/A	T/T	T/T	C/C	C/C	A/A	A/A	C/C	A/A	T/T	C/C	G/G	C/C	C/C	A/T	A/A	C/C	G/G	C/C	C/C	C/C	A/A	A/A	G/G	G/G	T/T	C/C	A/A	C/C	G/G	T/T	G/G	A/A	T/T	T/T	G/G	G/G	G/G
GOUND-0419	Gd	G/G	C/C	T/T	G/G	C/C	T/T	T/T	A/A	A/A	G/G	A/A	T/T	T/T	T/T	C/C	G/G	A/G	A/A	A/A	C/C	C/C	G/G	C/C	C/C	A/T	G/G	T/T	A/A	T/T	C/C	T/T	A/A	A/A	A/A	G/G	T/T	C/C	A/A	T/T	T/T	C/C	G/G	A/A	T/T	T/T	G/G	G/G	G/G
G07-00033	Ac	G/G	C/C	T/T	A/G	T/T	C/T	C/T	A/T	A/C	A/G	A/T	T/T	T/T	C/T	T/T	G/G	G/G	A/C	A/A	C/T	C/T	A/G	A/C	C/T	A/T	A/G	C/T	G/G	C/C	A/A	C/C	A/G	G/G	G/G	A/A	C/C	G/G	A/T	C/C	G/G	C/T	G/G	A/A	C/C	T/T	A/G	G/G	G/G
G07-00054	Ag	G/G	C/C	T/T	G/G	C/C	T/T	T/T	A/A	A/A	G/G	A/A	T/T	T/T	T/T	C/C	G/G	A/A	A/A	A/A	C/C	C/C	G/G	C/C	C/C	A/T	G/G	T/T	A/A	T/T	C/C	T/T	A/A	A/A	A/A	G/G	T/T	C/C	A/A	T/T	T/T	C/T	G/G	A/G	T/T	T/T	A/G	G/G	G/G
G07-00025	Aa	G/G	C/C	T/T	G/G	T/T	T/T	T/T	A/A	A/A	A/A	A/A	T/T	T/T	C/C	C/C	A/A	A/A	C/C	A/A	T/T	C/C	G/G	C/C	C/C	A/T	A/A	C/C	G/G	C/C	C/C	C/C	A/A	A/A	G/G	G/G	T/T	C/C	A/A	C/C	G/G	T/T	G/G	A/A	T/T	T/T	G/G	G/G	G/G
G07-00035	Aa	G/G	C/C	T/T	G/G	T/T	T/T	T/T	A/A	A/A	A/A	A/A	T/T	T/T	C/C	C/C	A/A	A/G	C/C	A/A	T/T	C/C	G/G	C/C	C/C	A/T	A/A	C/C	G/G	C/C	C/C	C/C	A/A	A/A	G/G	G/G	T/T	C/C	A/A	C/C	G/G	T/T	G/G	A/A	T/T	T/T	G/G	G/G	G/G
G07-00109	Gd	G/G	C/C	T/T	G/G	C/C	T/T	T/T	A/A	A/A	G/G	A/A	T/T	T/T	T/T	C/C	G/G	A/G	A/A	A/A	C/C	C/C	G/G	C/C	C/C	A/T	G/G	T/T	A/A	T/T	C/C	T/T	A/A	A/A	A/A	G/G	T/T	C/C	A/A	T/T	T/T	C/C	A/G	A/A	C/T	T/T	G/G	G/G	G/G
G07-00186	Ag	G/G	C/C	T/T	G/G	C/C	T/T	T/T	A/A	A/A	G/G	A/A	T/T	T/T	T/T	C/C	G/G	A/G	A/A	A/A	C/C	C/C	G/G	C/C	C/C	A/T	A/G	T/T	A/A	T/T	C/C	C/T	A/A	A/A	A/A	G/G	T/T	G/G	A/A	T/T	T/T	T/T	A/G	A/A	C/T	NA	A/G	G/G	NA
GOUND-0044	Ag	G/G	C/C	T/T	NA	C/C	T/T	T/T	A/T	A/A	G/G	A/A	T/T	T/T	T/T	C/C	G/G	A/A	A/A	A/A	C/C	C/C	G/G	NA	C/C	NA	NA	T/T	A/A	T/T	C/C	T/T	A/A	A/A	NA	G/G	T/T	NA	NA	NA	G/G	T/T	NA	A/G	C/T	T/T	G/G	G/G	G/G
G07-00191	Aa	G/G	C/C	T/T	G/G	T/T	T/T	T/T	A/A	A/A	A/A	A/A	T/T	T/T	C/C	C/C	A/A	A/A	C/C	A/A	C/T	C/C	G/G	C/C	C/C	A/T	A/G	C/C	G/G	C/C	C/C	C/C	A/A	A/A	G/G	G/G	T/T	C/C	A/A	C/C	G/G	T/T	G/G	A/A	T/T	T/T	G/G	G/G	G/G
GOUND-0420	Gd	G/G	C/C	T/T	G/G	C/C	T/T	T/T	A/A	A/A	G/G	A/A	T/T	T/T	T/T	C/C	G/G	A/G	A/A	A/A	C/C	C/C	G/G	C/C	C/C	A/T	G/G	T/T	A/A	T/T	C/C	T/T	A/A	A/A	A/A	G/G	T/T	C/C	A/A	C/T	G/T	C/C	A/G	A/A	C/T	T/T	G/G	G/G	G/G
G07-00036	Ac	A/G	T/T	T/T	A/A	T/T	C/C	C/C	T/T	C/C	A/A	T/T	G/T	T/T	C/C	C/T	A/G	G/G	C/C	A/A	T/T	C/C	A/A	A/C	T/T	T/T	A/G	C/C	G/G	C/C	A/A	C/C	G/G	G/G	A/G	A/A	C/T	C/G	A/T	C/C	G/T	C/T	A/G	A/A	C/T	T/T	A/G	C/G	G/G
G07-00072	Ag	G/G	C/C	T/T	G/G	C/C	T/T	T/T	A/A	A/A	G/G	A/A	T/T	T/T	T/T	C/C	G/G	A/G	A/A	A/A	C/C	C/C	G/G	C/C	C/C	A/T	G/G	T/T	A/A	T/T	C/C	T/T	A/A	A/A	A/A	G/G	T/T	C/C	A/T	T/T	G/T	T/T	G/G	A/G	T/T	T/T	G/G	G/G	G/G
G07-00026	Aa	G/G	C/C	T/T	G/G	T/T	T/T	T/T	A/A	A/A	A/A	A/A	T/T	T/T	C/C	C/C	A/A	A/A	C/C	A/A	T/T	C/C	G/G	C/C	C/C	A/T	A/A	C/C	G/G	C/C	C/C	C/C	A/A	A/A	G/G	G/G	T/T	C/C	A/A	C/C	G/G	T/T	G/G	A/A	T/T	T/T	G/G	G/G	G/G
G07-00046	Aa	G/G	C/C	T/T	G/G	T/T	T/T	T/T	A/A	A/A	A/A	A/A	T/T	T/T	C/C	C/C	A/A	A/G	C/C	A/A	T/T	C/C	G/G	C/C	C/C	A/T	A/A	C/C	G/G	C/C	C/C	C/C	A/A	A/A	G/G	G/G	T/T	C/C	A/A	C/C	G/G	T/T	G/G	A/A	T/T	T/T	G/G	G/G	G/G
G07-00114	Gd	G/G	C/C	T/T	G/G	C/C	T/T	T/T	A/A	A/A	G/G	A/A	T/T	T/T	T/T	C/C	G/G	A/G	A/A	A/A	C/C	C/C	G/G	C/C	C/C	A/T	G/G	T/T	A/A	T/T	C/C	T/T	A/A	A/A	A/A	G/G	T/T	C/C	A/A	C/T	G/T	C/C	A/G	A/A	C/T	T/T	G/G	G/G	G/G
G07-00298	Ag	G/G	C/C	T/T	G/G	C/C	T/T	T/T	A/A	A/A	G/G	A/A	T/T	T/T	T/T	C/C	G/G	A/G	A/A	A/A	C/C	C/C	G/G	C/C	C/C	A/T	G/G	T/T	A/A	T/T	C/C	T/T	A/A	A/A	A/A	G/G	T/T	C/C	A/A	T/T	T/T	T/T	G/G	G/G	T/T	T/T	A/A	C/G	A/G
G07-00173	Aa	G/G	C/C	T/T	G/G	T/T	T/T	T/T	A/A	A/A	A/A	A/T	T/T	T/T	C/C	C/C	A/A	A/A	C/C	A/A	T/T	C/C	G/G	C/C	C/C	A/T	A/A	C/C	G/G	C/C	C/C	C/C	A/A	A/A	G/G	G/G	T/T	C/C	A/A	C/C	G/G	T/T	G/G	A/A	T/T	T/T	G/G	G/G	G/G
GOUND-0422	Gd	G/G	C/T	T/T	A/G	C/T	T/T	C/T	A/T	A/C	A/G	A/T	T/T	T/T	C/T	C/C	A/G	A/G	A/C	A/A	C/T	C/C	A/G	C/C	C/T	A/T	A/G	T/T	A/G	C/T	A/C	C/T	A/G	G/G	A/G	G/G	C/T	C/G	A/A	C/T	G/T	C/C	A/G	A/A	C/T	T/T	G/G	G/G	G/G
G07-00012	Gd	G/G	C/T	T/T	A/G	C/T	C/T	C/T	A/T	A/C	A/G	A/T	T/T	T/T	C/T	C/C	A/G	G/G	A/C	A/A	C/T	C/C	A/G	A/C	C/T	A/T	A/G	C/T	A/G	C/T	A/C	C/T	A/G	A/G	A/G	A/G	C/T	C/C	A/A	C/T	G/T	C/C	A/G	A/A	C/T	T/T	A/G	G/G	G/G
G07-00039	Ac	A/A	C/C	T/T	A/A	T/T	C/C	C/C	T/T	C/C	A/A	T/T	T/T	T/T	C/C	C/T	A/G	G/G	C/C	A/A	T/T	C/T	A/A	A/A	T/T	A/T	A/A	C/C	G/G	C/C	A/A	C/C	G/G	G/G	G/G	A/A	C/C	C/C	A/T	C/C	G/T	T/T	A/A	A/G	C/C	T/T	A/G	G/G	G/G
G07-00092	Ag	G/G	C/C	T/T	G/G	C/C	T/T	T/T	A/A	A/A	G/G	A/A	T/T	T/T	T/T	C/C	G/G	A/A	A/A	A/A	C/C	C/C	G/G	C/C	C/C	A/T	G/G	T/T	A/A	T/T	C/C	T/T	A/A	A/A	A/A	G/G	T/T	C/C	A/A	T/T	T/T	C/T	A/G	A/A	T/T	C/T	A/G	G/G	G/G
G07-00030	Aa	G/G	C/C	T/T	G/G	T/T	T/T	T/T	A/A	A/A	A/A	A/A	T/T	T/T	C/C	C/C	A/A	A/A	C/C	A/A	T/T	C/C	G/G	C/C	C/C	A/T	A/A	C/C	G/G	C/C	C/C	C/C	A/A	A/A	G/G	G/G	T/T	C/C	A/A	C/C	G/G	T/T	G/G	A/A	T/T	T/T	G/G	G/G	G/G
G07-00047	Aa	G/G	C/C	T/T	G/G	T/T	T/T	T/T	A/A	A/A	A/A	A/A	T/T	T/T	C/C	C/C	A/A	A/A	C/C	A/A	T/T	C/C	G/G	C/C	C/C	A/T	A/A	C/C	G/G	C/C	C/C	C/C	A/A	A/A	G/G	G/G	T/T	C/C	A/A	C/C	G/G	T/T	G/G	A/A	T/T	T/T	G/G	G/G	G/G
G07-00132	Gd	G/G	C/C	T/T	G/G	C/C	T/T	T/T	A/A	A/A	G/G	A/A	T/T	T/T	T/T	C/C	G/G	A/G	A/A	A/A	C/C	C/C	G/G	C/C	C/C	A/T	G/G	T/T	A/A	T/T	C/C	T/T	A/A	A/A	A/A	G/G	T/T	C/C	A/A	T/T	T/T	C/C	A/G	A/A	C/T	T/T	G/G	G/G	G/G
G07-00067	Aa	G/G	C/C	T/T	G/G	T/T	T/T	T/T	A/A	A/A	A/A	A/A	T/T	T/T	C/C	C/C	A/A	A/A	C/C	A/A	T/T	C/C	G/G	C/C	C/C	A/T	A/A	C/C	G/G	C/C	C/C	C/C	A/A	A/A	G/G	G/G	T/T	C/C	A/A	C/C	G/G	T/T	G/G	A/A	T/T	T/T	G/G	G/G	G/G
GOUND-0435	Gd	G/G	C/T	T/T	A/G	C/T	T/T	C/T	A/T	A/C	A/G	A/T	T/T	T/T	C/T	C/C	A/G	G/G	A/C	A/A	C/T	C/C	A/G	C/C	C/T	A/T	A/G	T/T	A/G	C/T	A/C	C/T	A/G	A/G	A/G	A/G	C/T	C/C	A/A	C/T	G/T	C/C	G/G	A/A	T/T	T/T	G/G	G/G	G/G
G07-00179	Aa	G/G	C/C	T/T	G/G	T/T	T/T	T/T	A/A	A/A	A/A	A/A	T/T	T/T	C/C	C/C	A/A	A/G	C/C	A/A	T/T	C/T	G/G	C/C	C/C	A/T	A/A	C/C	G/G	C/C	C/C	C/C	A/A	A/A	G/G	G/G	T/T	C/C	A/A	C/C	G/G	T/T	G/G	A/A	T/T	T/T	G/G	G/G	G/G
G07-00171	Aa	G/G	C/C	T/T	G/G	T/T	T/T	T/T	A/A	A/A	A/A	A/A	T/T	T/T	C/C	C/C	A/A	A/G	C/C	A/A	T/T	C/C	G/G	C/C	C/C	A/T	A/A	C/C	G/G	C/C	C/C	C/C	A/A	A/A	G/G	G/G	T/T	C/C	A/A	C/C	G/G	T/T	G/G	A/A	T/T	T/T	G/G	G/G	G/G
G07-00048	Ac	A/G	T/T	T/T	A/A	T/T	C/C	C/C	T/T	C/C	A/A	T/T	T/T	T/T	C/C	C/T	A/G	G/G	C/C	A/A	T/T	C/T	A/A	A/A	T/T	A/T	A/A	C/C	G/G	C/C	A/A	C/C	A/G	G/G	G/G	A/A	C/C	G/G	A/T	C/T	G/T	C/T	A/G	A/G	C/C	T/T	A/G	G/G	G/G
G07-00093	Ag	G/G	C/C	T/T	G/G	C/C	T/T	T/T	A/A	A/A	G/G	A/A	T/T	T/T	T/T	C/C	G/G	A/G	A/C	A/A	C/C	C/C	G/G	C/C	C/C	A/T	G/G	C/T	A/G	T/T	C/C	T/T	A/A	A/A	A/G	G/G	T/T	C/C	A/A	C/T	G/T	C/T	A/G	G/G	T/T	T/T	A/A	C/G	A/G
G07-00052	Aa	G/G	C/C	T/T	G/G	T/T	T/T	T/T	A/A	A/A	A/A	A/A	T/T	T/T	C/C	C/C	A/A	A/A	C/C	A/A	T/T	C/C	G/G	C/C	C/C	A/T	A/A	C/C	G/G	C/C	C/C	C/C	A/A	A/A	G/G	G/G	T/T	C/C	A/A	C/C	G/G	T/T	G/G	A/A	T/T	T/T	G/G	G/G	G/G
G07-00049	Aa	G/G	C/C	T/T	G/G	T/T	T/T	T/T	A/A	A/A	A/A	A/A	T/T	T/T	C/C	C/C	A/A	A/A	C/C	A/A	T/T	C/C	G/G	C/C	C/C	A/T	A/A	C/C	G/G	C/C	C/C	C/C	A/A	A/A	G/G	G/G	T/T	C/C	A/A	C/C	G/G	T/T	G/G	A/A	T/T	T/T	G/G	G/G	G/G
G07-00139	Gd	G/G	C/C	T/T	G/G	C/C	T/T	T/T	A/A	A/A	G/G	A/A	T/T	T/T	T/T	C/C	G/G	A/G	A/A	A/A	C/C	C/C	G/G	C/C	C/C	A/T	G/G	T/T	A/A	T/T	C/C	T/T	A/A	A/A	A/A	G/G	T/T	C/C	A/T	C/T	T/T	C/C	A/A	A/A	C/C	T/T	G/G	G/G	G/G
G07-00168	Aa	G/G	C/C	T/T	G/G	T/T	T/T	T/T	A/A	A/A	A/A	A/A	T/T	T/T	C/C	C/C	A/A	A/G	C/C	A/A	T/T	C/C	G/G	C/C	C/C	A/T	A/A	C/C	G/G	C/C	C/C	C/C	A/A	A/A	G/G	G/G	T/T	C/C	A/A	C/C	G/G	T/T	G/G	A/A	T/T	T/T	A/G	G/G	G/G
G07-00181	Aa	G/G	NA	T/T	G/G	T/T	T/T	T/T	A/A	A/A	A/A	A/A	T/T	T/T	C/C	NA	A/A	A/G	C/C	A/A	T/T	C/C	G/G	C/C	NA	A/T	A/G	NA	G/G	C/C	C/C	C/C	A/A	A/A	G/G	G/G	NA	C/C	NA	NA	G/G	T/T	G/G	A/A	T/T	C/T	A/G	C/G	G/G
GOUND-0413	Gd	NA	C/C	T/T	A/G	C/C	T/T	T/T	A/A	A/A	G/G	A/T	T/T	T/T	T/T	C/C	G/G	A/G	A/A	A/A	C/C	C/C	G/G	NA	C/C	A/T	NA	T/T	A/A	C/T	C/C	T/T	A/A	A/A	A/A	G/G	T/T	C/C	NA	T/T	T/T	C/C	NA	A/A	T/T	T/T	G/G	G/G	G/G
G07-00176	Aa	NA	NA	T/T	G/G	T/T	T/T	C/T	A/A	A/A	A/A	NA	T/T	T/T	C/C	C/C	A/A	A/A	C/C	A/A	T/T	C/C	G/G	C/C	C/C	NA	NA	C/C	G/G	C/C	C/C	C/C	A/A	A/A	G/G	G/G	T/T	C/C	NA	NA	G/G	NA	G/G	A/A	T/T	NA	G/G	G/G	G/G
G07-00251	Ac	A/A	C/C	T/T	A/A	T/T	C/C	T/T	A/T	C/C	A/A	A/T	T/T	T/T	C/C	T/T	G/G	G/G	C/C	A/A	T/T	T/T	A/A	A/C	T/T	A/T	A/A	C/C	G/G	C/C	A/A	C/T	A/G	G/G	G/G	A/A	C/T	C/C	NA	NA	G/G	T/T	NA	A/A	C/T	T/T	A/G	C/G	NA
G07-00169	Ag	G/G	C/C	T/T	G/G	C/C	T/T	C/T	A/A	A/A	G/G	A/A	T/T	T/T	T/T	C/C	G/G	A/A	A/C	A/A	C/C	C/C	G/G	C/C	C/C	A/T	G/G	C/T	A/G	C/T	C/C	T/T	A/A	A/A	A/G	G/G	T/T	C/C	NA	C/T	G/T	T/T	A/A	A/G	C/T	T/T	A/G	C/C	A/G
G07-00065	Aa	G/G	C/C	T/T	G/G	T/T	T/T	T/T	A/A	A/A	A/A	A/A	T/T	T/T	C/C	C/C	A/A	A/A	C/C	A/A	T/T	C/C	G/G	C/C	C/C	A/T	A/A	C/C	G/G	C/C	C/C	C/C	A/A	A/A	G/G	G/G	T/T	C/C	A/A	C/C	G/G	T/T	G/G	A/A	NA	T/T	G/G	G/G	G/G
G07-00050	Aa	G/G	C/T	T/T	G/G	T/T	T/T	T/T	A/A	A/A	A/A	A/A	T/T	T/T	C/C	C/C	A/A	A/G	C/C	A/A	T/T	C/C	G/G	C/C	C/C	A/T	A/A	C/C	A/G	C/C	C/C	C/C	A/A	A/A	G/G	G/G	T/T	C/C	A/A	C/C	G/G	T/T	G/G	A/A	T/T	T/T	G/G	G/G	G/G
G07-00142	Gd	G/G	T/T	T/T	A/G	C/T	T/T	C/T	A/T	A/C	A/G	A/T	T/T	T/T	C/T	C/C	A/G	G/G	A/C	A/A	C/T	C/C	A/G	C/C	C/T	A/T	A/G	C/T	A/G	C/T	A/C	C/T	A/G	G/G	A/G	A/G	C/T	C/C	A/A	C/T	G/T	C/C	A/G	A/A	C/C	T/T	G/G	G/G	G/G
G07-00159	Gd	G/G	C/C	T/T	G/G	C/C	T/T	T/T	A/A	A/A	G/G	A/A	T/T	T/T	T/T	C/C	G/G	A/G	A/A	A/A	C/C	C/C	G/G	C/C	C/C	A/T	G/G	T/T	A/A	T/T	C/C	T/T	A/A	A/A	A/A	G/G	T/T	C/C	A/A	T/T	T/T	C/C	G/G	A/A	T/T	T/T	G/G	G/G	G/G
G07-00184	Aa	G/G	T/T	T/T	G/G	T/T	T/T	T/T	A/A	A/A	A/A	A/A	T/T	T/T	C/C	C/C	A/A	A/A	C/C	A/A	T/T	C/C	G/G	C/C	C/C	A/T	A/A	C/C	G/G	C/C	C/C	C/C	A/A	A/A	G/G	G/G	T/T	C/C	A/A	C/C	G/G	T/T	G/G	A/A	T/T	T/T	G/G	G/G	G/G
GOUND-0415	Gd	G/G	C/C	T/T	G/G	C/C	T/T	T/T	A/A	A/A	G/G	A/A	T/T	T/T	T/T	C/C	G/G	A/G	A/A	A/A	C/C	C/C	G/G	C/C	C/C	A/T	G/G	T/T	A/A	T/T	C/C	T/T	A/A	A/A	A/A	G/G	T/T	C/C	A/A	T/T	T/T	C/C	G/G	A/A	C/T	T/T	G/G	G/G	G/G
G07-00271	Ac	G/G	T/T	T/T	A/A	T/T	C/C	C/C	T/T	C/C	A/A	T/T	T/T	T/T	C/C	NA	A/G	G/G	C/C	A/A	T/T	C/T	A/A	A/A	T/T	A/T	A/A	C/C	G/G	C/C	A/A	C/C	G/G	G/G	G/G	A/A	C/C	G/G	A/T	T/T	G/T	C/T	A/G	A/A	C/T	T/T	G/G	G/G	G/G
G07-00175	Ag	G/G	NA	T/T	A/G	C/C	T/T	NA	NA	A/A	G/G	NA	T/T	T/T	T/T	C/C	A/G	A/G	A/A	A/A	C/C	C/T	G/G	NA	NA	A/T	G/G	T/T	A/A	T/T	NA	NA	NA	A/A	A/A	G/G	T/T	C/G	NA	T/T	G/T	T/T	G/G	G/G	T/T	C/T	G/G	NA	G/G
G07-00066	Aa	G/G	C/C	T/T	G/G	T/T	T/T	T/T	A/A	A/A	A/A	A/A	T/T	T/T	C/C	C/C	A/A	A/A	C/C	A/A	T/T	C/C	G/G	C/C	C/C	A/T	A/A	C/C	G/G	C/C	C/C	C/C	A/A	A/A	G/G	G/G	T/T	C/C	A/A	C/C	G/G	T/T	G/G	A/A	T/T	T/T	G/G	G/G	G/G
G07-00060	Aa	G/G	C/C	T/T	G/G	T/T	T/T	T/T	A/A	A/A	A/A	A/A	T/T	T/T	C/C	C/C	A/A	A/A	C/C	A/A	T/T	C/C	G/G	C/C	C/C	A/T	A/A	C/C	G/G	C/C	C/C	C/C	A/A	A/A	G/G	G/G	T/T	C/C	A/A	C/C	G/G	T/T	G/G	A/A	T/T	T/T	G/G	G/G	G/G
G07-00143	Gd	G/G	C/C	T/T	G/G	C/C	T/T	T/T	A/A	A/A	G/G	A/A	T/T	T/T	T/T	C/C	G/G	A/G	A/A	A/A	C/C	C/C	G/G	C/C	C/C	A/T	G/G	T/T	A/A	T/T	C/C	T/T	A/A	A/A	A/A	G/G	T/T	C/C	A/A	C/T	G/T	C/C	A/G	A/A	C/T	T/T	G/G	G/G	G/G
G07-00224	Gd	A/G	T/T	T/T	A/G	C/T	C/T	C/T	A/T	C/C	A/G	A/T	T/T	T/T	C/T	C/T	G/G	G/G	A/C	A/A	C/T	C/T	A/G	A/C	C/T	A/T	A/G	C/T	A/G	C/T	A/C	C/T	A/G	NA	A/A	A/G	C/T	C/C	A/T	C/T	T/T	C/T	G/G	A/A	C/C	T/T	G/G	G/G	G/G
G07-00202	Aa	G/G	C/C	T/T	G/G	T/T	T/T	T/T	A/A	A/A	A/A	A/A	T/T	T/T	C/C	C/C	A/A	A/A	C/C	A/A	T/T	C/C	G/G	C/C	C/C	A/T	A/A	C/C	G/G	C/C	C/C	C/C	A/A	A/A	G/G	G/G	T/T	C/C	A/A	C/C	G/G	T/T	G/G	A/A	T/T	T/T	G/G	G/G	G/G
G07-00185	Aa	G/G	C/C	T/T	G/G	T/T	T/T	T/T	A/A	A/A	A/A	A/A	T/T	T/T	C/C	C/C	A/A	A/G	C/C	A/A	T/T	C/C	G/G	C/C	C/C	A/T	A/A	C/C	G/G	C/C	C/C	C/C	A/A	A/A	G/G	G/G	T/T	C/C	A/A	C/C	G/G	T/T	G/G	A/A	T/T	T/T	G/G	G/G	G/G
GOUND-0416	Gd	G/G	C/C	T/T	A/G	T/T	C/T	C/C	T/T	C/C	A/A	T/T	T/T	T/T	C/C	C/C	A/A	G/G	C/C	A/A	T/T	C/C	A/A	A/C	T/T	A/T	A/A	C/C	G/G	C/C	A/A	C/C	G/G	G/G	G/G	A/A	C/C	G/G	T/T	C/C	T/T	C/T	A/A	A/A	C/C	T/T	G/G	G/G	G/G
G07-00180	Aa	G/G	C/C	T/T	G/G	T/T	T/T	T/T	A/A	A/A	A/A	A/A	T/T	T/T	C/C	C/C	A/A	A/G	C/C	A/A	T/T	C/C	G/G	C/C	C/C	A/T	A/A	C/C	G/G	C/C	C/C	C/C	A/A	A/A	G/G	G/G	T/T	C/C	A/A	C/C	G/G	T/T	G/G	A/A	T/T	T/T	G/G	G/G	G/G
A07-1731	Gd	G/G	C/T	T/T	G/G	C/C	T/T	T/T	A/A	A/A	G/G	A/A	T/T	T/T	T/T	C/C	G/G	A/A	A/A	A/A	C/C	C/C	G/G	C/C	C/C	A/T	G/G	T/T	A/A	T/T	C/C	T/T	A/A	A/A	A/A	G/G	T/T	C/C	A/A	C/T	G/T	C/C	A/G	A/A	C/T	T/T	G/G	G/G	G/G
A07-1741	Gd	G/G	C/T	T/T	G/G	C/C	T/T	T/T	A/A	A/A	A/G	A/A	T/T	T/T	T/T	C/T	G/G	A/A	A/A	A/A	C/C	C/C	G/G	C/C	C/C	A/T	G/G	T/T	A/A	T/T	C/C	T/T	A/A	A/A	A/A	G/G	T/T	C/C	A/A	C/T	G/T	C/T	A/G	A/A	T/T	T/T	G/G	G/G	G/G
A07-1758	Gd	G/G	C/T	T/T	A/G	C/T	T/T	C/T	A/T	A/C	A/G	A/T	T/T	T/T	C/T	C/C	A/G	A/G	A/C	A/A	C/T	C/C	A/G	C/C	C/T	A/T	A/G	C/T	A/G	C/T	A/C	C/T	A/G	A/G	A/G	A/G	C/T	C/G	A/A	C/T	G/T	C/C	A/G	A/A	C/T	T/T	G/G	G/G	G/G
A07-1779	Gd	G/G	C/T	T/T	A/G	C/T	T/T	T/T	A/A	A/A	A/G	A/A	T/T	T/T	C/T	C/C	A/G	A/A	A/C	A/A	C/T	C/C	G/G	C/C	C/C	A/T	A/G	C/T	A/G	C/T	A/C	C/T	A/G	A/G	A/G	A/G	C/T	C/G	A/T	C/T	T/T	C/C	G/G	A/G	T/T	T/T	G/G	G/G	G/G
A07-1790	Gd	G/G	C/T	T/T	A/G	C/T	T/T	C/T	A/T	A/C	A/G	A/T	T/T	T/T	C/T	C/C	A/G	A/G	A/C	A/A	C/T	C/C	A/G	C/C	C/T	A/T	A/G	C/T	A/G	C/T	A/C	C/T	A/G	A/G	A/G	A/G	C/T	C/G	A/A	C/T	G/T	C/C	A/G	A/A	C/T	T/T	G/G	G/G	G/G
A07-1805	Gd	G/G	C/T	T/T	A/G	C/T	T/T	C/T	A/T	A/C	A/G	A/T	T/T	T/T	C/T	C/C	A/G	A/G	A/C	A/A	C/T	C/C	A/G	C/C	C/T	A/T	A/G	C/T	A/G	C/T	A/C	C/T	A/G	A/G	A/G	A/G	C/T	C/G	A/A	C/T	G/T	C/C	G/G	A/A	T/T	T/T	G/G	G/G	G/G
A07-1817	Ag	G/G	C/C	T/T	G/G	C/C	T/T	T/T	A/A	A/A	G/G	A/A	T/T	T/T	T/T	C/C	G/G	A/A	C/C	A/A	C/C	C/C	G/G	C/C	C/C	A/T	G/G	C/C	G/G	C/T	C/C	T/T	A/A	A/A	A/G	G/G	T/T	C/C	A/T	C/T	G/G	T/T	A/A	A/A	C/T	C/T	G/G	G/G	G/G
A07-1832	Ac	A/G	C/T	T/T	A/G	T/T	C/C	NA	T/T	C/C	A/A	T/T	T/T	T/T	C/C	C/T	A/G	G/G	C/C	A/A	T/T	C/C	A/A	C/C	T/T	A/T	A/A	C/C	G/G	C/C	A/A	C/C	G/G	G/G	G/G	A/A	C/C	G/G	A/T	C/C	G/T	T/T	A/G	A/A	C/C	C/T	G/G	G/G	G/G
A08-3792	Gd	G/G	C/T	T/T	G/G	C/C	T/T	T/T	A/A	A/A	G/G	A/A	T/T	T/T	T/T	C/C	G/G	A/A	A/A	A/A	C/C	C/C	G/G	C/C	C/C	A/T	G/G	T/T	A/A	T/T	C/C	T/T	A/A	A/A	A/A	G/G	T/T	C/C	A/A	T/T	T/T	C/C	G/G	A/A	T/T	T/T	G/G	G/G	G/G
A08-3802	Gd	G/G	C/T	T/T	A/G	C/T	T/T	C/T	A/T	A/C	A/G	A/T	T/T	T/T	C/T	C/C	A/G	A/G	A/C	A/A	C/T	C/C	A/G	C/C	C/T	A/T	A/G	C/T	A/G	C/T	A/C	C/T	A/G	A/G	A/G	A/G	C/T	C/G	A/A	C/T	G/T	C/C	A/G	A/A	C/T	T/T	G/G	G/G	G/G
A08-3811	Ac	A/G	T/T	T/T	A/A	T/T	C/C	NA	NA	C/C	A/A	T/T	T/T	T/T	C/C	C/C	A/A	G/G	C/C	A/A	T/T	C/C	A/A	C/C	T/T	A/T	A/A	C/C	G/G	C/C	A/A	C/C	G/G	G/G	G/G	A/A	C/C	G/G	A/A	C/C	T/T	T/T	A/G	A/G	C/T	T/T	G/G	C/G	G/G
A08-3821	Gd	G/G	C/T	T/T	A/G	C/T	T/T	C/T	A/T	A/C	A/G	A/T	T/T	T/T	C/T	C/C	A/G	A/G	A/C	A/A	C/T	C/C	A/G	C/C	C/T	A/T	A/G	C/T	A/G	C/T	A/C	C/T	A/G	A/G	A/G	A/G	C/T	C/G	A/A	C/T	G/T	C/C	A/G	A/A	C/T	T/T	G/G	G/G	G/G
A07-1733	Gd	G/G	C/T	T/T	A/G	C/T	T/T	C/T	A/T	A/C	A/G	A/T	T/T	T/T	C/T	C/C	A/G	A/G	A/C	A/A	C/T	C/C	A/G	C/C	C/T	A/T	A/G	C/T	A/G	C/T	A/C	C/T	A/G	A/G	A/G	A/G	C/T	C/G	A/A	C/T	G/T	C/C	A/G	A/A	C/T	T/T	G/G	G/G	G/G
A07-1742	Ag	G/G	C/C	T/T	G/G	C/C	T/T	T/T	A/A	A/A	G/G	A/A	T/T	T/T	T/T	C/C	G/G	A/A	A/C	A/A	C/C	C/C	G/G	C/C	C/C	A/T	G/G	C/T	A/G	C/T	C/C	T/T	A/A	A/A	A/G	G/G	T/T	C/C	A/T	C/T	G/T	T/T	A/G	A/A	C/T	T/T	G/G	G/G	G/G
A07-1761	Gd	G/G	C/C	T/T	G/G	C/C	T/T	T/T	A/A	A/A	G/G	A/A	T/T	T/T	T/T	C/C	G/G	A/A	A/A	A/A	C/C	C/C	G/G	C/C	C/C	A/T	G/G	T/T	A/A	T/T	C/C	T/T	A/A	A/A	A/A	G/G	T/T	C/C	A/A	C/T	G/T	C/C	A/G	A/A	C/T	T/T	G/G	G/G	G/G
A07-1780	Gd	G/G	C/T	T/T	A/G	C/T	T/T	T/T	A/A	A/A	A/G	A/A	T/T	T/T	C/T	C/C	A/G	A/A	A/C	A/A	C/T	C/C	G/G	C/C	C/C	A/T	A/G	C/T	A/G	C/T	A/C	C/T	A/G	A/G	A/G	A/G	C/T	C/G	A/T	C/T	T/T	C/C	G/G	A/G	T/T	T/T	G/G	G/G	G/G
A07-1791	Gd	G/G	C/C	T/T	G/G	C/C	T/T	C/T	A/A	A/A	G/G	A/A	T/T	T/T	T/T	C/C	G/G	A/A	A/A	A/A	C/C	C/C	G/G	C/C	C/C	A/T	G/G	T/T	A/A	T/T	C/C	T/T	A/A	A/A	A/A	G/G	T/T	C/C	A/A	T/T	T/T	C/C	G/G	A/A	T/T	T/T	G/G	G/G	G/G
A07-1806	Gd	G/G	C/T	T/T	A/G	C/T	T/T	C/T	A/T	A/C	A/G	A/T	T/T	T/T	C/T	C/C	A/G	A/G	A/C	A/A	C/T	C/C	A/G	C/C	C/T	A/T	A/G	C/T	A/G	C/T	A/C	C/T	A/G	A/G	A/G	A/G	C/T	C/G	A/A	C/C	G/G	C/C	A/A	A/A	C/C	T/T	G/G	G/G	G/G
A07-1818	Gd	G/G	C/C	T/T	A/G	C/T	T/T	NA	NA	A/C	A/G	A/T	T/T	T/T	C/T	C/C	A/G	A/G	A/C	A/A	C/T	C/T	A/G	C/C	C/T	A/T	A/G	C/T	A/G	C/T	NA	C/T	A/G	A/G	A/G	A/G	C/T	C/G	A/T	C/T	T/T	C/T	A/G	A/A	T/T	C/T	G/G	G/G	G/G
A07-1833	Ag	G/G	C/C	T/T	G/G	C/C	T/T	T/T	A/A	A/A	G/G	A/A	T/T	T/T	T/T	C/C	G/G	A/A	A/A	A/A	C/C	C/C	G/G	C/C	C/C	A/T	G/G	T/T	A/A	T/T	C/C	T/T	A/A	A/A	A/A	G/G	T/T	C/G	A/T	T/T	G/T	T/T	G/G	A/G	T/T	T/T	A/G	C/G	A/G
A08-3793	Ac	A/G	C/T	T/T	A/A	T/T	C/C	NA	T/T	C/C	A/A	T/T	T/T	T/T	C/C	C/T	A/G	G/G	C/C	A/A	T/T	C/T	A/A	A/C	T/T	A/T	A/A	C/C	G/G	C/C	A/A	C/C	G/G	G/G	G/G	A/A	C/C	G/G	T/T	C/C	G/G	T/T	A/G	A/G	C/T	T/T	G/G	G/G	G/G
A08-3803	Gd	G/G	C/T	T/T	A/G	C/T	T/T	C/T	A/T	A/C	A/G	A/T	T/T	T/T	C/T	C/C	A/G	A/G	A/C	A/A	C/T	C/C	A/G	C/C	C/T	A/T	A/G	C/T	A/G	C/T	A/C	C/T	A/G	A/G	A/G	A/G	C/T	C/G	A/A	C/T	G/T	C/C	A/A	A/A	C/C	T/T	G/G	G/G	G/G
A08-3812	Gd	G/G	C/T	T/T	A/G	C/T	T/T	C/T	A/T	A/C	A/G	A/T	T/T	T/T	C/T	C/C	A/G	A/G	A/C	A/A	C/T	C/C	A/G	C/C	C/T	A/T	A/G	C/T	A/G	C/T	A/C	C/T	A/G	A/G	A/G	A/G	C/T	C/G	A/A	C/T	G/T	C/C	A/G	A/A	C/T	T/T	G/G	G/G	G/G
A07-1734	Ag	G/G	C/C	T/T	G/G	C/C	T/T	T/T	A/A	A/A	G/G	A/A	T/T	T/T	T/T	C/C	G/G	A/A	A/A	A/A	C/C	C/C	G/G	C/C	C/C	A/T	G/G	T/T	A/A	T/T	C/C	T/T	A/A	A/A	A/A	G/G	T/T	C/C	A/A	T/T	T/T	T/T	G/G	G/G	T/T	T/T	A/A	C/C	A/A
A07-1744	Gd	G/G	C/C	T/T	A/G	C/T	T/T	C/T	A/T	A/C	A/G	A/T	T/T	T/T	C/T	C/C	A/G	A/G	A/C	A/A	C/T	C/C	A/G	C/C	C/T	A/T	A/G	C/T	A/G	C/T	A/C	C/T	A/G	A/G	A/G	A/G	C/T	C/G	A/T	C/T	T/T	C/T	A/G	A/A	C/T	T/T	G/G	G/G	G/G
A07-1763	Ac	A/G	C/C	T/T	A/G	C/T	C/T	C/T	A/T	A/C	A/G	A/T	T/T	T/T	C/T	C/T	G/G	A/G	A/C	A/A	C/T	C/T	A/G	A/C	C/T	A/T	A/G	C/T	A/G	C/T	A/C	C/T	A/G	A/G	A/G	A/G	C/T	C/G	A/T	C/C	G/G	C/C	A/G	A/A	C/C	T/T	G/G	G/G	G/G
A07-1781	Ac	A/A	C/T	T/T	A/A	T/T	C/C	C/C	T/T	C/C	A/A	T/T	T/T	T/T	C/C	C/C	A/A	G/G	C/C	A/A	T/T	C/T	A/A	A/C	T/T	A/T	A/A	C/C	G/G	C/C	A/A	C/C	G/G	G/G	G/G	A/A	C/C	G/G	A/T	C/C	G/T	T/T	A/A	A/A	C/C	T/T	G/G	G/G	G/G
A07-1792	Gd	G/G	C/C	T/T	G/G	C/T	C/T	C/T	A/T	A/C	A/G	A/T	T/T	T/T	C/T	C/C	A/G	A/G	A/C	A/A	C/T	C/C	A/G	A/C	C/T	A/T	A/G	C/T	A/G	C/T	A/C	C/T	A/G	A/G	A/G	A/G	C/T	C/G	A/T	C/C	G/T	C/T	A/A	A/A	C/C	T/T	G/G	G/G	G/G
A07-1807	Ac	A/A	T/T	T/T	A/A	T/T	C/C	C/C	T/T	C/C	A/A	T/T	T/T	T/T	C/C	C/T	A/G	G/G	C/C	A/A	T/T	C/T	A/A	A/C	T/T	A/T	A/A	C/C	G/G	C/C	A/A	C/C	G/G	G/G	G/G	A/A	C/C	G/G	T/T	C/T	G/T	T/T	G/G	A/A	C/C	T/T	G/G	G/G	G/G
A07-1821	Ac	A/G	C/C	T/T	A/G	T/T	C/C	NA	NA	C/C	A/A	T/T	T/T	T/T	C/C	C/T	A/G	G/G	C/C	A/A	T/T	C/T	A/A	A/C	T/T	A/T	A/A	C/C	G/G	C/C	A/A	C/C	G/G	G/G	G/G	A/A	C/C	G/G	T/T	C/C	G/G	C/C	A/A	A/A	C/T	T/T	G/G	G/G	G/G
A07-1834	Ag	G/G	C/C	T/T	G/G	C/C	T/T	C/T	A/A	A/A	G/G	A/A	T/T	T/T	T/T	C/C	G/G	A/A	A/A	A/A	C/C	C/C	G/G	C/C	C/C	A/T	G/G	T/T	A/A	T/T	C/C	T/T	A/A	A/A	A/A	G/G	T/T	C/C	A/A	T/T	T/T	T/T	A/G	A/G	C/T	C/T	G/G	C/G	A/G
A08-3795	Gd	G/G	C/T	T/T	A/G	C/T	T/T	T/T	A/A	A/C	A/G	A/T	T/T	T/T	C/T	C/C	A/G	A/G	A/C	A/A	C/T	C/C	A/G	C/C	C/T	A/T	A/G	C/T	A/G	C/T	A/C	C/T	A/G	A/G	A/G	A/G	C/T	C/G	A/A	C/T	G/T	C/T	A/G	A/A	C/T	T/T	G/G	G/G	G/G
A08-3804	Gd	G/G	C/C	T/T	G/G	C/C	T/T	T/T	A/A	A/A	G/G	A/A	T/T	T/T	T/T	C/C	G/G	A/A	A/A	A/A	C/C	C/C	G/G	C/C	C/C	A/T	G/G	T/T	A/A	T/T	C/C	T/T	A/A	A/A	A/A	G/G	T/T	C/C	A/A	T/T	T/T	C/C	G/G	A/A	T/T	T/T	G/G	G/G	G/G
A08-3814	Gd	G/G	C/T	T/T	A/G	C/T	T/T	C/T	A/T	A/C	A/G	A/T	T/T	T/T	C/T	C/C	A/G	A/G	A/C	A/A	C/T	C/C	A/G	C/C	C/T	A/T	A/G	C/T	A/G	C/T	A/C	C/T	A/G	A/G	A/G	A/G	C/T	C/G	A/A	C/T	G/T	C/C	A/G	A/A	C/T	T/T	G/G	G/G	G/G
A08-3823	Gd	G/G	T/T	T/T	A/A	T/T	C/T	NA	NA	C/C	A/A	T/T	T/T	T/T	C/C	C/C	A/A	G/G	C/C	A/A	T/T	C/C	A/A	A/C	T/T	A/T	A/A	C/C	G/G	C/C	A/A	C/C	G/G	G/G	G/G	A/A	C/C	G/G	A/A	C/C	G/G	C/C	A/A	A/A	C/C	T/T	G/G	G/G	G/G
A07-1735	Gd	G/G	C/C	T/T	G/G	C/C	T/T	T/T	A/A	A/A	G/G	A/A	T/T	T/T	T/T	C/C	G/G	A/A	A/A	A/A	C/C	C/C	G/G	C/C	C/C	A/T	G/G	T/T	A/A	T/T	C/C	T/T	A/A	A/A	A/A	G/G	T/T	C/C	A/A	C/C	G/G	C/C	A/A	A/A	C/C	T/T	G/G	G/G	G/G
A07-1745	Gd	G/G	C/T	T/T	A/G	C/T	T/T	C/T	A/T	A/C	A/G	A/T	T/T	T/T	C/T	C/C	A/G	A/G	A/C	A/A	C/T	C/C	A/G	C/C	C/T	A/T	A/G	C/T	A/G	C/T	A/C	C/T	A/G	A/G	A/G	A/G	C/T	C/G	A/A	C/T	G/T	C/C	G/G	A/A	T/T	T/T	G/G	G/G	G/G
A07-1767	Ac	A/A	C/T	T/T	A/G	T/T	C/C	C/C	T/T	C/C	A/A	T/T	T/T	T/T	C/C	C/T	A/G	G/G	C/C	A/A	T/T	C/T	A/A	A/C	T/T	A/T	A/A	C/C	G/G	C/C	A/A	C/C	G/G	G/G	G/G	A/A	C/C	G/G	A/T	C/C	G/T	T/T	A/G	A/G	T/T	T/T	G/G	G/G	G/G
A07-1783	Ac	G/G	C/T	T/T	A/G	C/T	C/T	C/T	A/T	A/C	A/G	A/T	T/T	T/T	C/T	C/T	G/G	A/G	A/C	A/A	C/T	C/C	A/G	C/C	C/T	A/T	A/G	C/T	A/G	C/T	A/C	C/T	A/G	A/G	A/G	A/G	C/T	C/G	A/A	C/T	G/T	C/T	G/G	A/G	T/T	T/T	G/G	G/G	G/G
A07-1794	Ac	A/A	C/C	T/T	A/A	T/T	C/C	NA	T/T	C/C	A/A	T/T	T/T	T/T	C/C	C/T	A/G	G/G	C/C	A/A	T/T	C/T	A/A	A/A	T/T	A/T	A/A	C/C	G/G	C/C	A/A	C/C	G/G	G/G	G/G	A/A	C/C	C/G	A/T	C/T	G/G	T/T	G/G	A/G	C/T	T/T	G/G	G/G	G/G
A07-1809	Gd	G/G	C/T	T/T	A/G	C/T	C/T	C/T	A/T	A/C	A/G	A/T	T/T	T/T	C/T	C/C	A/G	A/G	A/C	A/A	C/T	C/C	A/G	A/C	C/T	A/T	A/G	C/T	A/G	C/T	A/C	C/T	A/G	A/G	A/G	A/G	C/T	C/G	A/A	C/T	G/T	C/C	A/G	A/A	C/T	T/T	G/G	G/G	G/G
A07-1825	Gd	G/G	C/T	T/T	A/G	C/T	T/T	T/T	A/A	A/A	A/G	A/A	T/T	T/T	C/T	C/C	A/G	A/G	A/C	A/A	C/C	C/C	G/G	C/C	C/C	A/T	A/G	C/T	A/G	C/T	A/C	C/T	A/G	A/G	G/G	A/G	C/T	C/G	T/T	C/T	T/T	C/C	G/G	A/G	T/T	T/T	G/G	G/G	G/G
A07-1835	Gd	G/G	C/T	T/T	A/G	C/T	T/T	T/T	A/A	A/A	A/G	A/A	T/T	T/T	C/T	C/C	A/G	A/A	A/C	A/A	C/T	C/C	G/G	C/C	C/C	A/T	A/G	C/T	A/G	C/T	A/C	C/T	A/G	A/G	A/G	A/G	C/T	C/G	A/T	C/T	T/T	C/C	G/G	A/G	T/T	T/T	G/G	G/G	G/G
A08-3796	Gd	G/G	C/T	T/T	A/G	C/T	C/T	C/T	A/T	A/C	A/G	A/T	T/T	T/T	C/T	C/C	A/G	A/G	A/C	A/A	C/T	C/C	A/G	A/C	C/T	A/T	A/G	C/T	A/G	C/T	A/C	C/T	A/G	A/G	A/G	A/G	C/T	C/G	A/A	C/T	G/T	C/C	A/G	A/A	C/T	T/T	G/G	G/G	G/G
A08-3805	Gd	G/G	C/C	T/T	G/G	C/C	T/T	T/T	A/A	A/A	G/G	A/A	T/T	T/T	T/T	C/C	G/G	A/A	A/A	A/A	C/C	C/C	G/G	C/C	C/C	A/T	G/G	T/T	A/A	T/T	C/C	T/T	A/A	A/A	A/A	G/G	T/T	C/C	A/A	T/T	T/T	C/C	G/G	A/A	T/T	T/T	G/G	G/G	G/G
A08-3816	Gd	G/G	C/C	T/T	G/G	C/C	T/T	T/T	A/A	A/A	G/G	A/A	T/T	T/T	T/T	C/C	G/G	A/A	A/A	A/A	C/C	C/C	G/G	C/C	C/C	A/T	G/G	T/T	A/A	T/T	C/C	T/T	A/A	A/A	A/A	G/G	T/T	C/C	A/A	T/T	T/T	C/C	G/G	A/A	C/T	T/T	G/G	G/G	G/G
A08-3824	Ac	A/G	T/T	T/T	A/A	T/T	C/C	C/C	T/T	C/C	A/A	T/T	T/T	T/T	C/C	C/C	A/A	G/G	C/C	A/A	T/T	C/C	A/A	A/C	T/T	A/T	A/A	C/C	G/G	C/C	A/A	C/C	G/G	G/G	G/G	A/A	C/C	G/G	A/T	C/C	G/T	C/T	A/G	A/A	C/T	T/T	G/G	G/G	G/G
A07-1736	Ac	G/G	C/T	T/T	A/A	C/T	C/T	C/T	NA	A/C	NA	A/T	T/T	T/T	C/T	C/C	A/G	NA	A/C	A/A	C/T	C/C	A/A	C/C	T/T	A/T	A/A	C/T	A/G	C/T	A/A	C/T	G/G	G/G	G/G	A/G	C/T	C/G	A/A	C/T	G/T	C/T	A/G	A/A	T/T	T/T	G/G	G/G	G/G
A07-1747	Ac	A/A	T/T	T/T	A/A	T/T	C/C	C/C	T/T	C/C	A/A	T/T	T/T	T/T	C/C	C/T	A/G	G/G	C/C	A/A	T/T	C/T	A/A	A/C	T/T	A/T	A/A	C/C	G/G	C/C	A/A	C/C	G/G	G/G	G/G	A/A	C/C	G/G	A/T	C/C	G/G	T/T	G/G	A/G	C/C	T/T	G/G	G/G	G/G
A07-1784	Gd	A/G	C/T	T/T	A/G	C/T	C/T	C/T	A/T	A/C	A/G	A/T	T/T	T/T	C/T	C/T	G/G	A/G	A/C	A/A	C/T	C/T	A/G	A/C	C/T	A/T	A/G	C/T	A/G	C/T	A/C	C/T	A/G	A/G	A/G	A/G	C/T	C/G	A/T	C/T	T/T	C/T	G/G	A/A	C/T	T/T	G/G	G/G	G/G
A07-1797	Gd	G/G	C/T	T/T	A/G	C/T	T/T	C/T	A/T	A/C	A/G	A/T	T/T	T/T	C/T	C/C	A/G	A/G	A/C	A/A	C/T	C/C	A/G	C/C	C/T	A/T	A/G	C/T	A/G	C/T	A/C	C/T	A/G	A/G	A/G	A/G	C/T	C/G	A/A	C/T	G/T	C/C	A/G	A/A	C/T	T/T	G/G	G/G	G/G
A07-1810	Gd	G/G	C/T	T/T	A/A	T/T	C/T	C/C	T/T	C/C	A/A	T/T	T/T	T/T	C/C	C/C	A/A	G/G	C/C	A/A	T/T	C/C	A/A	A/C	T/T	A/T	A/A	C/C	G/G	C/C	A/A	C/C	G/G	G/G	G/G	A/A	C/C	G/G	A/T	C/C	G/T	C/T	A/A	A/A	C/C	T/T	G/G	G/G	G/G
A07-1827	Gd	G/G	C/C	T/T	A/G	C/T	T/T	C/T	A/T	A/C	A/G	A/T	T/T	T/T	C/T	C/C	A/G	A/G	A/C	A/A	C/T	C/C	A/G	C/C	C/T	A/T	A/G	C/T	A/G	C/T	A/C	C/T	A/G	A/G	A/G	A/G	C/T	C/G	A/T	C/T	T/T	C/T	A/G	A/A	C/T	T/T	G/G	G/G	G/G
A07-1836	Ac	A/A	C/C	T/T	A/G	T/T	C/C	C/C	T/T	C/C	A/A	T/T	T/T	T/T	C/C	C/T	A/G	G/G	C/C	A/A	T/T	C/T	A/A	A/C	T/T	A/T	A/A	C/C	G/G	C/C	A/A	C/C	G/G	G/G	G/G	A/A	C/C	G/G	T/T	C/C	G/G	C/T	A/G	A/A	C/T	T/T	G/G	G/G	G/G
A08-3798	Gd	G/G	C/T	T/T	A/G	C/T	C/T	C/T	A/T	A/C	A/G	A/T	T/T	T/T	C/T	C/C	A/G	A/G	A/C	A/A	C/T	C/C	A/G	A/C	C/T	A/T	A/G	C/T	A/G	C/T	A/C	C/T	A/G	A/G	A/G	A/G	C/T	C/G	A/A	C/T	G/T	C/C	A/G	A/A	C/T	T/T	G/G	G/G	G/G
A08-3806	Ac	A/G	C/T	T/T	A/A	T/T	C/C	C/C	T/T	C/C	A/A	NA	T/T	T/T	C/C	C/T	A/G	G/G	C/C	A/A	T/T	C/T	A/A	A/C	T/T	A/T	A/A	C/C	G/G	C/C	A/A	C/C	G/G	G/G	G/G	A/A	C/C	C/G	A/T	C/T	G/T	T/T	G/G	A/G	C/T	T/T	G/G	G/G	G/G
A08-3817	Gd	G/G	T/T	T/T	A/A	T/T	T/T	NA	T/T	C/C	A/A	T/T	T/T	T/T	C/C	C/C	A/A	G/G	C/C	A/A	T/T	C/C	A/A	C/C	T/T	A/T	A/A	C/C	G/G	C/C	A/A	C/C	G/G	G/G	G/G	A/A	C/C	G/G	A/A	C/C	G/G	C/C	A/A	A/A	C/C	T/T	G/G	G/G	G/G
A08-3825	Gd	G/G	C/T	T/T	A/G	T/T	C/T	C/T	A/T	A/C	A/A	A/T	T/T	T/T	C/C	C/C	A/A	A/G	C/C	A/A	T/T	C/C	A/G	A/C	C/T	A/T	A/A	C/C	G/G	C/C	A/A	C/C	G/G	G/G	G/G	A/A	C/C	G/G	T/T	C/C	T/T	C/T	A/G	A/G	C/T	T/T	G/G	G/G	G/G
A07-1738	Gd	G/G	C/T	T/T	G/G	C/C	T/T	T/T	A/A	A/A	G/G	A/A	T/T	T/T	T/T	C/C	G/G	A/A	A/A	A/A	C/C	C/C	G/G	C/C	C/C	A/T	G/G	T/T	A/A	T/T	C/C	T/T	A/A	A/A	A/A	G/G	T/T	C/C	A/A	T/T	T/T	C/C	G/G	A/A	T/T	T/T	G/G	G/G	G/G
A07-1755	Gd	G/G	C/T	T/T	A/G	C/T	T/T	C/T	A/T	A/C	A/G	A/T	T/T	T/T	C/T	C/C	A/G	A/G	A/C	A/A	C/T	C/C	A/G	C/C	C/T	A/T	A/G	C/T	A/G	C/T	A/C	C/T	A/G	A/G	A/G	A/G	C/T	C/G	A/A	C/T	G/T	C/C	A/G	A/A	C/T	T/T	G/G	G/G	G/G
A07-1776	Gd	G/G	C/C	T/T	G/G	C/C	T/T	T/T	A/A	A/A	G/G	A/A	T/T	T/T	T/T	C/C	G/G	A/A	A/A	A/A	C/C	C/C	G/G	C/C	C/C	A/T	G/G	T/T	A/A	T/T	C/C	T/T	A/A	A/A	A/A	G/G	T/T	C/C	A/A	C/C	G/G	C/C	A/A	A/A	C/T	T/T	G/G	G/G	G/G
A07-1785	Gd	G/G	C/T	T/T	A/G	C/T	T/T	C/T	A/T	A/C	A/G	A/T	T/T	T/T	C/T	C/C	A/G	A/G	A/C	A/A	C/T	C/C	A/G	C/C	C/T	A/T	A/G	C/T	A/G	C/T	A/C	C/T	A/G	A/G	A/G	A/G	C/T	C/G	A/A	C/C	G/G	C/C	A/G	A/A	C/T	T/T	G/G	G/G	G/G
A07-1800	Ac	A/G	C/T	T/T	A/G	C/T	C/T	C/T	A/T	A/C	A/G	A/T	T/T	T/T	C/T	C/T	G/G	A/G	A/C	A/A	C/T	C/T	A/G	A/C	C/T	A/T	A/G	C/T	A/G	C/T	A/C	C/T	A/G	A/G	A/G	A/G	C/T	C/G	A/A	T/T	G/T	T/T	G/G	A/A	C/T	T/T	G/G	G/G	G/G
A07-1812	Gd	G/G	C/C	T/T	G/G	C/C	T/T	T/T	A/A	A/A	G/G	A/A	T/T	T/T	T/T	C/C	G/G	A/A	A/A	A/A	C/C	C/C	G/G	C/C	C/C	A/T	G/G	T/T	A/A	T/T	C/C	T/T	A/A	A/A	A/A	G/G	T/T	C/C	A/A	T/T	T/T	C/C	G/G	A/A	T/T	T/T	G/G	G/G	G/G
A07-1829	Gd	G/G	C/C	T/T	G/G	C/C	T/T	T/T	A/A	A/A	G/G	A/A	T/T	T/T	T/T	C/C	G/G	A/A	A/A	A/A	C/C	C/C	G/G	C/C	C/C	A/T	G/G	T/T	A/A	T/T	C/C	T/T	A/A	A/A	A/A	G/G	T/T	C/C	A/A	C/T	G/T	C/C	A/G	A/A	T/T	T/T	G/G	G/G	G/G
A07-1837	Ag	G/G	C/C	T/T	G/G	C/C	T/T	T/T	A/A	A/A	G/G	A/A	T/T	T/T	T/T	C/C	G/G	A/A	A/A	A/A	C/C	C/C	G/G	C/C	C/C	A/T	G/G	T/T	A/A	T/T	C/C	T/T	A/A	A/A	A/A	G/G	T/T	C/C	A/A	T/T	T/T	T/T	G/G	G/G	T/T	T/T	A/A	C/C	A/A
A08-3799	Gd	G/G	C/T	T/T	A/G	C/T	T/T	C/T	A/T	A/C	A/G	A/T	T/T	T/T	C/T	C/C	A/G	A/G	A/C	A/A	C/T	C/C	A/G	C/C	C/T	A/T	A/G	C/T	A/G	C/T	A/C	C/T	A/G	A/G	A/G	A/G	C/T	C/G	A/A	C/T	G/T	C/C	A/G	A/A	C/T	T/T	G/G	G/G	G/G
A08-3807	Gd	G/G	C/C	T/T	G/G	C/C	T/T	T/T	A/A	A/A	G/G	A/A	T/T	T/T	T/T	C/C	G/G	A/G	A/A	A/A	C/C	C/C	G/G	C/C	C/C	A/T	G/G	T/T	A/A	T/T	C/C	T/T	A/A	A/A	A/A	G/G	T/T	C/C	A/A	C/T	G/T	C/C	A/A	A/A	C/C	T/T	G/G	G/G	G/G
A08-3818	Gd	G/G	C/T	T/T	A/G	C/T	T/T	C/T	A/T	A/C	A/G	A/T	T/T	T/T	C/T	C/C	A/G	A/G	A/C	A/A	C/T	C/C	A/G	C/C	C/T	A/T	A/G	C/T	A/G	C/T	A/C	C/T	A/G	A/G	A/G	A/G	C/T	C/G	A/A	C/T	G/T	C/C	G/G	A/A	T/T	T/T	G/G	G/G	G/G
A08-3826	Gd	G/G	T/T	T/T	A/A	T/T	C/T	NA	T/T	C/C	A/A	T/T	T/T	T/T	C/C	C/C	A/A	G/G	C/C	A/A	T/T	C/C	A/A	A/C	T/T	A/T	A/A	NA	G/G	C/C	A/A	C/C	G/G	G/G	NA	A/A	C/C	G/G	A/A	C/C	G/G	C/C	A/G	A/A	C/T	T/T	G/G	G/G	G/G
A07-1739	Ag	G/G	C/C	T/T	G/G	C/C	T/T	T/T	A/A	A/A	G/G	A/A	T/T	T/T	T/T	C/C	G/G	A/A	A/A	A/A	C/C	C/C	G/G	C/C	C/C	A/T	G/G	T/T	A/A	T/T	C/C	T/T	A/A	A/A	A/A	G/G	T/T	C/C	A/A	T/T	T/T	C/T	A/G	A/G	T/T	T/T	A/A	C/G	A/G
A07-1756	Gd	G/G	C/C	T/T	G/G	C/C	T/T	T/T	A/A	A/A	G/G	A/A	T/T	T/T	T/T	C/C	G/G	A/A	A/A	A/A	C/C	C/C	G/G	C/C	C/C	A/T	G/G	T/T	A/A	T/T	C/C	T/T	A/A	A/A	A/A	G/G	T/T	C/C	A/A	C/T	G/T	C/C	A/G	A/A	T/T	T/T	G/G	G/G	G/G
A07-1777	Ag	G/G	C/C	T/T	G/G	C/C	T/T	C/T	A/A	A/A	G/G	A/A	T/T	T/T	T/T	C/C	G/G	A/A	A/A	A/A	C/C	C/C	G/G	C/C	C/C	A/T	G/G	T/T	A/A	T/T	C/C	T/T	A/A	A/A	A/A	G/G	T/T	C/C	A/T	C/T	G/T	T/T	A/A	A/A	C/C	C/T	G/G	C/C	G/G
A07-1786	Gd	G/G	C/T	T/T	A/G	C/T	T/T	C/T	A/T	A/C	A/G	A/T	T/T	T/T	C/T	C/C	A/G	A/G	A/C	A/A	C/T	C/C	A/G	C/C	C/T	A/T	A/G	C/T	A/G	C/T	A/C	C/T	A/G	A/G	A/G	A/G	C/T	C/G	A/A	C/T	G/T	C/C	G/G	A/A	T/T	T/T	G/G	G/G	G/G
A07-1801	Gd	G/G	C/C	T/T	G/G	C/C	T/T	C/T	A/A	A/A	G/G	A/A	T/T	T/T	T/T	C/C	G/G	A/A	A/A	A/A	C/C	C/C	G/G	C/C	C/C	A/T	G/G	C/T	A/A	T/T	C/C	T/T	A/A	A/A	A/A	G/G	T/T	C/C	A/A	T/T	G/T	C/C	A/G	A/A	C/T	T/T	G/G	G/G	G/G
A07-1815	Ag	G/G	C/C	T/T	G/G	C/C	T/T	T/T	A/A	A/A	G/G	A/A	T/T	T/T	T/T	C/C	G/G	A/A	A/A	A/A	C/C	C/C	G/G	C/C	C/C	A/T	G/G	T/T	A/A	T/T	C/C	T/T	A/A	A/A	A/A	G/G	T/T	C/G	A/T	T/T	G/T	T/T	G/G	A/A	C/T	T/T	G/G	G/G	G/G
A07-1830	Gd	G/G	C/C	T/T	G/G	C/C	T/T	NA	A/A	A/A	G/G	A/A	T/T	T/T	T/T	C/C	G/G	A/A	A/A	A/A	C/C	C/C	G/G	C/C	C/C	A/T	G/G	T/T	A/A	T/T	C/C	T/T	A/A	A/A	A/A	G/G	T/T	C/C	A/A	T/T	T/T	C/C	G/G	A/A	T/T	T/T	G/G	G/G	G/G
A07-1838	Gd	G/G	C/T	T/T	A/G	C/T	T/T	T/T	A/A	A/A	A/G	A/A	T/T	T/T	C/T	C/C	A/G	A/A	A/C	A/A	C/T	C/C	G/G	C/C	C/C	A/T	A/G	C/T	A/G	C/T	A/C	C/T	A/G	A/G	A/G	A/G	C/T	C/G	A/T	C/T	T/T	C/C	G/G	A/G	T/T	T/T	G/G	G/G	G/G
A08-3800	Gd	G/G	T/T	T/T	A/A	T/T	T/T	C/T	A/T	A/C	A/A	A/T	T/T	T/T	C/C	C/C	A/A	A/G	C/C	A/A	T/T	C/C	A/G	C/C	C/T	A/T	A/A	C/C	G/G	C/C	A/A	C/C	G/G	G/G	G/G	A/A	C/C	G/G	A/T	C/C	G/T	C/C	A/G	A/G	C/T	T/T	G/G	G/G	G/G
A08-3808	Gd	G/G	C/C	T/T	G/G	C/C	T/T	T/T	A/A	A/A	G/G	A/A	T/T	T/T	T/T	C/C	G/G	A/G	A/A	A/A	C/C	C/C	G/G	C/C	C/C	A/T	G/G	T/T	A/A	T/T	C/C	T/T	A/A	A/A	A/A	G/G	T/T	C/C	A/A	C/T	G/T	C/C	A/G	A/A	C/T	T/T	G/G	G/G	G/G
A08-3819	Gd	G/G	C/T	T/T	A/A	T/T	T/T	NA	NA	C/C	A/A	T/T	T/T	T/T	C/C	C/C	A/A	G/G	C/C	A/A	T/T	C/C	A/A	C/C	T/T	A/T	A/A	C/C	G/G	C/C	A/A	C/C	G/G	G/G	G/G	A/A	C/C	G/G	A/T	C/C	G/T	C/C	A/A	A/A	C/C	T/T	G/G	G/G	G/G
A07-1740	Gd	G/G	C/T	T/T	A/G	C/T	T/T	NA	A/A	A/C	A/G	A/A	T/T	T/T	C/T	C/C	A/G	A/A	A/C	A/A	C/T	C/C	G/G	C/C	C/T	A/T	A/G	C/T	A/G	C/T	A/C	C/T	A/G	A/G	A/G	A/G	C/T	C/G	A/T	T/T	T/T	C/T	G/G	A/G	C/T	T/T	G/G	G/G	G/G
A07-1757	Ag	G/G	C/C	T/T	G/G	C/C	T/T	T/T	A/A	A/A	G/G	A/A	T/T	T/T	T/T	C/C	G/G	A/A	A/A	A/A	C/C	C/C	G/G	C/C	C/C	A/T	G/G	T/T	A/A	T/T	C/C	T/T	A/A	A/A	A/A	G/G	T/T	C/C	A/A	T/T	T/T	T/T	G/G	G/G	T/T	T/T	G/G	C/G	A/G
A07-1778	Gd	G/G	C/T	T/T	A/G	C/T	T/T	T/T	A/A	A/A	A/G	A/A	T/T	T/T	C/T	C/C	A/G	A/A	A/C	A/A	C/T	C/C	G/G	C/C	C/C	A/T	A/G	C/T	A/G	C/T	A/C	C/T	A/G	A/G	A/G	A/G	C/T	C/G	A/T	C/T	T/T	C/C	G/G	A/G	T/T	T/T	G/G	G/G	G/G
A07-1788	Ag	G/G	C/C	T/T	G/G	C/C	T/T	T/T	A/A	A/A	G/G	A/A	T/T	T/T	T/T	C/C	G/G	A/A	A/A	A/A	C/C	C/C	G/G	C/C	C/C	A/T	G/G	T/T	A/A	T/T	C/C	T/T	A/A	A/A	A/A	G/G	T/T	G/G	T/T	T/T	G/T	C/T	A/G	A/A	C/T	C/T	G/G	G/G	G/G
A07-1802	Ag	G/G	C/C	T/T	G/G	C/C	T/T	T/T	A/A	A/A	G/G	A/A	T/T	T/T	T/T	C/C	G/G	A/A	A/A	A/A	C/C	C/C	G/G	C/C	C/C	A/T	G/G	T/T	A/A	T/T	C/C	T/T	A/A	A/A	A/A	G/G	T/T	C/C	A/A	T/T	T/T	C/T	A/G	A/G	T/T	T/T	G/G	G/G	A/G
A07-1816	Gd	G/G	C/T	T/T	A/G	C/T	T/T	T/T	A/A	A/A	A/G	A/A	T/T	T/T	C/T	C/C	A/G	A/A	A/C	A/A	C/T	C/C	G/G	C/C	C/C	A/T	A/G	C/T	A/G	C/T	A/C	C/T	A/G	A/G	A/G	A/G	C/T	C/G	A/T	C/C	G/T	C/C	A/G	A/G	C/T	T/T	G/G	G/G	G/G
A07-1831	Ag	G/G	C/C	T/T	G/G	C/C	T/T	T/T	A/A	A/A	G/G	A/A	T/T	T/T	T/T	C/C	A/G	A/A	A/C	A/A	C/C	C/C	G/G	C/C	C/C	A/T	G/G	T/T	A/A	T/T	C/C	T/T	A/A	A/A	A/A	G/G	T/T	C/C	A/A	T/T	T/T	T/T	G/G	A/A	C/C	T/T	G/G	G/G	G/G
A07-1839	Gd	G/G	C/C	T/T	G/G	C/C	T/T	T/T	A/A	A/A	G/G	A/A	T/T	T/T	T/T	C/C	G/G	A/A	A/A	A/A	C/C	C/C	G/G	C/C	C/C	A/T	G/G	T/T	A/A	T/T	C/C	T/T	A/A	A/A	A/A	G/G	T/T	C/C	A/A	C/C	G/G	C/C	A/A	A/A	C/C	T/T	G/G	G/G	G/G
A08-3801	Gd	G/G	C/C	T/T	G/G	C/C	T/T	T/T	A/A	A/A	G/G	A/A	T/T	T/T	T/T	C/C	G/G	A/A	A/A	A/A	C/C	C/C	G/G	C/C	C/C	A/T	G/G	T/T	A/A	T/T	C/C	T/T	A/A	A/A	A/A	G/G	T/T	C/C	A/A	T/T	T/T	C/C	A/G	A/A	C/T	T/T	G/G	G/G	G/G
A08-3810	Gd	G/G	T/T	T/T	A/A	T/T	T/T	NA	T/T	C/C	A/A	T/T	T/T	T/T	C/C	C/C	A/A	G/G	C/C	A/A	T/T	C/C	A/A	C/C	T/T	A/T	A/A	C/C	G/G	C/C	A/A	C/C	G/G	G/G	G/G	A/A	C/C	G/G	A/A	C/C	G/G	C/C	A/G	A/A	C/T	T/T	G/G	G/G	G/G
A08-3820	Gd	G/G	C/T	T/T	A/G	C/T	T/T	C/T	A/T	A/C	A/G	A/T	T/T	T/T	C/T	C/C	A/G	A/G	A/C	A/A	C/T	C/C	A/G	C/C	C/T	A/T	A/G	C/T	A/G	C/T	A/C	C/T	A/G	A/G	A/G	A/G	C/T	C/G	A/A	C/T	G/T	C/C	A/G	A/A	C/T	T/T	G/G	G/G	G/G
A08-3827	Gd	G/G	C/C	T/T	G/G	C/C	T/T	T/T	A/A	A/A	G/G	A/A	T/T	T/T	T/T	C/C	G/G	A/A	A/A	A/A	C/C	C/C	G/G	C/C	C/C	A/T	G/G	T/T	A/A	T/T	C/C	T/T	A/A	A/A	A/A	G/G	T/T	C/C	A/A	T/T	T/T	C/C	G/G	A/A	T/T	T/T	G/G	G/G	G/G
A08-3828	Gd	G/G	C/T	T/T	A/G	C/T	T/T	C/T	A/A	A/C	A/G	A/T	T/T	T/T	C/T	C/C	A/G	A/G	A/C	A/A	C/T	C/C	A/G	C/C	C/T	A/T	A/G	C/T	A/G	C/T	A/C	C/T	A/G	A/G	A/A	A/G	C/T	C/G	A/A	C/T	G/T	C/C	A/G	A/A	C/T	T/T	G/G	G/G	G/G
A08-3838	Gd	G/G	T/T	T/T	A/A	T/T	C/T	NA	T/T	C/C	A/A	T/T	T/T	T/T	C/C	C/C	A/A	G/G	C/C	A/A	T/T	C/C	A/A	A/C	T/T	A/T	A/A	C/C	G/G	C/C	A/A	C/C	G/G	G/G	G/G	A/A	C/C	G/G	A/A	C/C	G/G	C/C	A/A	A/A	C/C	T/T	G/G	G/G	G/G
A08-3866	Gd	G/G	C/C	T/T	G/G	C/C	T/T	C/T	A/A	A/A	G/G	A/A	T/T	T/T	T/T	C/C	G/G	A/G	A/A	A/A	C/C	C/C	G/G	C/C	C/C	A/T	G/G	T/T	A/A	T/T	C/C	T/T	A/A	A/A	A/A	G/G	T/T	C/C	A/A	T/T	T/T	C/C	G/G	A/A	C/T	T/T	G/G	G/G	G/G
A08-4423	Gd	G/G	T/T	T/T	A/G	C/T	T/T	C/T	A/T	A/C	A/G	A/T	T/T	T/T	C/T	C/C	A/G	A/G	A/C	A/A	C/T	C/C	A/G	C/C	T/T	A/T	A/G	C/T	A/G	C/T	A/C	C/T	A/G	A/G	A/G	A/G	C/T	C/G	A/A	C/T	G/T	C/C	G/G	A/A	T/T	T/T	G/G	G/G	G/G
A08-4435	Ag	G/G	C/C	T/T	G/G	C/C	T/T	T/T	A/A	A/A	G/G	A/A	T/T	T/T	T/T	C/C	G/G	A/A	A/A	A/A	C/C	C/C	G/G	C/C	C/C	A/T	G/G	T/T	A/A	T/T	C/C	T/T	A/A	A/A	A/A	G/G	T/T	C/G	A/A	C/T	G/T	T/T	A/G	A/G	C/T	C/T	G/G	G/G	G/G
A08-4456	Gd	G/G	T/T	T/T	A/A	T/T	T/T	C/T	A/T	A/C	A/A	A/T	T/T	T/T	C/C	C/C	A/A	A/G	C/C	A/A	T/T	C/C	A/G	C/C	T/T	A/T	A/A	C/C	G/G	C/C	A/A	C/C	G/G	G/G	G/G	A/A	C/C	G/G	A/T	C/C	G/T	C/C	G/G	A/G	T/T	T/T	G/G	G/G	G/G
A08-4474	Gd	G/G	C/C	T/T	G/G	C/C	T/T	T/T	A/A	A/A	G/G	A/A	T/T	T/T	T/T	C/C	G/G	A/G	A/A	A/A	C/C	C/C	G/G	C/C	C/C	A/T	G/G	T/T	A/A	T/T	C/C	T/T	A/A	A/A	A/A	G/G	T/T	C/C	A/A	T/T	T/T	C/C	A/G	A/G	C/T	T/T	G/G	G/G	G/G
A08-4490	Gd	G/G	C/C	T/T	G/G	C/T	C/T	C/T	A/T	A/C	A/G	A/T	T/T	T/T	C/T	C/C	A/G	A/G	A/C	A/A	C/T	C/C	A/G	A/C	C/T	A/T	A/G	C/T	A/G	C/T	A/C	C/T	A/G	A/G	A/G	A/G	C/T	C/G	A/T	C/T	T/T	C/T	A/A	A/A	C/C	T/T	G/G	G/G	G/G
A09-0004	Gd	G/G	C/C	T/T	G/G	C/C	T/T	T/T	A/A	A/A	G/G	A/A	T/T	T/T	T/T	C/C	G/G	A/A	A/A	A/A	C/C	C/C	G/G	C/C	C/C	A/T	G/G	T/T	A/A	T/T	C/C	T/T	A/A	A/A	A/A	G/G	T/T	C/C	A/A	T/T	T/T	C/C	G/G	A/A	C/T	T/T	G/G	G/G	G/G
A08-3829	Gd	G/G	C/T	T/T	A/G	C/T	T/T	C/T	A/T	A/C	A/G	A/T	T/T	T/T	C/T	C/C	A/G	A/G	A/C	A/A	C/T	C/C	A/G	C/C	C/T	A/T	A/G	C/T	A/G	C/T	A/C	C/T	A/G	A/G	A/G	A/G	C/T	C/G	A/A	C/T	G/T	C/C	A/A	A/A	C/C	T/T	G/G	G/G	G/G
A08-3839	Gd	G/G	C/C	T/T	G/G	C/C	T/T	T/T	A/A	A/A	G/G	A/A	T/T	T/T	T/T	C/C	G/G	A/A	A/A	A/A	C/C	C/C	G/G	C/C	C/C	A/T	G/G	T/T	A/A	T/T	C/C	T/T	A/A	A/A	A/A	G/G	T/T	C/C	A/A	T/T	T/T	C/C	G/G	A/A	T/T	T/T	G/G	G/G	G/G
A08-3848	Ac	A/A	C/T	T/T	A/A	T/T	C/C	C/C	NA	C/C	A/A	T/T	T/T	T/T	C/C	C/T	A/G	G/G	C/C	A/A	T/T	C/T	A/A	A/A	T/T	A/T	A/A	C/C	G/G	C/C	A/A	C/C	G/G	G/G	G/G	A/A	C/C	C/G	A/A	C/T	G/G	T/T	A/G	A/A	T/T	T/T	G/G	NA	G/G
A08-3857	Gd	G/G	C/C	T/T	G/G	C/C	T/T	T/T	A/A	A/A	G/G	A/A	T/T	T/T	T/T	C/C	G/G	A/A	A/A	A/A	C/C	C/C	G/G	C/C	C/C	A/T	G/G	T/T	A/A	T/T	C/C	T/T	A/A	A/A	A/A	G/G	T/T	C/C	A/A	C/T	G/T	C/C	A/G	A/A	C/T	T/T	G/G	G/G	G/G
A08-3867	Gd	G/G	C/C	T/T	G/G	C/C	T/T	T/T	A/A	A/A	G/G	A/A	T/T	T/T	T/T	C/C	G/G	NA	A/A	A/A	C/C	C/C	G/G	C/C	C/C	A/T	G/G	T/T	A/A	T/T	C/C	T/T	A/A	A/A	A/A	G/G	T/T	C/C	A/A	T/T	T/T	C/C	A/G	A/A	C/T	T/T	G/G	G/G	G/G
A08-4425	Gd	G/G	C/T	T/T	A/G	T/T	C/T	C/C	T/T	C/C	A/A	T/T	T/T	T/T	C/C	C/C	A/A	G/G	C/C	A/A	T/T	C/C	A/A	A/C	T/T	A/T	A/A	C/C	G/G	C/C	A/A	C/C	G/G	G/G	G/G	A/A	C/C	G/G	A/T	C/C	G/T	C/T	A/A	A/A	C/C	T/T	G/G	G/G	G/G
A08-4462	Gd	G/G	C/T	T/T	A/G	C/T	C/T	C/T	A/T	A/C	A/G	A/T	T/T	T/T	C/T	C/C	A/G	A/G	A/C	A/A	C/T	C/C	A/G	A/C	C/T	A/T	A/G	C/T	A/G	C/T	A/C	C/T	A/G	A/G	A/G	A/G	C/T	C/G	A/A	C/T	G/T	C/C	A/A	A/A	C/C	T/T	G/G	G/G	G/G
A08-4476	Gd	G/G	C/C	T/T	G/G	C/C	T/T	T/T	A/A	A/A	G/G	A/A	T/T	T/T	C/T	C/C	A/G	A/A	A/C	A/A	C/C	C/C	G/G	C/C	C/C	A/T	G/G	T/T	A/A	T/T	C/C	T/T	A/A	A/A	A/A	G/G	T/T	C/C	A/A	C/C	G/G	C/C	A/A	A/A	C/C	T/T	G/G	G/G	G/G
A08-4491	Gd	G/G	T/T	T/T	A/A	T/T	T/T	NA	NA	C/C	A/A	T/T	T/T	T/T	C/C	C/C	A/A	A/G	C/C	NA	T/T	C/C	A/A	C/C	T/T	A/T	A/A	C/C	G/G	C/C	A/A	C/C	G/G	G/G	G/G	A/A	C/C	G/G	A/A	C/C	G/G	C/C	A/A	A/A	C/C	T/T	G/G	G/G	G/G
A09-0005	Gd	G/G	C/T	T/T	A/G	C/T	T/T	C/T	A/T	A/C	A/G	A/T	T/T	T/T	C/T	C/C	A/G	A/G	A/C	A/A	C/T	C/C	A/G	C/C	C/T	A/T	A/G	C/T	A/G	C/T	A/C	C/T	A/G	A/G	A/G	A/G	C/T	C/G	A/A	C/T	G/T	C/C	A/G	A/A	C/C	T/T	G/G	G/G	G/G
A08-3830	Gd	G/G	T/T	T/T	A/A	T/T	T/T	NA	A/T	A/C	A/A	A/T	T/T	T/T	C/C	C/C	A/A	A/A	C/C	A/A	T/T	C/C	A/G	C/C	C/T	A/T	A/A	C/C	G/G	C/C	A/A	C/C	G/G	G/G	G/G	A/A	C/C	G/G	A/T	C/C	G/T	C/C	A/G	A/G	C/T	T/T	G/G	G/G	G/G
A08-3840	Gd	G/G	T/T	T/T	A/A	T/T	T/T	NA	T/T	C/C	A/A	T/T	T/T	T/T	C/C	C/C	A/A	G/G	C/C	A/A	T/T	C/C	A/A	C/C	T/T	A/T	A/G	C/C	G/G	C/C	A/A	C/C	G/G	G/G	G/G	A/A	C/C	G/G	A/T	C/C	G/T	C/C	A/A	A/A	C/C	T/T	G/G	G/G	G/G
A08-3858	Gd	G/G	T/T	T/T	A/A	T/T	C/T	NA	NA	C/C	A/A	T/T	T/T	T/T	C/C	C/C	A/A	G/G	C/C	A/A	T/T	C/C	A/A	A/C	T/T	A/T	A/A	C/C	G/G	C/C	A/A	C/C	G/G	G/G	G/G	A/A	C/C	G/G	A/A	C/C	G/G	C/C	A/G	A/A	C/T	T/T	G/G	G/G	G/G
A08-3868	Gd	G/G	C/C	T/T	G/G	C/C	T/T	T/T	A/A	A/A	G/G	A/A	T/T	T/T	T/T	C/C	G/G	A/A	A/A	A/A	C/C	C/C	G/G	C/C	C/C	A/T	G/G	T/T	A/A	T/T	C/C	T/T	A/A	A/A	A/A	G/G	T/T	C/C	A/A	T/T	T/T	C/C	A/A	A/A	C/T	T/T	G/G	G/G	G/G
A08-3877	Ac	A/A	T/T	T/T	A/A	T/T	C/C	C/C	T/T	C/C	A/A	T/T	T/T	T/T	C/C	T/T	G/G	G/G	C/C	A/A	T/T	T/T	A/A	A/A	T/T	A/T	A/A	C/C	G/G	C/C	A/A	C/C	G/G	G/G	G/G	A/A	C/C	C/C	A/A	C/C	G/T	T/T	G/G	A/A	C/T	C/T	G/G	G/G	G/G
A08-4426	Ag	G/G	C/C	T/T	G/G	C/C	T/T	T/T	A/A	A/A	G/G	A/A	T/T	T/T	T/T	C/C	G/G	A/A	A/A	A/A	C/C	C/C	G/G	C/C	C/C	A/T	G/G	T/T	A/A	T/T	C/C	T/T	A/A	A/A	A/A	G/G	T/T	C/C	A/A	T/T	T/T	T/T	G/G	G/G	T/T	C/T	G/G	C/G	A/G
A08-4442	Gd	G/G	C/T	T/T	A/G	C/T	T/T	C/T	A/T	A/C	NA	A/A	T/T	T/T	C/T	C/C	A/G	G/G	A/C	A/A	C/T	C/C	A/G	C/C	C/T	A/T	A/G	C/T	A/G	C/T	A/C	C/T	A/G	A/G	A/G	A/G	C/T	C/G	A/A	C/T	G/T	C/C	A/G	A/A	C/T	T/T	G/G	G/G	G/G
A08-4463	Ag	G/G	C/C	T/T	G/G	C/C	T/T	T/T	A/A	A/A	G/G	A/A	T/T	T/T	T/T	C/C	G/G	A/A	A/A	A/A	C/C	C/C	G/G	C/C	C/C	A/T	G/G	T/T	A/A	T/T	C/C	T/T	A/A	A/A	A/A	G/G	T/T	C/C	A/T	C/T	G/T	T/T	A/G	A/G	C/T	C/T	G/G	G/G	A/G
A08-4477	Gd	G/G	C/T	T/T	A/G	C/T	T/T	C/T	A/T	A/C	A/G	A/T	T/T	T/T	C/T	C/C	A/G	A/G	A/C	A/A	C/T	C/C	A/G	C/C	C/T	A/T	A/G	C/T	A/G	C/T	A/C	C/T	A/G	A/G	A/G	A/G	C/T	C/G	A/A	C/T	G/T	C/C	A/G	A/A	C/T	T/T	G/G	G/G	G/G
A08-4495	Gd	G/G	T/T	T/T	A/A	T/T	C/T	C/C	T/T	C/C	A/A	T/T	T/T	T/T	C/C	C/C	A/A	G/G	C/C	A/A	T/T	C/C	A/A	A/C	T/T	A/T	A/A	C/C	G/G	C/C	A/A	C/C	G/G	G/G	G/G	A/A	C/C	G/G	A/A	C/C	G/G	C/C	A/G	A/A	C/T	T/T	G/G	G/G	G/G
A09-0007	Gd	G/G	C/T	T/T	A/G	C/T	C/T	C/T	A/T	A/C	A/G	A/T	T/T	T/T	C/T	C/C	A/G	A/G	A/C	A/A	C/T	C/C	A/G	A/C	C/T	A/T	A/G	C/T	A/G	C/T	A/C	C/T	A/G	A/G	A/G	A/G	C/T	C/G	A/A	C/T	G/T	C/C	A/A	A/A	C/C	T/T	G/G	G/G	G/G
A08-3832	Gd	G/G	C/C	T/T	G/G	C/T	C/T	C/T	A/T	A/C	A/G	A/T	T/T	T/T	C/T	C/C	A/G	A/G	A/C	A/A	C/T	C/C	A/G	A/C	C/T	A/T	A/G	C/T	A/G	C/T	A/C	C/T	A/G	A/G	A/A	A/G	C/T	C/G	A/T	C/C	G/T	C/T	A/A	A/A	C/C	T/T	G/G	G/G	G/G
A08-3850	Ac	A/G	T/T	T/T	A/A	T/T	C/C	C/C	T/T	C/C	A/A	T/T	T/T	T/T	C/C	C/T	A/G	G/G	C/C	A/A	T/T	C/C	A/A	A/C	T/T	A/T	A/A	C/C	G/G	C/C	A/A	C/C	G/G	G/G	G/G	A/A	C/C	C/G	T/T	C/C	G/G	C/T	A/A	A/A	T/T	T/T	G/G	G/G	G/G
A08-3859	Gd	G/G	T/T	T/T	A/A	T/T	C/T	NA	NA	C/C	A/A	T/T	T/T	T/T	C/C	C/C	A/A	G/G	C/C	A/A	T/T	C/C	A/A	A/C	T/T	A/T	A/A	C/C	G/G	C/C	A/A	C/C	G/G	G/G	G/G	A/A	C/C	G/G	A/A	C/C	G/G	C/C	A/G	A/A	C/T	T/T	G/G	G/G	G/G
A08-3869	Gd	G/G	C/C	T/T	G/G	C/C	T/T	T/T	A/A	A/A	G/G	A/A	T/T	T/T	T/T	C/C	G/G	A/G	A/A	A/A	C/C	C/C	G/G	C/C	C/C	A/T	G/G	T/T	A/A	T/T	C/C	T/T	A/A	A/A	A/A	G/G	T/T	C/C	A/A	T/T	G/T	C/C	A/A	A/A	C/C	T/T	G/G	G/G	G/G
A08-3878	Gd	G/G	C/C	T/T	G/G	C/C	T/T	T/T	A/A	A/A	G/G	A/A	T/T	T/T	T/T	C/C	G/G	A/G	A/A	A/A	C/C	C/C	G/G	C/C	C/C	A/T	NA	T/T	A/A	T/T	C/C	T/T	A/A	A/A	A/A	G/G	T/T	C/C	A/A	T/T	T/T	C/C	G/G	A/A	T/T	T/T	G/G	G/G	G/G
A08-4427	Ac	G/G	C/C	T/T	A/G	C/T	C/T	C/T	A/T	A/C	A/G	A/T	T/T	T/T	C/T	C/T	G/G	A/G	A/C	A/A	C/T	C/T	A/G	A/C	C/T	A/T	A/G	C/T	A/G	C/T	A/C	C/T	A/G	A/G	A/G	A/G	C/T	C/G	A/T	C/T	G/T	C/C	G/G	A/G	C/T	T/T	G/G	G/G	G/G
A08-4443	Gd	G/G	C/T	T/T	A/G	C/T	T/T	T/T	A/T	A/C	A/G	A/T	T/T	T/T	C/T	C/C	A/G	A/G	A/C	A/A	C/T	C/C	A/G	C/C	C/T	A/T	A/G	C/T	A/G	C/T	A/C	C/T	A/G	A/G	A/G	A/G	C/T	C/G	A/A	C/T	G/T	C/C	A/G	A/A	C/T	T/T	G/G	G/G	G/G
A08-4466	Gd	G/G	C/T	T/T	A/G	C/T	T/T	C/T	A/T	A/C	A/G	A/T	T/T	T/T	C/T	C/C	A/G	G/G	A/C	A/A	C/T	C/C	A/G	C/C	C/T	A/T	A/G	C/T	A/G	C/T	A/C	C/T	A/G	A/G	A/G	A/G	C/T	C/G	A/A	C/T	G/T	C/C	A/G	A/A	C/T	T/T	G/G	G/G	G/G
A08-4478	Gd	G/G	C/T	T/T	A/G	C/T	T/T	C/T	A/T	A/C	A/G	A/T	T/T	T/T	C/T	C/C	A/G	A/G	A/C	A/A	C/T	C/C	A/G	C/C	C/T	A/T	A/G	C/T	A/G	C/T	A/C	C/T	A/G	A/G	A/G	A/G	C/T	C/G	A/A	C/T	G/T	C/C	A/G	A/A	C/T	T/T	G/G	G/G	G/G
A08-4497	Gd	G/G	C/T	T/T	A/G	C/T	C/T	C/T	A/T	A/C	A/G	A/T	T/T	T/T	C/T	C/C	A/G	A/G	A/C	A/A	C/T	C/C	A/G	A/C	C/T	A/T	A/G	C/T	A/G	C/T	A/C	C/T	A/G	A/G	A/G	A/G	C/T	C/G	A/A	C/T	G/T	C/C	A/A	A/A	C/C	T/T	G/G	G/G	G/G
A09-0008	Gd	G/G	C/T	T/T	A/G	C/T	T/T	C/T	A/T	A/C	A/G	A/T	T/T	T/T	C/T	C/C	A/G	A/G	A/C	A/A	C/T	C/C	A/G	C/C	C/T	A/T	A/G	C/T	A/G	C/T	A/C	C/T	A/G	A/G	A/G	A/G	C/T	C/G	A/A	C/T	G/T	C/C	A/G	A/A	C/T	T/T	G/G	G/G	G/G
A08-3834	Ac	A/G	T/T	T/T	A/G	T/T	C/T	C/C	T/T	C/C	A/A	T/T	T/T	T/T	C/C	C/C	A/A	G/G	C/C	A/A	T/T	C/C	A/A	A/C	T/T	A/T	A/A	C/C	G/G	C/C	A/A	C/C	G/G	G/G	G/G	A/A	C/C	G/G	A/T	C/C	G/T	T/T	A/A	A/A	C/T	T/T	G/G	G/G	G/G
A08-3842	Gd	G/G	C/C	T/T	G/G	C/T	C/T	C/T	NA	A/C	A/G	A/A	T/T	T/T	C/T	C/C	A/G	A/G	A/C	A/A	C/T	C/C	A/G	A/C	T/T	A/T	A/G	C/T	A/G	C/C	A/A	C/C	G/G	A/G	A/G	A/G	C/T	C/G	A/T	C/T	T/T	C/T	A/G	A/G	C/C	T/T	G/G	G/G	G/G
A08-3851	Gd	G/G	C/C	T/T	G/G	C/C	T/T	T/T	A/A	A/A	G/G	A/A	T/T	T/T	T/T	C/C	G/G	A/G	A/A	A/A	C/C	C/C	G/G	C/C	C/C	A/T	G/G	T/T	A/A	T/T	C/C	T/T	A/A	A/A	A/A	G/G	T/T	C/C	A/A	T/T	T/T	C/C	A/G	A/A	T/T	T/T	G/G	G/G	G/G
A08-3860	Gd	G/G	C/C	T/T	G/G	C/C	T/T	T/T	A/A	A/A	G/G	A/A	T/T	T/T	T/T	C/C	G/G	A/G	A/A	A/A	C/C	C/C	G/G	C/C	C/C	A/T	G/G	T/T	A/A	T/T	C/C	T/T	A/A	A/A	A/A	G/G	T/T	C/C	A/A	T/T	T/T	C/C	G/G	A/A	C/T	T/T	G/G	G/G	G/G
A08-3870	Ac	A/A	C/T	T/T	A/A	T/T	C/C	NA	T/T	C/C	A/A	T/T	T/T	T/T	C/C	T/T	G/G	G/G	C/C	A/A	T/T	T/T	A/A	A/C	T/T	A/T	A/A	C/C	G/G	C/C	A/A	C/C	G/G	G/G	G/G	A/A	C/C	C/G	T/T	C/C	G/T	C/T	A/A	A/A	C/C	T/T	G/G	G/G	G/G
A08-4413	Ac	A/G	C/T	T/T	G/G	C/T	C/C	NA	NA	C/C	A/A	T/T	T/T	T/T	C/C	NA	A/A	A/G	C/C	A/A	T/T	C/C	A/A	A/C	T/T	A/T	A/A	C/C	G/G	C/C	A/A	C/C	G/G	G/G	G/G	A/A	C/C	C/G	T/T	C/C	G/G	T/T	A/G	A/A	C/C	T/T	G/G	G/G	G/G
A08-4428	Gd	G/G	C/C	T/T	G/G	C/C	T/T	T/T	A/A	A/A	G/G	A/A	T/T	T/T	T/T	C/C	G/G	A/A	A/A	A/A	C/C	C/C	G/G	C/C	C/C	A/T	G/G	T/T	A/A	T/T	C/C	T/T	A/A	A/A	A/A	G/G	T/T	C/C	A/A	T/T	T/T	C/C	G/G	A/A	T/T	T/T	G/G	G/G	G/G
A08-4467	Gd	G/G	C/C	T/T	G/G	C/T	C/T	C/T	A/T	A/C	A/G	A/T	T/T	T/T	C/T	C/C	A/G	A/G	A/C	A/A	C/T	C/C	A/G	A/C	C/T	A/T	A/G	C/T	A/G	C/T	A/C	C/T	A/G	A/G	A/G	A/G	C/T	C/G	A/T	C/T	T/T	C/T	A/G	A/A	C/T	T/T	G/G	G/G	G/G
A08-4480	Gd	G/G	T/T	T/T	A/A	T/T	T/T	C/T	A/T	A/C	A/A	A/T	T/T	T/T	C/C	C/C	A/A	A/G	C/C	A/A	T/T	C/C	A/G	C/C	C/T	A/T	A/A	C/C	G/G	C/C	A/A	C/C	G/G	G/G	G/G	A/A	C/C	G/G	A/T	C/C	G/T	C/C	A/G	A/G	C/T	T/T	G/G	G/G	G/G
A08-4500	Gd	G/G	T/T	T/T	A/A	T/T	T/T	C/C	T/T	C/C	A/A	T/T	T/T	T/T	C/C	C/C	A/A	G/G	C/C	A/A	T/T	C/C	A/A	C/C	T/T	A/T	A/A	C/C	G/G	C/C	A/A	C/C	G/G	G/G	G/G	A/A	C/C	G/G	A/A	C/C	G/G	C/C	A/A	A/A	C/C	T/T	G/G	G/G	G/G
A09-0010	Gd	G/G	C/C	T/T	G/G	C/T	C/T	C/T	A/T	A/C	A/G	A/T	T/T	T/T	C/T	C/C	A/G	A/G	A/C	A/A	C/T	C/C	A/G	A/C	C/T	A/T	A/G	C/T	A/G	C/T	A/C	C/T	A/G	A/G	A/G	A/G	C/T	C/G	A/T	C/T	T/T	C/T	A/G	A/A	C/T	T/T	G/G	G/G	G/G
A08-3835	Gd	G/G	C/T	T/T	A/G	C/T	T/T	C/T	A/T	A/C	A/G	A/T	T/T	T/T	C/T	C/C	A/G	A/G	A/C	A/A	C/T	C/C	A/G	C/C	C/T	A/T	A/G	C/T	A/G	C/T	A/C	C/T	A/G	A/G	A/G	A/G	C/T	C/G	A/A	C/T	G/T	C/C	A/G	A/A	C/T	T/T	G/G	G/G	G/G
A08-3843	Gd	G/G	C/C	T/T	A/A	C/T	T/T	C/T	A/T	A/C	A/G	A/T	T/T	T/T	C/T	C/C	A/A	A/G	A/C	A/A	C/T	C/C	A/G	C/C	T/T	A/T	A/G	C/T	A/G	C/T	A/C	C/T	A/G	A/G	A/G	A/G	C/T	C/G	A/T	T/T	T/T	C/C	A/A	A/A	C/T	T/T	G/G	G/G	A/G
A08-3852	Gd	G/G	C/T	T/T	A/A	T/T	T/T	C/C	T/T	A/C	A/A	T/T	T/T	T/T	C/C	C/C	A/A	G/G	C/C	A/A	T/T	C/C	A/A	C/C	T/T	A/T	A/A	C/C	G/G	C/C	A/A	C/C	G/G	G/G	G/G	A/A	C/C	G/G	A/T	C/C	G/T	C/T	A/A	A/A	C/C	T/T	G/G	G/G	G/G
A08-3861	Gd	G/G	C/C	T/T	A/G	C/T	T/T	NA	A/T	A/C	A/G	A/T	T/T	T/T	C/T	C/C	A/G	A/G	A/C	A/A	C/T	C/C	A/G	C/C	C/T	A/T	A/G	C/T	A/G	C/T	A/C	C/T	A/G	A/G	A/G	A/G	C/T	C/G	A/T	C/T	T/T	C/C	A/G	A/A	C/T	T/T	G/G	G/G	G/G
A08-3871	Gd	G/G	C/T	T/T	A/G	C/T	T/T	C/T	A/T	A/C	A/G	A/T	T/T	T/T	C/T	C/C	A/G	A/G	A/C	A/A	C/T	C/C	A/G	C/C	C/T	A/T	A/G	C/T	A/G	C/T	A/C	C/T	A/G	A/G	A/G	A/G	C/T	C/C	A/A	C/T	G/T	C/C	A/G	A/A	C/T	T/T	G/G	G/G	G/G
A08-4417	Gd	G/G	C/T	T/T	A/G	C/T	T/T	C/T	A/T	A/C	A/G	A/T	T/T	T/T	C/C	C/C	A/G	A/G	A/C	A/A	C/T	C/C	A/G	C/C	C/T	A/T	A/G	C/T	A/G	C/T	A/C	C/T	A/G	A/G	A/G	A/G	C/T	C/G	A/A	C/T	G/T	C/C	A/G	A/A	C/T	T/T	G/G	G/G	G/G
A08-4431	Ag	G/G	C/C	T/T	G/G	C/C	T/T	T/T	A/A	A/A	G/G	A/A	T/T	T/T	T/T	C/C	G/G	A/A	A/A	A/A	C/C	C/C	G/G	C/C	C/C	A/T	G/G	C/T	A/A	T/T	C/C	T/T	A/A	A/A	A/A	G/G	T/T	C/C	A/A	T/T	T/T	T/T	G/G	G/G	T/T	T/T	A/A	C/G	A/G
A08-4448	Gd	G/G	C/C	T/T	G/G	C/T	C/T	C/T	A/T	A/C	A/G	A/T	T/T	T/T	C/T	C/C	A/G	A/G	A/C	A/A	C/T	C/C	A/G	A/C	C/T	A/T	A/G	T/T	A/G	C/T	A/C	C/T	A/G	A/G	A/G	A/G	C/T	C/G	A/T	C/T	T/T	C/T	A/G	A/A	C/T	T/T	G/G	G/G	G/G
A08-4469	Gd	G/G	C/T	T/T	A/G	C/T	T/T	C/T	A/T	A/C	A/G	A/T	T/T	T/T	C/T	C/C	A/G	A/G	A/C	A/A	C/T	C/C	A/G	C/C	C/T	A/T	A/G	C/T	A/G	C/T	A/C	C/T	A/G	A/G	A/G	A/G	C/T	C/G	A/A	C/T	G/T	C/C	A/G	A/A	C/T	T/T	G/G	G/G	G/G
A08-4481	Gd	G/G	C/C	T/T	G/G	C/T	C/T	C/T	A/T	A/C	A/G	A/T	T/T	T/T	C/T	C/C	A/G	A/G	A/C	A/A	C/T	C/C	A/G	A/C	C/T	A/T	A/G	C/T	A/G	C/T	A/C	C/T	A/G	A/G	A/G	A/G	C/T	C/G	A/T	C/T	T/T	C/T	A/G	A/A	C/T	T/T	G/G	G/G	G/G
A09-0001	Gd	G/G	T/T	T/T	A/A	T/T	T/T	NA	NA	C/C	A/A	T/T	T/T	T/T	C/C	C/C	A/A	G/G	C/C	A/A	T/T	C/C	A/A	C/C	T/T	A/T	A/A	C/C	G/G	C/C	A/A	C/C	G/G	G/G	G/G	A/A	C/C	G/G	A/T	C/C	G/T	C/C	G/G	A/A	C/T	T/T	G/G	G/G	G/G
A09-0012	Ag	G/G	C/C	T/T	G/G	C/C	T/T	T/T	A/A	A/A	G/G	A/A	T/T	T/T	T/T	C/C	G/G	A/A	A/A	A/A	C/C	C/C	G/G	C/C	C/C	A/T	G/G	C/T	A/A	T/T	C/C	T/T	A/A	A/A	A/A	G/G	T/T	C/G	A/T	T/T	G/T	T/T	G/G	A/G	T/T	T/T	A/G	C/G	A/G
A08-3836	Ac	A/G	C/T	T/T	A/G	T/T	C/C	C/C	T/T	C/C	A/A	T/T	T/T	T/T	C/C	T/T	G/G	G/G	C/C	A/A	T/T	T/T	A/A	A/A	T/T	A/T	A/A	C/C	G/G	C/C	A/A	C/C	G/G	G/G	G/G	A/A	C/C	G/G	T/T	C/C	G/T	C/T	A/A	A/G	T/T	T/T	G/G	G/G	G/G
A08-3845	Ac	A/G	C/C	T/T	G/G	C/C	T/T	T/T	A/A	A/A	G/G	A/A	T/T	T/T	T/T	C/C	G/G	G/G	A/A	A/A	C/C	C/C	G/G	C/C	C/C	A/T	G/G	T/T	A/A	T/T	C/C	T/T	A/A	A/A	A/A	G/G	T/T	C/C	A/A	C/T	G/T	C/C	A/G	A/G	C/T	T/T	G/G	G/G	G/G
A08-3853	Gd	G/G	C/T	T/T	A/G	C/T	T/T	T/T	A/T	A/C	A/G	A/T	T/T	T/T	C/T	C/C	A/G	A/G	A/C	A/A	C/T	C/C	A/G	C/C	T/T	A/T	A/G	C/T	A/G	T/T	A/C	C/T	A/G	A/G	G/G	A/G	C/T	C/G	A/A	C/T	G/T	C/C	G/G	A/A	T/T	T/T	G/G	G/G	G/G
A08-3863	Gd	G/G	C/C	T/T	G/G	C/C	T/T	T/T	A/A	A/A	G/G	A/A	T/T	T/T	T/T	C/C	G/G	A/A	A/A	A/A	C/C	C/C	G/G	C/C	C/C	A/T	G/G	T/T	A/A	T/T	C/C	T/T	A/A	A/A	A/A	G/G	T/T	C/C	A/A	T/T	T/T	C/C	A/G	A/A	C/T	T/T	G/G	G/G	G/G
A08-3873	Ag	G/G	C/C	T/T	G/G	C/C	T/T	NA	A/A	A/A	G/G	A/A	T/T	T/T	T/T	C/C	G/G	A/A	A/C	A/A	C/C	C/T	G/G	C/C	C/C	A/T	G/G	C/T	A/A	T/T	C/C	T/T	A/A	A/A	A/A	G/G	T/T	C/C	A/A	T/T	G/T	C/T	G/G	G/G	C/T	C/T	A/G	NA	A/G
A08-4420	Ac	A/G	T/T	T/T	A/A	T/T	C/C	C/C	T/T	C/C	A/A	T/T	T/T	T/T	C/C	C/T	A/G	G/G	C/C	A/A	T/T	C/T	A/A	A/C	T/T	A/T	A/A	C/C	G/G	C/C	A/A	C/C	G/G	G/G	G/G	A/A	C/C	C/G	A/T	C/C	G/G	C/T	A/G	A/G	C/C	T/T	G/G	G/G	G/G
A08-4432	Gd	G/G	T/T	T/T	A/A	T/T	T/T	NA	A/T	A/C	A/A	A/T	T/T	T/T	C/C	C/C	A/A	A/G	C/C	A/A	T/T	C/C	A/G	C/C	T/T	A/T	A/A	C/C	G/G	C/C	A/A	C/C	G/G	G/G	G/G	A/A	C/C	G/G	A/T	C/C	G/T	C/C	A/G	A/G	C/T	T/T	G/G	G/G	G/G
A08-4449	Gd	G/G	C/C	T/T	G/G	C/C	T/T	T/T	A/A	A/A	G/G	A/A	T/T	T/T	T/T	C/C	G/G	A/G	A/A	A/A	C/C	C/C	G/G	C/C	C/C	A/T	G/G	T/T	A/A	T/T	C/C	T/T	A/A	A/A	A/A	G/G	T/T	C/C	A/A	T/T	T/T	C/C	G/G	A/A	C/T	T/T	G/G	G/G	G/G
A08-4472	Ag	G/G	C/C	T/T	G/G	C/C	T/T	T/T	A/A	A/A	G/G	A/A	T/T	T/T	T/T	C/C	G/G	A/A	A/A	A/A	C/C	C/C	G/G	C/C	C/C	A/T	G/G	T/T	A/A	T/T	C/C	T/T	A/A	A/A	A/A	G/G	T/T	C/G	A/T	T/T	G/T	T/T	G/G	A/G	T/T	C/T	G/G	C/G	G/G
A08-4483	Ag	G/G	C/C	T/T	G/G	C/C	T/T	T/T	A/A	A/A	G/G	A/A	T/T	T/T	T/T	C/C	G/G	A/A	A/A	A/A	C/C	C/C	G/G	C/C	C/C	A/T	G/G	T/T	A/A	T/T	C/C	T/T	A/A	A/A	A/A	G/G	T/T	C/G	T/T	C/T	G/T	T/T	G/G	A/A	T/T	T/T	G/G	G/G	G/G
A09-0002	Gd	G/G	C/T	T/T	A/G	C/T	C/T	C/T	A/T	A/C	A/G	A/T	T/T	T/T	C/T	C/C	A/G	A/G	A/C	A/A	C/T	C/C	A/G	A/C	C/T	A/T	A/G	C/T	A/G	C/T	A/C	C/T	A/G	A/G	A/G	A/G	C/T	C/G	A/A	C/T	G/T	C/C	A/G	A/A	C/T	T/T	G/G	G/G	G/G
A09-0013	Ag	G/G	C/C	T/T	G/G	C/C	T/T	T/T	A/A	A/A	G/G	A/A	T/T	T/T	T/T	C/C	G/G	A/A	A/A	A/A	C/C	C/C	G/G	C/C	C/C	A/T	G/G	T/T	A/A	T/T	C/C	T/T	A/A	A/A	A/A	G/G	T/T	C/C	A/A	T/T	T/T	T/T	G/G	G/G	T/T	C/T	A/G	G/G	A/G
A08-3837	Ac	A/G	C/C	T/T	A/G	C/T	C/T	C/T	A/T	A/C	A/G	A/T	NA	T/T	C/T	C/C	A/G	A/G	A/C	A/A	C/T	C/T	A/G	A/C	C/T	A/T	A/G	C/T	A/G	C/T	A/C	C/T	A/G	A/G	A/G	A/G	C/T	C/G	A/A	C/T	T/T	C/C	A/A	A/A	C/C	C/T	G/G	G/G	G/G
A08-3846	Gd	G/G	C/T	T/T	A/G	C/T	T/T	C/T	A/T	A/C	A/G	A/T	T/T	T/T	C/C	C/T	A/A	G/G	C/C	A/A	C/T	C/C	A/G	C/C	C/T	A/T	A/G	C/T	A/G	C/T	A/C	C/T	A/G	A/G	A/G	A/G	C/T	C/G	A/A	C/T	G/T	C/C	A/A	A/A	C/T	T/T	G/G	G/G	G/G
A08-3854	Gd	A/G	C/C	T/T	G/G	C/C	T/T	T/T	NA	A/A	G/G	A/A	T/T	T/T	T/T	C/C	G/G	A/A	A/A	A/A	C/C	C/C	G/G	NA	C/C	A/T	G/G	T/T	A/A	T/T	C/C	T/T	A/A	A/A	A/A	G/G	T/T	C/C	A/A	T/T	T/T	C/C	A/G	A/A	C/T	T/T	G/G	G/G	G/G
A08-3874	Gd	A/G	T/T	T/T	A/A	T/T	C/T	NA	T/T	C/C	A/A	T/T	T/T	T/T	C/C	C/T	A/G	A/G	C/C	NA	T/T	C/T	A/A	A/C	T/T	A/T	A/A	C/C	G/G	C/C	A/A	C/C	G/G	G/G	G/G	A/A	C/C	G/G	A/T	C/C	G/T	C/T	A/G	A/A	C/C	T/T	G/G	G/G	G/G
A08-4421	Gd	G/G	T/T	T/T	A/A	T/T	T/T	NA	T/T	C/C	A/A	T/T	T/T	T/T	C/C	C/C	A/A	G/G	C/C	A/A	T/T	C/C	A/A	C/C	T/T	A/T	A/A	C/C	G/G	C/C	A/A	C/C	G/G	G/G	G/G	A/A	C/C	G/G	A/A	C/C	G/G	C/C	A/A	A/A	C/C	T/T	G/G	G/G	G/G
A08-4433	Gd	G/G	T/T	T/T	A/A	T/T	C/C	NA	T/T	C/C	A/A	T/T	T/T	T/T	C/C	C/C	A/A	A/G	C/C	A/A	T/T	C/C	A/A	A/C	T/T	A/T	A/A	C/C	G/G	C/C	A/A	C/C	G/G	G/G	G/G	A/A	C/C	NA	A/A	C/C	G/G	C/C	A/A	A/A	C/C	T/T	G/G	G/G	G/G
A08-4451	Gd	G/G	T/T	T/T	A/A	T/T	C/T	C/C	T/T	C/C	A/A	T/T	T/T	T/T	C/C	C/C	A/A	G/G	C/C	A/A	T/T	C/C	A/A	A/C	T/T	A/T	A/A	C/C	G/G	C/C	A/A	C/C	G/G	G/G	G/G	A/A	C/C	G/G	A/A	C/C	G/G	C/C	A/A	A/A	C/C	T/T	G/G	G/G	G/G
A08-4473	Gd	G/G	T/T	T/T	A/A	T/T	T/T	NA	T/T	C/C	A/A	T/T	T/T	T/T	C/C	C/C	A/A	G/G	C/C	A/A	T/T	C/C	A/A	C/C	T/T	A/T	A/A	C/C	G/G	C/C	A/A	C/C	G/G	G/G	G/G	A/A	C/C	G/G	A/A	C/C	G/G	C/C	A/A	A/A	C/C	T/T	G/G	G/G	G/G
A08-4485	Ac	A/A	C/T	T/T	A/G	T/T	C/C	C/C	T/T	C/C	A/A	T/T	T/T	T/T	C/C	C/T	A/G	G/G	C/C	A/A	T/T	C/T	A/A	A/C	T/T	A/T	A/A	C/C	G/G	C/C	A/A	C/C	G/G	G/G	G/G	A/A	C/C	C/G	A/A	C/T	G/G	T/T	A/A	G/G	C/C	C/T	G/G	G/G	G/G
A09-0003	Gd	G/G	C/C	T/T	G/G	C/C	T/T	T/T	A/A	A/A	G/G	A/A	T/T	T/T	T/T	C/C	G/G	A/A	A/A	A/A	C/C	C/C	G/G	C/C	C/C	A/T	G/G	T/T	A/A	T/T	C/C	T/T	A/A	A/A	A/A	G/G	T/T	C/C	A/A	T/T	T/T	C/C	G/G	A/A	T/T	T/T	G/G	G/G	G/G
A09-0014	Gd	G/G	C/T	T/T	A/G	C/T	T/T	C/T	A/T	A/C	A/G	A/T	T/T	T/T	C/T	C/C	A/G	A/G	A/C	A/A	C/T	C/C	A/G	C/C	C/T	A/T	A/G	C/T	A/G	C/T	A/C	C/T	A/G	A/G	A/G	A/G	C/T	C/G	A/A	C/T	G/T	C/C	A/G	A/A	C/T	T/T	G/G	G/G	G/G
A09-0025	Gd	G/G	C/C	T/T	G/G	C/T	C/T	C/T	A/T	A/C	A/G	A/T	T/T	T/T	C/T	C/C	A/G	A/G	A/C	A/A	C/T	C/C	A/G	A/C	C/T	A/T	A/G	C/T	A/G	C/T	A/C	C/T	A/G	A/G	A/G	A/G	C/T	C/G	A/T	C/T	T/T	C/T	A/G	A/A	T/T	T/T	G/G	G/G	G/G
A09-0033	Gd	G/G	C/C	T/T	G/G	C/T	C/T	C/T	A/T	A/C	A/G	A/T	T/T	T/T	C/T	C/C	A/G	A/G	A/C	A/A	C/T	C/C	A/G	A/A	C/T	A/T	A/G	C/T	A/G	C/T	A/C	C/T	A/G	A/G	A/G	A/G	C/T	C/G	A/T	T/T	T/T	C/C	A/A	A/A	C/C	T/T	G/G	G/G	G/G
A09-0046	Gd	G/G	C/C	T/T	G/G	C/C	T/T	T/T	A/A	A/A	G/G	A/A	T/T	T/T	T/T	C/C	G/G	A/A	A/A	A/A	C/C	C/C	G/G	C/C	C/C	A/T	G/G	T/T	A/A	T/T	C/C	T/T	A/A	A/A	A/A	G/G	T/T	C/C	A/A	T/T	T/T	C/C	G/G	A/A	C/T	T/T	G/G	G/G	G/G
A09-0054	Gd	G/G	C/C	T/T	G/G	C/C	T/T	T/T	A/A	A/A	G/G	A/A	T/T	T/T	T/T	C/C	G/G	A/A	A/A	A/A	C/C	C/C	G/G	C/C	C/C	A/T	G/G	T/T	A/A	T/T	C/C	T/T	A/A	A/A	A/A	G/G	T/T	C/C	A/A	T/T	T/T	C/C	G/G	A/A	C/T	T/T	G/G	G/G	G/G
A09-0065	Ag	G/G	C/C	T/T	G/G	C/C	T/T	T/T	A/A	A/A	G/G	A/A	T/T	T/T	T/T	C/C	G/G	A/G	A/A	A/A	C/C	C/C	G/G	C/C	C/C	A/T	G/G	T/T	A/A	T/T	C/C	T/T	A/A	A/A	A/A	G/G	T/T	C/G	A/T	T/T	G/T	T/T	G/G	A/G	T/T	C/T	A/G	C/G	A/G
A09-0077	Gd	A/G	T/T	T/T	A/G	C/T	C/T	T/T	A/T	A/C	A/G	A/T	T/T	T/T	T/T	C/T	G/G	A/G	A/C	A/A	C/T	C/T	A/G	A/C	C/T	A/T	A/G	C/T	A/G	C/T	A/C	C/T	A/G	A/G	A/G	A/G	C/T	C/G	A/T	C/T	T/T	C/T	G/G	A/A	T/T	T/T	G/G	G/G	G/G
A09-0087	Gd	A/G	T/T	T/T	A/G	C/T	C/T	C/T	A/T	A/C	A/G	A/T	T/T	T/T	C/T	C/T	G/G	A/G	A/C	A/A	C/T	C/T	A/G	A/C	C/T	A/T	A/G	C/T	A/G	C/T	A/C	C/T	A/G	A/G	A/G	A/G	C/T	C/G	A/T	C/T	T/T	C/T	A/G	A/A	C/C	T/T	G/G	G/G	G/G
A09-0099	Gd	A/G	T/T	T/T	A/A	T/T	C/C	C/C	T/T	C/C	A/A	T/T	T/T	T/T	C/C	C/T	A/G	G/G	C/C	A/A	T/T	C/T	A/A	A/A	T/T	A/T	A/A	C/C	G/G	C/C	A/A	C/C	G/G	G/G	G/G	A/A	C/C	G/G	A/T	C/C	G/T	C/T	A/G	A/A	C/C	T/T	G/G	G/G	G/G
A07-2079	Gd	G/G	C/T	T/T	A/G	C/T	T/T	C/T	A/T	A/C	A/G	A/T	T/T	T/T	C/T	C/C	A/G	A/G	A/C	A/A	C/T	C/C	A/G	C/C	C/T	A/T	A/G	C/T	A/G	C/T	A/C	C/T	A/G	A/G	A/G	A/G	C/T	C/G	A/A	C/T	G/T	C/C	A/G	A/A	C/T	T/T	G/G	G/G	G/G
A07-2088	Gd	G/G	C/C	T/T	G/G	C/C	T/T	T/T	A/A	A/A	G/G	A/A	T/T	T/T	T/T	C/C	G/G	A/A	A/A	A/A	C/C	C/C	G/G	C/C	C/C	A/T	G/G	T/T	A/A	T/T	C/C	T/T	A/A	A/A	A/A	G/G	T/T	C/C	A/A	T/T	T/T	C/C	G/G	A/A	C/T	T/T	G/G	G/G	G/G
A07-2098	Gd	G/G	C/C	T/T	G/G	C/C	T/T	T/T	A/A	A/A	G/G	A/A	T/T	T/T	T/T	C/C	G/G	A/A	A/A	A/A	C/C	C/C	G/G	C/C	C/C	A/T	NA	T/T	A/A	T/T	C/C	T/T	A/A	A/A	A/A	G/G	T/T	C/C	A/A	T/T	T/T	C/C	G/G	A/A	T/T	T/T	G/G	G/G	G/G
A09-0015	Gd	G/G	C/T	T/T	A/G	C/T	C/T	C/T	A/T	A/C	A/G	A/T	T/T	T/T	C/T	C/T	G/G	A/G	A/C	A/A	T/T	T/T	A/A	C/C	C/T	A/T	A/A	C/C	A/A	T/T	C/C	T/T	A/A	G/G	G/G	A/G	C/T	NA	A/T	NA	T/T	C/T	G/G	A/A	C/C	T/T	G/G	G/G	G/G
A09-0034	Gd	G/G	C/C	T/T	G/G	C/C	T/T	T/T	A/A	A/A	G/G	A/A	T/T	T/T	C/T	C/C	G/G	A/G	A/A	A/A	C/C	C/C	G/G	C/C	C/C	A/T	G/G	T/T	A/A	T/T	C/C	T/T	A/A	A/A	A/A	G/G	T/T	C/C	A/A	C/C	G/T	C/C	A/A	A/A	C/C	T/T	G/G	G/G	G/G
A09-0047	Gd	G/G	C/C	T/T	G/G	C/T	C/T	C/T	A/T	A/C	A/G	A/T	T/T	T/T	C/T	C/C	A/G	A/G	A/C	A/A	C/T	C/C	A/G	A/C	C/T	A/T	A/G	C/T	A/G	C/T	A/C	C/T	A/G	A/G	A/G	A/G	C/T	C/G	A/T	C/T	T/T	C/T	A/G	A/A	C/T	T/T	G/G	G/G	G/G
A09-0055	Gd	G/G	C/C	T/T	A/G	C/T	T/T	C/T	A/T	A/C	A/G	A/T	T/T	T/T	C/T	C/C	A/G	A/G	A/C	A/A	C/T	C/C	A/G	C/C	C/T	A/T	A/G	C/T	A/G	C/T	A/C	C/T	A/G	A/G	A/G	A/G	C/T	C/G	A/T	C/T	T/T	C/C	A/G	A/A	C/T	T/T	G/G	G/G	G/G
A09-0069	Gd	A/G	T/T	T/T	A/A	T/T	C/C	C/C	T/T	C/C	A/A	T/T	T/T	T/T	C/C	C/T	A/G	G/G	C/C	A/A	T/T	C/T	A/A	A/A	T/T	A/T	A/A	C/C	G/G	C/C	A/A	C/C	G/G	G/G	G/G	A/A	C/C	G/G	A/T	C/C	G/T	C/T	A/G	A/A	C/C	T/T	G/G	G/G	G/G
A09-0078	Gd	G/G	C/C	T/T	G/G	C/C	T/T	T/T	A/A	A/A	G/G	A/A	T/T	T/T	T/T	C/C	G/G	A/A	A/A	A/A	C/C	C/C	G/G	C/C	C/C	A/T	G/G	T/T	A/A	T/T	C/C	T/T	A/A	A/A	A/A	G/G	T/T	C/C	A/A	T/T	T/T	C/C	G/G	A/A	T/T	T/T	G/G	G/G	G/G
A09-0088	Gd	G/G	C/C	T/T	G/G	C/T	C/T	C/T	A/T	A/C	A/G	A/T	T/T	T/T	C/T	C/C	A/G	A/G	A/C	A/A	C/T	C/C	A/G	A/C	C/T	A/T	A/G	C/T	A/G	C/T	A/C	C/T	A/G	A/G	A/G	A/G	C/T	C/G	A/T	C/T	T/T	C/T	A/G	A/A	C/T	T/T	G/G	G/G	G/G
A09-0100	Ag	G/G	C/C	T/T	G/G	C/C	T/T	T/T	A/A	A/A	G/G	A/A	T/T	T/T	T/T	C/C	G/G	A/A	A/A	A/A	C/C	C/C	G/G	C/C	C/C	A/T	G/G	T/T	A/A	T/T	C/C	T/T	A/A	A/A	A/A	G/G	T/T	C/C	A/T	C/T	G/T	C/T	A/G	A/G	T/T	T/T	A/G	C/G	A/G
A07-2080	Gd	G/G	C/T	T/T	A/G	C/T	C/T	C/T	A/T	A/C	A/G	A/T	T/T	T/T	C/T	C/C	A/G	A/G	A/C	A/A	C/T	C/C	A/G	A/C	C/T	A/T	A/G	C/T	A/G	C/T	A/C	C/T	A/G	A/G	A/G	A/G	C/T	C/G	A/A	C/T	G/T	C/C	A/G	A/A	C/T	T/T	G/G	G/G	G/G
A07-2089	Gd	G/G	C/T	T/T	A/G	C/T	T/T	C/T	A/T	A/C	A/G	A/T	T/T	T/T	C/T	C/C	A/G	A/G	A/C	A/A	C/T	C/C	A/G	C/C	C/T	A/T	A/G	C/T	A/G	C/T	A/C	C/T	A/G	A/G	A/G	A/G	C/T	C/G	A/A	C/T	G/T	C/C	A/G	A/A	C/T	T/T	G/G	G/G	G/G
A07-2099	Gd	G/G	C/T	T/T	A/G	C/T	C/T	C/T	A/T	A/C	A/G	A/T	T/T	T/T	C/T	C/C	A/G	A/G	A/C	A/A	C/T	C/C	A/G	A/C	C/T	A/T	A/G	C/T	A/G	C/T	A/C	C/T	A/G	A/G	A/G	A/G	C/T	C/G	A/A	C/C	G/G	C/C	A/A	A/A	C/C	T/T	G/G	G/G	G/G
A09-0027	Gd	G/G	C/C	T/T	G/G	C/T	T/T	C/C	A/T	A/C	A/G	A/T	T/T	T/T	C/T	C/C	A/A	G/G	C/C	A/A	C/T	C/C	A/G	C/C	C/T	A/T	A/G	T/T	A/G	C/T	A/C	C/T	A/G	A/G	A/G	A/G	C/T	C/G	A/T	C/T	T/T	C/C	A/A	A/A	T/T	T/T	G/G	G/G	G/G
A09-0035	Ac	A/G	T/T	T/T	A/A	T/T	C/C	C/C	T/T	C/C	A/A	T/T	T/T	T/T	C/C	C/T	A/G	G/G	C/C	A/A	T/T	C/T	A/A	A/C	T/T	A/T	A/A	C/C	G/G	C/C	A/A	C/C	G/G	G/G	G/G	A/A	C/C	G/G	A/T	C/C	G/G	C/T	A/A	A/A	C/T	T/T	G/G	G/G	G/G
A09-0048	Ac	A/G	C/T	T/T	A/G	C/T	C/T	C/T	A/T	A/C	A/G	A/T	T/T	T/T	C/T	C/C	A/G	A/G	A/C	A/A	C/T	C/C	A/G	C/C	C/T	A/T	A/G	C/T	A/G	C/T	C/C	T/T	A/A	A/A	A/G	G/G	T/T	C/G	A/A	C/T	G/T	T/T	A/G	G/G	T/T	C/T	G/G	G/G	G/G
A09-0057	Gd	G/G	T/T	T/T	A/A	T/T	T/T	C/C	T/T	C/C	A/A	T/T	T/T	T/T	C/C	C/C	A/A	G/G	C/C	A/A	T/T	C/C	A/A	C/C	T/T	A/T	A/A	C/C	G/G	C/C	A/A	C/C	G/G	G/G	G/G	A/A	C/C	G/G	A/A	C/C	G/G	C/C	A/G	A/A	C/T	T/T	G/G	G/G	G/G
A09-0070	Gd	G/G	C/C	T/T	G/G	C/C	T/T	T/T	A/A	A/A	G/G	A/A	T/T	T/T	T/T	C/C	G/G	A/A	A/A	A/A	C/C	C/C	G/G	C/C	C/C	A/T	G/G	C/T	A/A	T/T	C/C	T/T	A/A	A/A	A/A	G/G	T/T	C/C	A/A	T/T	T/T	C/C	G/G	A/A	C/T	T/T	G/G	G/G	G/G
A09-0079	Gd	G/G	C/C	T/T	G/G	C/T	C/T	C/T	A/T	A/C	A/G	A/T	T/T	T/T	C/T	C/C	A/G	A/G	A/C	A/A	C/T	C/C	A/G	A/C	C/T	A/T	A/G	C/T	A/G	C/T	A/C	C/T	A/G	A/G	A/G	A/G	C/T	C/G	A/T	C/T	T/T	C/T	A/A	A/A	C/C	T/T	G/G	G/G	G/G
A09-0089	Gd	G/G	C/C	T/T	G/G	C/C	T/T	T/T	A/A	A/A	G/G	A/A	T/T	T/T	T/T	C/C	G/G	A/A	A/A	A/A	C/C	C/C	G/G	C/C	C/C	A/T	G/G	T/T	A/A	T/T	C/C	T/T	A/A	A/A	A/A	G/G	T/T	C/C	A/A	T/T	T/T	C/C	G/G	A/A	T/T	T/T	G/G	G/G	G/G
A09-0101	Gd	G/G	C/C	T/T	G/G	C/T	C/T	C/T	A/T	A/C	A/G	A/T	T/T	T/T	C/T	C/C	A/G	A/G	A/C	A/A	C/T	C/C	A/G	A/C	C/T	A/T	A/G	C/T	A/G	C/T	A/C	C/T	A/G	A/G	A/G	A/G	C/T	C/G	A/T	C/T	T/T	C/T	A/G	A/A	C/T	T/T	G/G	G/G	G/G
A07-2081	Gd	G/G	C/C	T/T	G/G	C/C	T/T	T/T	A/A	A/A	G/G	A/A	T/T	T/T	T/T	C/C	G/G	A/A	A/A	A/A	C/C	C/C	G/G	C/C	C/C	A/T	G/G	T/T	A/A	T/T	C/C	T/T	A/A	A/A	A/A	G/G	T/T	C/C	A/A	C/C	G/G	C/C	A/A	A/A	C/C	T/T	G/G	G/G	G/G
A07-2090	Gd	G/G	C/T	T/T	A/G	C/T	T/T	T/T	A/A	A/A	A/G	A/A	T/T	T/T	C/T	C/C	A/G	A/G	A/C	A/A	C/T	C/C	G/G	C/C	C/C	A/T	A/G	C/T	A/G	C/T	A/C	C/T	A/G	A/G	A/G	A/G	C/T	C/G	A/T	C/T	T/T	C/C	G/G	A/G	T/T	T/T	G/G	G/G	G/G
A07-2101	Gd	G/G	C/C	T/T	G/G	C/C	T/T	T/T	A/A	A/A	G/G	A/A	T/T	T/T	T/T	C/C	G/G	A/A	A/A	A/A	C/C	C/C	G/G	C/C	C/C	A/T	G/G	T/T	A/A	T/T	C/C	T/T	A/A	A/A	A/A	G/G	T/T	C/C	A/A	T/T	T/T	C/C	G/G	A/A	T/T	T/T	G/G	G/G	G/G
A09-0028	Gd	G/G	C/C	T/T	A/G	C/T	T/T	C/T	A/T	A/C	A/G	A/T	T/T	T/T	C/T	C/C	A/G	A/G	A/C	A/A	C/T	C/C	A/G	C/C	C/T	A/T	A/G	T/T	A/G	C/T	A/C	C/T	A/G	A/G	A/G	A/G	C/T	C/G	A/T	C/T	T/T	C/C	A/A	A/A	C/C	T/T	G/G	G/G	G/G
A09-0036	Gd	G/G	C/C	T/T	G/G	C/C	T/T	T/T	A/A	A/A	G/G	A/A	T/T	T/T	T/T	C/C	G/G	A/A	A/A	A/A	C/C	C/C	G/G	C/C	C/C	A/T	G/G	T/T	A/A	T/T	C/C	T/T	A/A	A/A	A/A	G/G	T/T	C/C	A/A	T/T	T/T	C/C	A/G	A/A	C/T	T/T	G/G	G/G	G/G
A09-0049	Gd	G/G	C/T	T/T	A/G	C/T	T/T	C/T	A/T	A/C	A/G	A/T	T/T	T/T	C/T	C/C	A/G	A/G	A/C	A/A	C/T	C/C	A/G	C/C	C/T	A/T	A/G	C/T	A/G	C/T	A/C	C/T	A/G	A/G	A/G	A/G	C/T	C/G	A/A	C/T	G/T	C/C	G/G	A/A	T/T	T/T	G/G	G/G	G/G
A09-0058	Gd	G/G	C/C	T/T	G/G	C/C	T/T	T/T	A/A	A/A	G/G	A/A	T/T	T/T	T/T	C/C	G/G	A/A	A/A	A/A	C/C	C/C	G/G	C/C	C/C	A/T	G/G	T/T	A/A	T/T	C/C	T/T	A/A	A/A	A/A	G/G	T/T	C/C	A/A	T/T	T/T	C/C	G/G	A/A	T/T	T/T	G/G	G/G	G/G
A09-0072	Ag	G/G	C/C	T/T	G/G	C/C	T/T	T/T	A/A	A/A	G/G	A/A	T/T	T/T	T/T	C/C	G/G	A/A	A/A	A/A	C/C	C/C	G/G	C/C	C/C	A/T	G/G	T/T	A/A	T/T	C/C	T/T	A/A	A/A	A/A	G/G	T/T	C/C	A/A	T/T	T/T	C/T	A/A	A/A	C/T	T/T	A/G	C/G	A/G
A09-0080	Ag	G/G	C/C	T/T	G/G	C/C	T/T	T/T	A/A	A/A	G/G	A/A	T/T	T/T	T/T	C/C	G/G	A/A	A/A	A/A	C/C	C/C	G/G	C/C	C/C	A/T	G/G	T/T	A/A	T/T	C/C	T/T	A/A	A/A	A/A	G/G	T/T	C/G	A/A	C/T	G/T	T/T	A/G	A/G	C/T	C/C	G/G	C/G	A/G
A09-0092	Gd	G/G	C/C	T/T	G/G	C/T	C/T	C/T	A/T	A/C	A/G	A/T	T/T	T/T	C/T	C/C	A/G	A/G	A/C	A/A	C/T	C/C	A/G	A/C	C/T	A/T	A/G	C/T	A/G	C/T	A/C	C/T	A/G	A/G	A/G	A/G	C/T	C/G	A/T	C/T	T/T	C/T	A/G	A/A	C/T	T/T	G/G	G/G	G/G
A09-0102	Gd	G/G	C/T	T/T	A/G	T/T	C/T	C/C	T/T	C/C	A/A	T/T	T/T	T/T	C/C	C/C	A/A	G/G	C/C	A/A	T/T	C/C	A/A	A/C	T/T	A/T	A/A	C/C	G/G	C/C	A/A	C/C	G/G	G/G	G/G	A/A	C/C	G/G	A/T	C/C	G/T	C/T	A/G	A/A	C/T	T/T	G/G	G/G	G/G
A07-2082	Gd	G/G	C/T	T/T	A/G	C/T	T/T	C/T	A/T	A/C	A/G	A/T	T/T	T/T	C/T	C/C	A/G	A/G	A/C	A/A	C/T	C/C	A/G	C/C	C/T	A/T	A/G	C/T	A/G	C/T	A/C	C/T	A/G	A/G	A/G	A/G	C/T	C/G	A/A	C/T	G/T	C/C	A/G	A/A	C/T	T/T	G/G	G/G	G/G
A07-2091	Gd	G/G	C/C	T/T	G/G	C/C	T/T	T/T	A/A	A/A	G/G	A/A	T/T	T/T	T/T	C/C	G/G	A/G	A/A	A/A	C/C	C/C	G/G	C/C	C/C	A/T	G/G	T/T	A/A	T/T	C/C	T/T	NA	A/G	A/A	G/G	T/T	C/C	A/A	C/C	G/G	C/C	A/A	A/A	C/C	T/T	G/G	G/G	G/G
A07-2102	Gd	G/G	C/C	T/T	G/G	C/C	T/T	T/T	A/A	A/A	G/G	A/A	T/T	T/T	T/T	C/C	G/G	NA	A/A	A/A	C/C	C/C	G/G	C/C	C/C	A/T	G/G	T/T	A/A	T/T	C/C	T/T	A/A	A/A	A/A	G/G	T/T	C/C	A/A	T/T	T/T	C/C	G/G	A/A	T/T	T/T	G/G	G/G	G/G
A09-0019	Gd	G/G	C/C	T/T	G/G	C/C	T/T	T/T	A/A	A/A	G/G	A/A	T/T	T/T	T/T	C/C	G/G	A/A	A/A	A/A	C/C	C/C	G/G	C/C	C/C	A/T	G/G	T/T	A/A	T/T	C/C	T/T	A/A	A/A	A/A	G/G	T/T	C/C	A/A	T/T	T/T	C/C	A/G	A/A	C/T	T/T	G/G	G/G	G/G
A09-0029	Ac	A/G	C/C	T/T	A/G	C/T	C/T	C/T	NA	A/C	A/G	A/T	T/T	T/T	C/T	C/C	A/G	G/G	A/C	A/A	C/T	C/C	A/G	C/C	C/T	A/T	A/G	C/T	A/G	C/T	A/C	C/T	A/G	G/G	G/G	A/G	C/T	C/G	A/A	T/T	T/T	T/T	G/G	A/A	C/T	T/T	G/G	G/G	G/G
A09-0037	Gd	G/G	C/T	T/T	A/G	C/T	T/T	NA	A/T	A/C	A/G	A/T	T/T	T/T	C/T	C/C	A/G	A/G	A/C	A/A	C/T	C/C	A/G	C/C	C/T	A/T	A/G	C/T	A/G	C/T	A/C	C/T	A/G	A/G	A/G	A/G	C/T	C/G	A/A	C/T	G/T	C/C	G/G	A/A	T/T	T/T	G/G	G/G	G/G
A09-0050	Gd	G/G	C/C	T/T	G/G	C/C	T/T	T/T	A/A	A/A	G/G	A/A	T/T	T/T	T/T	C/C	G/G	NA	A/A	A/A	C/C	C/C	G/G	C/C	C/C	A/T	G/G	T/T	A/A	T/T	C/C	T/T	A/A	A/A	A/A	G/G	T/T	C/C	A/A	T/T	T/T	C/C	A/G	A/A	C/T	T/T	G/G	G/G	G/G
A09-0059	Gd	G/G	C/C	T/T	G/G	C/T	C/T	C/T	A/T	A/C	A/G	A/T	T/T	T/T	C/T	C/C	A/G	A/G	A/C	A/A	C/T	C/C	A/G	A/C	C/T	A/T	A/G	C/T	A/G	C/T	A/C	C/T	A/G	A/G	A/G	A/G	C/T	C/G	A/T	C/T	T/T	C/T	A/G	A/A	C/T	T/T	G/G	G/G	G/G
A09-0073	Ac	A/A	C/T	T/T	A/A	C/T	C/T	C/T	A/T	A/C	A/G	A/T	T/T	T/T	C/T	C/T	G/G	A/G	A/C	A/A	C/T	C/T	A/G	A/C	C/T	A/T	A/G	C/T	A/G	C/T	A/C	C/T	A/G	A/G	A/G	A/G	C/T	G/G	T/T	C/C	G/T	C/T	A/G	A/A	C/T	T/T	G/G	G/G	G/G
A09-0082	Gd	G/G	C/C	T/T	G/G	C/C	T/T	T/T	A/A	A/A	G/G	A/A	T/T	T/T	T/T	C/C	G/G	A/A	A/A	A/A	C/C	C/C	G/G	C/C	C/C	A/T	G/G	T/T	A/A	T/T	C/C	T/T	A/A	A/A	A/A	G/G	T/T	C/C	A/A	T/T	T/T	C/C	A/G	A/A	C/T	T/T	G/G	G/G	G/G
A09-0095	Gd	A/G	T/T	T/T	A/A	T/T	C/C	C/C	NA	C/C	A/A	T/T	T/T	T/T	C/C	T/T	G/G	G/G	C/C	A/A	T/T	T/T	A/A	A/A	T/T	A/T	A/A	C/C	NA	C/C	NA	NA	NA	G/G	G/G	A/A	C/C	G/G	T/T	NA	G/G	C/T	A/G	A/A	NA	C/T	G/G	G/G	G/G
A09-0103	Gd	G/G	C/C	T/T	G/G	C/T	C/T	C/T	A/T	A/C	A/G	A/T	T/T	T/T	C/T	C/C	A/G	A/G	A/C	A/A	C/T	C/C	A/G	A/C	C/T	A/T	A/G	C/T	A/G	C/T	A/C	C/T	A/G	A/G	A/G	A/G	C/T	C/G	A/T	C/T	T/T	C/T	A/G	A/A	C/T	T/T	G/G	G/G	G/G
A07-2084	Gd	G/G	C/C	T/T	G/G	C/C	T/T	T/T	A/A	A/A	G/G	A/A	T/T	T/T	T/T	C/C	G/G	A/A	A/A	A/A	C/C	C/C	G/G	C/C	C/C	A/T	G/G	NA	A/A	T/T	C/C	T/T	A/A	A/A	A/A	G/G	T/T	C/C	A/A	T/T	T/T	C/C	G/G	A/A	T/T	T/T	G/G	G/G	G/G
A07-2093	Gd	G/G	C/T	T/T	A/G	C/T	T/T	C/T	A/A	A/C	A/G	A/T	T/T	T/T	C/T	C/C	A/G	A/G	A/C	A/A	C/T	C/C	A/G	C/C	C/T	A/T	A/G	C/T	A/G	C/T	A/A	C/C	G/G	A/G	A/G	A/G	C/T	C/G	A/A	C/T	G/T	C/C	A/G	A/A	C/T	T/T	G/G	G/G	G/G
A07-2103	Gd	G/G	C/T	T/T	A/G	C/T	T/T	T/T	A/A	A/A	A/G	A/A	T/T	T/T	C/T	C/C	A/G	A/A	A/C	A/A	C/T	C/C	G/G	C/C	C/C	A/T	A/G	C/T	A/G	C/T	A/C	C/T	A/G	A/G	A/G	A/G	C/T	C/G	A/T	C/T	T/T	C/C	G/G	A/G	T/T	T/T	G/G	G/G	G/G
A09-0020	Gd	G/G	C/C	T/T	G/G	C/T	C/T	C/T	A/T	A/C	A/G	A/T	T/T	T/T	C/T	C/C	A/G	A/G	A/C	A/A	C/T	C/C	A/G	A/C	C/T	A/T	A/G	C/T	A/G	C/T	A/C	C/T	A/G	A/G	A/G	A/G	C/T	C/G	A/T	C/T	T/T	C/C	G/G	A/A	T/T	T/T	G/G	G/G	G/G
A09-0030	Gd	G/G	C/C	T/T	G/G	T/T	C/C	C/C	T/T	C/C	A/A	T/T	T/T	T/T	C/C	C/C	A/A	G/G	C/C	A/A	T/T	C/C	A/A	A/A	T/T	A/T	A/A	C/C	G/G	C/C	A/A	C/C	G/G	G/G	G/G	A/A	C/C	G/G	T/T	C/C	T/T	T/T	A/A	A/A	C/C	T/T	G/G	G/G	G/G
A09-0039	Gd	G/G	C/C	T/T	G/G	C/C	T/T	T/T	A/A	A/A	G/G	A/A	T/T	T/T	T/T	C/C	G/G	A/A	A/A	A/A	C/C	C/C	G/G	C/C	C/C	A/T	G/G	T/T	A/A	T/T	C/C	T/T	A/A	A/A	A/A	G/G	T/T	C/C	A/A	T/T	T/T	C/C	G/G	A/A	T/T	T/T	G/G	G/G	G/G
A09-0051	Ag	G/G	C/C	T/T	G/G	C/C	T/T	T/T	A/A	A/A	G/G	A/A	T/T	T/T	T/T	C/C	G/G	A/A	A/A	A/A	C/C	C/C	G/G	C/C	C/C	A/T	G/G	T/T	A/A	T/T	C/C	T/T	A/A	A/A	A/A	G/G	T/T	C/C	A/A	T/T	T/T	T/T	A/G	A/G	T/T	T/T	A/A	C/C	A/A
A09-0060	Gd	G/G	C/C	T/T	G/G	C/C	T/T	T/T	A/A	A/A	G/G	A/A	T/T	T/T	T/T	C/C	G/G	A/G	A/A	A/A	C/C	C/C	G/G	C/C	C/C	A/T	G/G	C/T	A/A	T/T	C/C	T/T	A/A	A/A	A/A	G/G	T/T	C/C	A/A	T/T	T/T	C/C	G/G	A/A	T/T	T/T	G/G	G/G	G/G
A09-0074	Ac	A/G	T/T	T/T	A/A	T/T	C/T	C/C	T/T	C/C	A/A	T/T	T/T	T/T	C/C	C/C	A/A	G/G	C/C	A/A	T/T	C/T	A/A	A/C	T/T	A/T	A/A	C/C	G/G	C/C	A/A	C/C	G/G	G/G	G/G	A/A	C/C	G/G	T/T	C/C	G/T	T/T	A/A	A/A	C/C	T/T	G/G	G/G	G/G
A09-0083	Gd	G/G	C/C	T/T	G/G	C/T	C/T	C/T	A/T	A/C	A/G	A/T	T/T	T/T	C/T	C/C	A/G	A/G	A/C	A/A	C/T	C/C	A/G	A/C	C/T	A/T	A/G	C/T	A/G	C/T	A/C	C/T	A/G	A/G	A/G	A/G	C/T	C/G	A/T	C/T	T/T	C/T	A/G	A/A	C/T	T/T	G/G	G/G	G/G
A09-0096	Gd	G/G	C/C	T/T	G/G	C/T	C/T	C/T	A/T	A/C	A/G	A/T	T/T	T/T	C/T	C/C	A/G	A/G	A/C	A/A	C/T	C/C	A/G	A/C	C/T	A/T	A/G	C/T	A/G	C/T	A/C	C/T	A/G	A/G	A/G	A/G	C/T	C/G	A/T	C/T	T/T	C/T	A/G	A/A	C/T	T/T	G/G	G/G	G/G
A09-0104	Ag	G/G	C/C	T/T	G/G	C/C	T/T	T/T	A/A	A/A	G/G	A/A	T/T	T/T	T/T	C/C	G/G	A/A	A/A	A/A	C/C	C/C	G/G	C/C	C/C	A/T	G/G	T/T	A/A	T/T	C/C	T/T	A/A	A/A	A/A	G/G	T/T	C/G	A/T	C/T	G/T	T/T	G/G	A/A	C/C	C/T	A/G	C/G	A/G
A07-2085	Gd	G/G	C/C	T/T	G/G	C/C	T/T	T/T	A/A	A/A	G/G	A/A	T/T	T/T	T/T	C/C	G/G	A/A	A/A	A/A	C/C	C/C	G/G	C/C	C/C	A/T	G/G	T/T	A/A	T/T	C/C	T/T	A/A	A/A	A/A	G/G	T/T	C/C	A/A	T/T	T/T	C/C	G/G	A/A	C/T	T/T	G/G	G/G	G/G
A07-2094	Gd	G/G	C/C	T/T	G/G	C/C	T/T	T/T	A/A	A/A	G/G	A/A	T/T	T/T	T/T	C/C	G/G	A/G	A/A	A/A	C/C	C/C	G/G	C/C	C/C	A/T	G/G	T/T	A/A	T/T	C/C	T/T	A/A	A/A	A/A	G/G	T/T	C/C	A/A	C/T	G/T	C/C	A/G	A/A	C/T	T/T	G/G	G/G	G/G
A07-2104	Gd	G/G	C/C	T/T	G/G	C/C	T/T	T/T	A/A	A/A	G/G	A/A	T/T	T/T	T/T	C/C	G/G	A/A	A/A	A/A	C/C	C/C	G/G	C/C	C/C	A/T	G/G	T/T	A/A	T/T	C/C	T/T	A/A	A/A	A/A	G/G	T/T	C/C	A/A	T/T	T/T	C/C	G/G	A/A	T/T	T/T	G/G	G/G	G/G
A09-0021	Gd	G/G	C/C	T/T	G/G	C/C	T/T	T/T	A/A	A/A	G/G	A/A	T/T	T/T	T/T	C/C	G/G	NA	A/A	A/A	C/C	C/C	G/G	C/C	C/C	A/T	G/G	T/T	A/A	T/T	C/C	T/T	A/A	A/A	A/A	G/G	T/T	C/C	A/A	T/T	T/T	C/C	A/G	A/A	C/T	T/T	G/G	G/G	G/G
A09-0031	Gd	A/G	C/T	T/T	A/G	T/T	C/C	C/C	T/T	C/C	A/A	T/T	T/T	T/T	C/C	C/T	A/G	G/G	C/C	A/A	T/T	C/T	A/A	A/A	T/T	A/T	A/A	C/C	G/G	C/C	A/A	C/C	G/G	G/G	G/G	A/A	C/C	G/G	T/T	C/C	T/T	T/T	A/G	A/A	C/C	T/T	G/G	G/G	G/G
A09-0042	Gd	G/G	C/T	T/T	A/G	C/T	T/T	C/T	A/T	A/C	A/G	A/T	T/T	T/T	C/T	C/C	A/G	A/G	A/C	A/A	C/T	C/C	A/G	C/C	C/T	A/T	A/G	C/T	A/G	C/T	A/C	C/T	A/G	A/G	A/G	A/G	C/T	C/G	A/A	C/T	G/T	C/C	G/G	A/A	T/T	T/T	G/G	G/G	G/G
A09-0052	Gd	A/G	C/T	T/T	A/G	T/T	C/C	C/C	T/T	C/C	A/A	T/T	T/T	T/T	C/C	C/C	A/A	NA	C/C	A/A	T/T	C/T	A/A	A/A	T/T	A/T	A/A	C/C	G/G	C/C	A/A	C/C	G/G	G/G	G/G	A/A	C/C	G/G	T/T	C/C	T/T	T/T	A/G	A/A	C/C	T/T	G/G	G/G	G/G
A09-0075	Ag	G/G	C/C	T/T	G/G	C/C	T/T	T/T	A/A	A/A	G/G	A/A	T/T	T/T	T/T	C/C	G/G	A/A	A/A	A/A	C/C	C/C	G/G	C/C	C/C	A/T	G/G	T/T	A/A	T/T	C/C	T/T	A/A	A/A	A/A	G/G	T/T	C/G	T/T	C/T	G/G	C/T	G/G	A/G	C/C	C/T	G/G	G/G	A/G
A09-0084	Gd	G/G	C/T	T/T	A/G	C/T	T/T	C/T	A/T	A/C	A/G	A/T	T/T	T/T	C/T	C/C	A/G	A/G	A/C	A/A	C/T	C/C	A/G	C/C	C/T	A/T	A/G	C/T	A/G	C/T	A/C	C/T	A/G	A/G	A/G	A/G	C/T	C/G	A/A	C/T	G/T	C/C	G/G	A/A	T/T	T/T	G/G	G/G	G/G
A09-0097	Ag	G/G	C/C	T/T	G/G	C/C	T/T	T/T	A/A	A/A	G/G	A/A	T/T	T/T	T/T	C/C	G/G	A/A	A/A	A/A	C/C	C/C	G/G	C/C	C/C	A/T	G/G	T/T	A/A	T/T	C/C	T/T	A/A	A/A	A/A	G/G	T/T	C/G	A/T	C/T	G/T	T/T	G/G	A/G	C/T	T/T	A/A	C/G	A/G
A09-0105	Gd	G/G	C/T	T/T	A/G	C/T	T/T	C/T	A/T	A/C	A/G	A/T	T/T	T/T	C/T	C/C	A/G	A/G	A/C	A/A	C/T	C/C	A/G	C/C	C/T	A/T	A/G	C/T	A/G	C/T	A/C	C/T	A/G	A/G	A/G	A/G	C/T	C/G	A/A	C/T	G/T	C/C	A/A	A/A	C/C	T/T	G/G	G/G	G/G
A07-2086	Gd	G/G	C/C	T/T	G/G	C/C	T/T	T/T	A/A	A/A	G/G	A/A	T/T	T/T	T/T	C/C	G/G	A/A	A/A	A/A	C/C	C/C	G/G	C/C	C/C	A/T	G/G	T/T	A/A	T/T	C/C	T/T	A/A	A/A	A/A	G/G	T/T	C/C	A/A	T/T	T/T	C/C	G/G	A/A	T/T	T/T	G/G	G/G	G/G
A07-2096	Gd	G/G	C/C	T/T	G/G	C/C	T/T	T/T	A/A	A/A	G/G	A/A	T/T	T/T	T/T	C/C	G/G	A/A	A/A	A/A	C/C	C/C	G/G	C/C	C/C	A/T	G/G	T/T	A/A	T/T	C/C	T/T	A/A	A/A	A/A	G/G	T/T	C/C	A/A	T/T	T/T	C/C	G/G	A/A	T/T	T/T	G/G	G/G	G/G
A07-2106	Gd	G/G	C/T	T/T	A/G	C/T	T/T	T/T	A/A	A/A	A/G	A/A	T/T	T/T	C/T	C/C	A/G	A/A	A/C	A/A	C/T	C/C	G/G	C/C	C/C	A/T	A/G	C/T	A/G	C/T	A/C	C/T	A/G	A/G	A/G	A/G	C/T	C/G	A/T	C/C	G/T	C/C	A/G	A/G	C/T	T/T	G/G	G/G	G/G
A09-0024	Gd	G/G	C/C	T/T	G/G	C/T	C/T	C/T	A/T	A/C	A/G	A/T	T/T	T/T	C/T	C/C	A/G	A/G	A/C	A/A	C/T	C/C	A/G	A/C	C/T	A/T	A/G	C/T	A/G	C/T	A/C	C/T	A/G	A/G	A/G	A/G	C/T	C/G	A/T	C/T	T/T	C/T	A/G	A/A	C/T	T/T	G/G	G/G	G/G
A09-0032	Gd	G/G	C/C	T/T	G/G	C/C	T/T	T/T	A/A	A/A	G/G	A/T	T/T	T/T	T/T	C/C	G/G	A/A	A/A	A/A	C/C	C/C	G/G	C/C	C/C	A/T	NA	T/T	A/A	T/T	C/C	T/T	A/A	A/A	A/A	G/G	T/T	C/C	A/A	T/T	T/T	C/C	G/G	A/A	C/C	T/T	G/G	G/G	G/G
A09-0044	Gd	G/G	C/C	T/T	G/G	C/C	T/T	T/T	A/A	A/A	G/G	A/A	T/T	T/T	T/T	C/C	G/G	A/A	A/A	A/A	C/C	C/C	G/G	C/C	C/C	A/T	G/G	T/T	A/A	T/T	C/C	T/T	A/A	A/A	A/A	G/G	T/T	C/C	A/A	T/T	T/T	C/C	G/G	A/A	T/T	T/T	G/G	G/G	G/G
A09-0053	Gd	G/G	C/T	T/T	A/G	C/T	T/T	C/T	A/T	A/C	A/G	A/T	T/T	T/T	C/T	C/C	A/G	A/G	A/C	A/A	C/T	C/C	A/G	C/C	C/T	A/T	A/G	C/T	A/G	C/T	A/C	C/T	A/G	A/G	A/G	A/G	C/T	C/G	A/A	C/T	G/T	C/C	G/G	A/A	T/T	T/T	G/G	G/G	G/G
A09-0063	Ag	G/G	C/C	T/T	G/G	C/C	T/T	T/T	A/A	A/A	G/G	A/A	T/T	T/T	T/T	C/C	G/G	A/G	A/A	A/A	C/C	C/C	G/G	C/C	C/C	A/T	G/G	T/T	A/A	T/T	C/C	T/T	A/A	A/A	A/A	G/G	T/T	C/G	A/T	T/T	G/T	C/T	A/G	A/A	T/T	T/T	A/G	G/G	G/G
A09-0076	Gd	G/G	C/T	T/T	A/G	C/T	T/T	C/T	A/T	A/C	A/G	A/T	T/T	T/T	C/T	C/C	A/G	A/G	A/C	A/A	C/T	C/C	A/G	C/C	C/T	A/T	A/G	C/T	A/G	C/T	A/C	C/T	A/G	A/G	A/G	A/G	C/T	C/G	A/A	C/T	G/T	C/C	G/G	A/A	T/T	T/T	G/G	G/G	G/G
A09-0085	Gd	G/G	C/C	T/T	G/G	C/C	T/T	T/T	A/A	A/A	G/G	A/A	T/T	T/T	T/T	C/C	G/G	A/A	A/A	A/A	C/C	C/C	G/G	C/C	C/C	A/T	G/G	T/T	A/A	T/T	C/C	T/T	A/A	A/A	A/A	G/G	T/T	C/C	A/A	T/T	T/T	C/C	G/G	A/A	T/T	T/T	G/G	G/G	G/G
A09-0098	Ag	G/G	C/C	T/T	G/G	C/C	T/T	T/T	A/A	A/A	G/G	A/A	T/T	T/T	T/T	C/C	G/G	A/A	A/A	A/A	C/C	C/C	G/G	C/C	C/C	A/T	G/G	T/T	A/A	T/T	C/C	T/T	A/A	A/A	A/A	G/G	T/T	C/C	A/A	T/T	T/T	T/T	G/G	A/G	T/T	T/T	A/G	C/G	A/G
A07-2077	Gd	G/G	C/T	T/T	A/G	C/T	T/T	C/T	A/T	A/C	A/G	A/T	T/T	T/T	C/T	C/C	A/G	A/G	A/C	A/A	C/T	C/C	A/G	C/C	C/T	A/T	A/G	C/T	A/G	C/T	A/C	C/T	A/G	A/G	A/G	A/G	C/T	C/G	A/A	C/T	G/T	C/C	A/G	A/A	C/T	T/T	G/G	G/G	G/G
A07-2087	Gd	G/G	C/C	T/T	G/G	C/C	T/T	T/T	A/A	A/A	G/G	A/A	T/T	T/T	T/T	C/C	G/G	A/A	A/A	A/A	C/C	C/C	G/G	C/C	C/C	A/T	G/G	T/T	A/A	T/T	C/C	T/T	A/A	A/A	A/A	G/G	T/T	C/C	A/A	T/T	T/T	C/C	G/G	A/A	T/T	T/T	G/G	G/G	G/G
A07-2097	Gd	G/G	C/C	T/T	G/G	C/C	T/T	T/T	A/A	A/A	G/G	A/A	T/T	T/T	T/T	C/C	G/G	A/A	A/A	A/A	C/C	C/C	G/G	C/C	C/C	A/T	G/G	T/T	A/A	T/T	C/C	T/T	A/A	A/A	A/A	G/G	T/T	C/C	A/A	T/T	T/T	C/C	G/G	A/A	T/T	T/T	G/G	G/G	G/G
A07-2107	Gd	A/G	T/T	T/T	A/A	T/T	C/T	NA	T/T	C/C	A/A	T/T	T/T	T/T	C/C	C/T	A/G	G/G	C/C	A/A	T/T	C/T	A/A	A/C	T/T	A/T	A/A	C/C	G/G	C/C	A/A	C/C	A/G	G/G	G/G	A/A	C/C	G/G	A/T	C/C	G/T	C/T	G/G	A/A	C/T	T/T	G/G	G/G	G/G
A07-2121	Gd	G/G	C/T	T/T	A/G	C/T	T/T	C/T	A/T	A/C	A/G	A/T	T/T	T/T	C/T	C/C	A/G	A/G	A/C	A/A	C/T	C/C	A/G	C/C	C/T	A/T	A/G	C/T	A/G	C/T	A/C	C/T	A/G	A/G	A/G	A/G	C/T	C/G	A/A	C/T	G/T	C/C	A/G	A/A	C/T	T/T	G/G	G/G	G/G
A07-2131	Gd	G/G	T/T	T/T	A/A	T/T	T/T	C/T	A/T	A/C	A/A	A/T	T/T	T/T	C/C	C/C	A/A	A/G	C/C	A/A	T/T	C/C	A/G	C/C	T/T	A/T	A/A	C/C	G/G	C/C	A/A	C/C	G/G	G/G	G/G	A/A	C/C	G/G	A/T	C/C	G/T	C/C	A/G	A/G	C/T	T/T	G/G	G/G	G/G
A07-2142	Ag	G/G	C/C	T/T	G/G	C/C	T/T	T/T	A/A	A/A	G/G	A/A	T/T	T/T	T/T	C/C	G/G	A/A	A/A	A/A	C/C	C/C	G/G	C/C	C/C	A/T	G/G	T/T	A/A	T/T	C/C	T/T	A/A	A/A	A/A	G/G	T/T	C/C	A/A	T/T	T/T	T/T	G/G	G/G	T/T	T/T	A/A	C/C	A/A
A07-2152	Gd	G/G	C/T	T/T	A/G	C/T	T/T	C/T	A/T	A/C	A/G	A/T	T/T	T/T	C/T	C/C	A/G	A/G	A/C	A/A	C/T	C/C	A/G	C/C	C/T	A/T	A/G	C/T	A/G	C/T	A/C	C/T	A/G	A/G	A/G	A/G	C/T	C/G	A/A	C/C	G/G	C/C	A/A	A/A	C/C	T/T	G/G	G/G	G/G
A07-2164	Gd	G/G	T/T	T/T	A/A	T/T	C/T	C/C	NA	C/C	A/A	T/T	T/T	T/T	C/C	C/C	A/A	G/G	C/C	A/A	T/T	C/C	A/A	A/C	T/T	A/T	A/A	C/C	G/G	C/C	A/A	C/C	G/G	G/G	G/G	A/A	C/C	G/G	A/A	C/C	G/G	C/C	A/A	A/A	C/C	T/T	G/G	G/G	G/G
A07-2184	Gd	G/G	C/T	T/T	A/G	C/T	T/T	C/T	A/T	A/C	A/G	A/T	T/T	T/T	C/T	C/C	A/G	A/G	A/C	A/A	C/T	C/C	A/G	C/C	C/T	A/T	A/G	C/T	A/G	C/T	A/C	C/T	A/G	A/G	A/G	A/G	C/T	C/G	A/A	C/T	G/T	C/C	G/G	A/A	T/T	T/T	G/G	G/G	G/G
A07-2195	Ac	A/G	T/T	T/T	A/A	T/T	C/C	C/C	T/T	C/C	A/A	T/T	T/T	T/T	C/C	C/T	A/G	G/G	C/C	A/A	T/T	C/T	A/A	A/C	T/T	A/T	A/A	C/C	G/G	C/C	A/C	C/T	A/G	A/G	G/G	A/G	C/T	G/G	T/T	C/C	G/T	T/T	A/G	A/A	C/T	T/T	G/G	G/G	G/G
GOUND-0030	Ac	G/G	C/T	T/T	A/G	C/T	C/T	C/T	A/T	A/C	A/G	A/T	T/T	T/T	C/T	C/T	G/G	A/G	A/C	A/A	C/T	C/T	A/G	A/C	C/T	A/T	A/G	C/T	A/G	C/T	A/C	C/T	A/G	A/G	A/G	A/G	C/T	C/C	A/A	T/T	T/T	C/T	A/G	A/G	C/T	T/T	G/G	G/G	G/G
GOUND-0063	Ac	G/G	T/T	T/T	A/A	T/T	C/C	C/C	T/T	C/C	A/A	T/T	T/T	T/T	C/C	C/C	A/A	G/G	C/C	A/A	T/T	C/C	A/A	A/C	T/T	A/T	A/A	C/C	G/G	C/C	A/A	C/C	G/G	G/G	G/G	A/A	C/C	G/G	A/T	T/T	G/T	T/T	G/G	A/G	C/T	T/T	G/G	G/G	G/G
A07-2108	Gd	G/G	C/T	T/T	A/G	C/T	T/T	C/T	A/T	A/C	A/G	A/T	T/T	T/T	C/T	C/C	A/G	A/G	A/C	A/A	C/T	C/C	A/G	C/C	C/T	A/T	A/G	C/T	A/G	C/T	A/C	C/T	A/G	A/G	A/G	A/G	C/T	C/G	A/A	C/T	G/T	C/C	A/G	A/A	C/T	T/T	G/G	G/G	G/G
A07-2132	Gd	G/G	C/T	T/T	A/G	C/T	C/T	C/T	A/T	A/C	A/G	A/T	T/T	T/T	C/T	C/C	A/G	A/G	A/C	A/A	C/T	C/C	A/G	A/C	C/T	A/T	A/G	C/T	A/G	C/T	A/C	C/T	A/G	A/G	A/G	A/G	C/T	C/G	A/A	C/T	G/T	C/C	A/G	A/A	C/T	T/T	G/G	G/G	G/G
A07-2143	Gd	G/G	C/C	T/T	G/G	C/C	T/T	T/T	A/A	A/A	G/G	A/A	T/T	T/T	T/T	C/C	G/G	A/A	A/A	A/A	C/C	C/C	G/G	C/C	C/C	A/T	G/G	T/T	A/A	T/T	C/C	T/T	A/A	A/A	A/A	G/G	T/T	C/C	A/A	C/T	G/T	C/C	A/G	A/A	C/C	T/T	G/G	G/G	G/G
A07-2154	Gd	G/G	C/T	T/T	A/G	C/T	C/T	C/T	A/T	A/C	A/G	A/T	T/T	T/T	C/T	C/C	A/G	A/G	A/C	A/A	C/T	C/C	A/G	A/C	C/T	A/T	A/G	C/T	A/G	C/T	A/C	C/T	A/G	A/G	A/G	A/G	C/T	C/G	A/A	C/T	G/T	C/C	A/G	A/A	C/C	T/T	G/G	G/G	G/G
A07-2165	Ac	G/G	T/T	T/T	A/A	T/T	C/C	C/C	T/T	C/C	A/A	T/T	T/T	T/T	C/C	C/T	A/G	G/G	C/C	A/A	T/T	C/T	A/A	A/C	T/T	A/T	A/A	C/C	G/G	C/C	A/A	C/C	G/G	G/G	G/G	A/A	C/C	G/G	A/A	C/C	G/G	T/T	A/G	A/A	C/T	T/T	G/G	G/G	G/G
A07-2176	Gd	G/G	C/T	T/T	A/G	C/T	T/T	T/T	A/A	A/A	A/G	A/A	T/T	T/T	C/T	C/C	A/G	A/A	A/C	A/A	C/T	C/C	G/G	C/C	C/C	A/T	A/G	C/T	A/G	C/T	A/C	C/T	A/G	A/G	A/G	A/G	C/T	C/G	A/T	C/T	T/T	C/C	G/G	A/G	T/T	T/T	G/G	G/G	G/G
A07-2185	Gd	G/G	C/T	T/T	A/G	C/T	T/T	T/T	A/A	A/A	A/G	A/A	T/T	T/T	C/T	C/C	A/G	A/A	A/C	A/A	C/T	C/C	G/G	C/C	C/C	A/T	A/G	C/T	A/G	C/T	A/C	C/T	A/G	A/G	A/G	A/G	C/T	C/G	A/T	C/T	T/T	C/C	G/G	A/G	T/T	T/T	G/G	G/G	G/G
A07-2196	Gd	G/G	C/T	T/T	A/G	C/T	T/T	C/T	A/T	A/C	A/G	A/T	T/T	T/T	C/T	C/C	A/G	A/G	A/C	A/A	C/T	C/C	A/G	C/C	C/T	A/T	A/G	C/T	A/G	C/T	A/C	C/T	A/G	A/G	A/G	A/G	C/T	C/G	A/A	C/T	G/T	C/C	G/G	A/A	T/T	T/T	G/G	G/G	G/G
GOUND-0035	Ag	G/G	C/C	T/T	G/G	C/C	T/T	T/T	A/A	A/A	G/G	A/A	T/T	T/T	T/T	C/C	G/G	A/A	A/A	A/A	C/C	C/C	G/G	C/C	C/C	A/T	G/G	T/T	A/A	T/T	C/C	T/T	A/A	A/A	A/A	G/G	T/T	C/G	A/T	T/T	G/T	T/T	G/G	A/G	T/T	T/T	G/G	G/G	A/G
A07-2112	Gd	G/G	C/C	T/T	G/G	C/C	T/T	C/T	A/A	A/A	G/G	A/A	T/T	T/T	T/T	C/C	G/G	A/G	A/A	A/A	C/C	C/C	G/G	C/C	C/T	NA	NA	C/T	A/A	C/T	C/C	T/T	A/A	A/A	A/A	G/G	T/T	C/C	A/A	C/T	G/T	C/T	A/A	A/A	C/C	T/T	G/G	G/G	G/G
A07-2123	Gd	G/G	C/T	T/T	A/G	C/T	T/T	C/T	A/T	A/C	A/G	A/T	T/T	T/T	C/T	C/C	A/G	A/G	A/C	A/A	C/T	C/C	A/G	C/C	C/T	A/T	A/G	C/T	A/G	C/T	A/C	C/T	A/G	A/G	A/G	A/G	C/T	C/G	A/A	C/T	G/T	C/C	A/G	A/A	C/T	T/T	G/G	G/G	G/G
A07-2134	Gd	G/G	C/C	T/T	G/G	C/C	T/T	T/T	A/A	A/A	G/G	A/A	T/T	T/T	T/T	C/C	G/G	A/A	A/A	A/A	C/C	C/C	G/G	C/C	C/C	A/T	G/G	T/T	A/A	T/T	C/C	T/T	A/A	A/A	A/A	G/G	T/T	C/C	A/A	T/T	T/T	C/C	G/G	A/A	T/T	T/T	G/G	G/G	G/G
A07-2144	Gd	G/G	C/T	T/T	A/G	C/T	T/T	NA	A/A	A/A	A/G	A/A	T/T	T/T	C/T	C/C	A/G	A/G	A/C	A/A	C/T	C/C	G/G	C/C	C/C	A/T	A/G	C/T	A/G	C/T	C/C	C/T	A/A	A/G	A/G	A/G	C/T	C/C	A/T	C/T	T/T	C/C	G/G	A/G	T/T	T/T	G/G	G/G	G/G
A07-2155	Gd	G/G	C/T	T/T	A/G	C/T	T/T	C/T	A/T	A/C	A/G	A/T	T/T	T/T	C/T	C/C	A/G	A/G	A/C	A/A	C/T	C/C	A/G	C/C	C/T	A/T	A/G	C/T	A/G	C/T	A/C	C/T	A/G	A/G	A/G	A/G	C/T	C/G	A/A	C/T	G/T	C/C	A/G	A/A	C/T	T/T	G/G	G/G	G/G
A07-2167	Gd	G/G	T/T	T/T	A/A	C/T	T/T	T/T	A/A	A/C	A/G	A/T	T/T	T/T	C/T	C/C	A/G	A/A	A/A	A/A	C/T	C/C	A/G	C/C	C/T	A/T	A/A	C/T	A/G	C/T	A/C	C/T	A/G	A/G	A/G	A/G	C/T	C/G	A/A	C/C	G/T	C/C	A/G	A/A	C/T	T/T	G/G	G/G	G/G
A07-2177	Gd	G/G	C/C	T/T	G/G	C/C	T/T	T/T	A/A	A/A	G/G	A/A	T/T	T/T	T/T	C/C	G/G	A/A	A/A	A/A	C/C	C/C	G/G	C/C	C/C	A/T	G/G	T/T	A/A	T/T	C/C	T/T	A/A	A/A	A/A	G/G	T/T	C/C	A/A	C/T	G/T	C/C	A/G	A/A	C/T	T/T	G/G	G/G	G/G
A07-2186	Gd	G/G	T/T	T/T	A/A	T/T	T/T	NA	T/T	C/C	A/A	T/T	T/T	T/T	C/C	C/C	A/A	G/G	C/C	A/A	T/T	C/C	A/A	C/C	T/T	A/T	A/A	C/C	G/G	C/C	A/A	C/C	G/G	G/G	G/G	A/A	C/C	G/G	A/A	C/C	G/G	C/C	A/A	A/A	C/C	T/T	G/G	G/G	G/G
A07-2199	Ag	G/G	C/C	T/T	G/G	C/C	T/T	T/T	A/A	A/A	G/G	A/A	T/T	T/T	T/T	C/C	G/G	A/A	A/A	A/A	C/C	C/C	G/G	C/C	C/C	A/T	G/G	T/T	A/A	T/T	C/C	T/T	A/A	A/A	A/A	G/G	T/T	C/G	A/T	T/T	G/T	T/T	G/G	A/G	T/T	T/T	A/G	C/G	A/G
GOUND-0102	Ac	A/G	C/C	T/T	A/G	C/T	C/T	C/T	A/T	A/C	A/G	A/T	T/T	T/T	C/T	C/T	G/G	A/G	A/C	A/A	C/T	C/C	A/G	C/C	C/T	A/T	A/G	C/T	A/G	C/T	A/C	C/T	A/G	A/G	A/G	A/G	C/T	C/G	A/A	C/C	T/T	C/T	G/G	A/G	C/T	T/T	G/G	G/G	G/G
A07-2113	Gd	G/G	C/T	T/T	A/G	C/T	T/T	C/T	A/T	A/C	A/G	A/T	T/T	T/T	C/T	C/C	A/G	A/G	A/C	A/A	C/T	C/C	A/G	C/C	C/T	A/T	A/G	C/T	A/G	C/T	A/C	C/T	A/G	A/G	A/G	A/G	C/T	C/G	A/A	T/T	G/T	C/C	A/G	A/A	C/T	T/T	G/G	G/G	G/G
A07-2124	Gd	G/G	T/T	T/T	A/A	T/T	C/T	C/C	T/T	C/C	A/A	T/T	T/T	T/T	C/C	C/C	A/A	G/G	C/C	A/A	T/T	C/C	A/A	A/C	T/T	A/T	A/A	C/C	G/G	C/C	A/A	C/C	G/G	G/G	G/G	A/A	C/C	G/G	A/A	C/C	G/G	C/C	A/G	A/A	C/T	T/T	G/G	G/G	G/G
A07-2135	Gd	G/G	C/T	T/T	A/G	C/T	T/T	C/T	A/T	A/C	A/G	A/T	T/T	T/T	C/T	C/C	A/G	A/G	A/C	A/A	C/T	C/C	A/G	C/C	C/T	A/T	A/G	C/T	A/G	C/T	A/C	C/T	A/G	A/G	A/G	A/G	C/T	C/G	A/A	C/C	G/G	C/C	A/A	A/A	C/C	T/T	G/G	G/G	G/G
A07-2145	Gd	G/G	C/T	T/T	A/A	C/T	T/T	T/T	A/A	A/A	A/G	A/A	T/T	T/T	C/T	C/C	A/G	A/A	A/C	A/A	C/T	C/C	G/G	C/C	C/C	A/T	A/G	C/T	A/G	C/T	A/C	C/T	A/G	A/G	A/G	A/G	C/T	C/G	A/T	C/T	T/T	C/C	G/G	A/G	T/T	T/T	G/G	G/G	G/G
A07-2156	Gd	G/G	C/C	T/T	G/G	C/C	T/T	T/T	A/A	A/A	G/G	A/A	T/T	T/T	T/T	C/C	G/G	A/A	A/A	A/A	C/C	C/C	G/G	C/C	C/C	A/T	G/G	T/T	A/A	T/T	C/C	T/T	A/A	A/A	A/A	G/G	T/T	C/C	A/A	C/T	G/T	C/C	A/G	A/A	C/T	T/T	G/G	G/G	G/G
A07-2168	Gd	G/G	T/T	T/T	A/A	T/T	T/T	T/T	A/A	A/A	A/A	A/A	T/T	T/T	C/C	C/C	A/A	A/A	C/C	A/A	T/T	C/C	G/G	C/C	C/C	A/T	A/A	C/C	G/G	C/C	A/A	C/C	G/G	G/G	G/G	A/A	C/C	G/G	T/T	C/C	T/T	C/C	G/G	G/G	T/T	T/T	G/G	G/G	G/G
A07-2187	Gd	G/G	C/T	T/T	A/G	C/T	T/T	C/T	A/T	A/C	A/G	A/T	T/T	T/T	C/T	C/C	A/G	A/G	A/C	A/A	C/T	C/C	A/G	C/C	C/T	A/T	A/G	C/T	A/G	C/T	C/C	C/T	A/G	A/G	A/G	A/G	C/T	C/G	A/A	C/T	G/T	C/C	A/G	A/A	C/T	T/T	G/G	G/G	G/G
A07-2200	Gd	G/G	C/T	T/T	A/G	C/T	T/T	T/T	A/A	A/A	A/G	A/A	T/T	T/T	C/T	C/C	A/G	A/A	A/C	A/A	C/T	C/C	G/G	C/C	C/C	A/T	A/G	C/T	A/G	C/T	A/C	C/T	A/G	A/G	A/G	A/G	C/T	C/G	A/T	C/T	T/T	C/C	G/G	A/G	T/T	T/T	G/G	G/G	G/G
GOUND-0070	Ag	G/G	C/C	T/T	G/G	C/C	T/T	T/T	A/A	A/A	G/G	A/A	T/T	T/T	T/T	C/C	G/G	A/A	A/A	A/A	C/C	C/C	G/G	C/C	C/C	A/T	G/G	T/T	A/A	T/T	C/C	T/T	A/A	A/A	A/A	G/G	T/T	C/G	A/T	T/T	G/T	T/T	G/G	A/G	T/T	T/T	A/A	G/G	A/G
GOUND-0106	Ag	G/G	C/C	T/T	G/G	C/C	T/T	T/T	A/A	A/A	G/G	A/A	T/T	T/T	T/T	C/C	G/G	A/A	A/A	A/A	C/C	C/C	G/G	C/C	C/C	A/T	G/G	T/T	A/A	T/T	C/C	T/T	A/A	A/A	A/A	G/G	T/T	C/C	A/A	T/T	T/T	C/T	A/A	A/A	C/T	T/T	A/A	G/G	G/G
A07-2114	Gd	G/G	C/C	T/T	G/G	C/C	T/T	T/T	A/A	A/A	G/G	A/A	T/T	T/T	T/T	C/C	G/G	A/A	A/A	A/A	C/C	C/C	G/G	C/C	C/C	A/T	G/G	T/T	A/A	T/T	C/C	T/T	A/A	A/A	A/A	G/G	T/T	C/C	A/A	T/T	T/T	C/C	G/G	A/A	T/T	T/T	G/G	G/G	G/G
A07-2125	Gd	G/G	C/T	T/T	A/G	C/T	T/T	T/T	A/A	A/A	A/G	A/A	T/T	T/T	C/T	C/C	A/G	A/A	A/C	A/A	C/T	C/C	G/G	C/C	C/C	A/T	A/G	C/T	A/G	C/T	A/C	C/T	A/G	A/G	A/G	A/G	C/T	C/G	A/T	C/C	G/T	C/C	A/G	A/G	C/T	T/T	G/G	G/G	G/G
A07-2136	Gd	G/G	T/T	T/T	A/A	T/T	T/T	C/C	T/T	C/C	A/A	T/T	T/T	T/T	C/C	C/C	A/A	G/G	C/C	A/A	T/T	C/C	A/A	C/C	T/T	A/T	A/A	C/C	G/G	C/C	A/A	C/C	G/G	G/G	G/G	A/A	C/C	G/G	A/A	C/C	G/G	C/C	A/G	A/A	C/T	T/T	G/G	G/G	G/G
A07-2146	Gd	G/G	C/T	T/T	A/G	C/T	C/T	C/T	A/T	A/C	A/G	A/T	T/T	T/T	C/T	C/C	A/G	A/G	A/C	A/A	C/T	C/C	A/G	A/C	C/T	A/T	A/G	C/T	A/G	C/T	A/C	C/T	A/G	A/G	A/G	A/G	C/T	C/G	A/A	C/T	G/T	C/C	A/G	A/A	C/T	T/T	G/G	G/G	G/G
A07-2158	Gd	G/G	C/C	T/T	G/G	C/C	T/T	C/T	A/A	A/A	G/G	A/A	T/T	T/T	T/T	C/C	G/G	A/A	A/A	A/A	C/C	C/C	G/G	C/C	C/C	A/T	G/G	T/T	A/A	T/T	C/C	T/T	A/A	A/A	A/A	G/G	T/T	C/C	A/A	C/T	G/T	C/C	A/G	A/A	C/T	T/T	G/G	G/G	G/G
A07-2169	Gd	G/G	C/C	T/T	G/G	C/C	T/T	T/T	A/A	A/A	G/G	A/A	T/T	T/T	T/T	C/C	G/G	A/A	A/A	A/A	C/C	C/C	G/G	C/C	C/C	A/T	G/G	T/T	A/A	T/T	C/C	T/T	A/A	A/A	A/A	G/G	T/T	C/C	A/A	T/T	T/T	C/C	G/G	A/A	T/T	T/T	G/G	G/G	G/G
A07-2179	Gd	G/G	C/T	T/T	A/G	C/T	T/T	T/T	A/A	A/A	A/G	A/A	T/T	T/T	C/T	C/C	A/G	A/A	A/C	A/A	C/T	C/C	G/G	C/C	C/C	A/T	A/G	C/T	A/G	C/T	A/C	C/T	A/G	A/G	A/G	A/G	C/T	C/G	A/T	C/T	T/T	C/C	G/G	A/G	T/T	T/T	G/G	G/G	G/G
A07-2188	Gd	G/G	C/T	T/T	A/G	C/T	T/T	C/T	A/T	A/C	A/G	A/T	T/T	T/T	C/T	C/C	A/G	A/G	A/C	A/A	C/T	C/C	A/G	C/C	C/T	A/T	A/G	C/T	A/G	C/T	A/C	C/T	A/G	A/G	A/G	A/G	C/T	C/G	A/A	C/C	G/G	C/C	A/G	A/A	C/T	T/T	G/G	G/G	G/G
A07-2201	Gd	G/G	C/T	T/T	A/G	C/T	T/T	C/T	A/T	A/C	A/G	A/T	T/T	T/T	C/T	C/C	A/G	A/G	A/C	A/A	C/T	C/C	A/G	C/C	C/T	A/T	A/G	C/T	A/G	C/T	A/C	C/T	A/G	A/G	A/G	A/G	C/T	C/G	A/A	C/C	G/G	C/C	A/A	A/A	C/C	T/T	G/G	G/G	G/G
GOUND-0054	Ag	G/G	C/C	T/T	G/G	C/C	T/T	T/T	A/A	A/A	G/G	A/A	T/T	T/T	T/T	C/C	G/G	A/A	A/A	A/A	C/C	C/C	G/G	C/C	C/C	A/T	G/G	T/T	A/A	T/T	C/C	T/T	A/A	A/A	A/A	G/G	T/T	C/G	A/T	T/T	G/T	T/T	G/G	A/G	T/T	T/T	A/G	C/G	A/G
GOUND-0073	Ag	G/G	C/C	T/T	G/G	C/C	T/T	T/T	A/A	A/A	G/G	A/A	T/T	T/T	T/T	C/C	G/G	A/A	A/A	A/A	C/C	C/C	G/G	C/C	C/C	A/T	G/G	T/T	A/A	T/T	C/C	T/T	A/A	A/A	A/A	G/G	T/T	C/C	A/A	T/T	T/T	C/T	A/A	A/A	C/T	C/T	A/G	G/G	G/G
GOUND-0135	Ac	A/G	C/T	T/T	A/A	T/T	C/T	C/C	T/T	C/C	A/A	T/T	T/T	T/T	C/C	C/T	A/G	G/G	C/C	A/A	T/T	C/T	A/A	A/C	T/T	A/T	A/A	C/C	G/G	C/C	A/A	C/C	G/G	G/G	G/G	A/A	C/C	C/G	A/T	C/C	G/G	T/T	A/A	A/A	C/C	T/T	G/G	G/G	G/G
A07-2116	Gd	G/G	C/T	T/T	A/G	C/T	T/T	C/T	A/T	A/C	A/G	A/T	T/T	T/T	C/T	C/C	A/G	A/G	A/C	A/A	C/T	C/C	A/G	C/C	C/T	A/T	A/G	C/T	A/G	C/T	A/C	C/T	A/G	A/G	A/G	A/G	C/T	C/G	A/A	C/T	G/T	C/C	A/A	A/A	C/C	T/T	G/G	G/G	G/G
A07-2126	Gd	G/G	C/T	T/T	A/G	C/T	T/T	C/T	A/T	A/C	A/G	A/T	T/T	T/T	C/T	C/C	A/G	A/G	A/C	A/A	C/T	C/C	A/G	C/C	C/T	A/T	A/G	C/T	A/G	C/T	A/C	C/T	A/G	A/G	A/G	A/G	C/T	C/G	A/A	C/T	G/T	C/C	A/G	A/A	C/C	T/T	G/G	G/G	G/G
A07-2137	Gd	A/G	C/T	T/T	A/G	C/T	C/T	C/T	A/T	A/C	A/G	A/T	T/T	T/T	C/T	C/T	G/G	A/G	A/C	A/A	C/T	C/T	A/G	A/C	C/T	A/T	A/G	C/T	A/G	C/T	A/C	C/T	A/G	A/G	A/G	A/G	C/T	C/G	A/T	C/T	T/T	C/T	G/G	A/A	C/T	T/T	G/G	G/G	G/G
A07-2147	Gd	G/G	C/T	T/T	A/G	C/T	T/T	C/T	A/T	A/C	A/G	A/T	T/T	T/T	C/T	C/C	A/G	A/G	A/C	A/A	C/T	C/C	A/G	C/C	C/T	A/T	A/G	C/T	A/G	C/T	A/C	C/T	A/G	A/G	A/G	A/G	C/T	C/G	A/A	C/C	G/G	C/C	A/A	A/A	C/C	T/T	G/G	G/G	G/G
A07-2159	Gd	G/G	C/T	T/T	A/G	C/T	T/T	C/T	A/T	A/C	A/G	A/T	T/T	T/T	C/T	C/C	A/G	A/G	A/C	A/A	C/T	C/C	A/G	C/C	C/T	A/T	A/G	C/T	A/G	C/T	A/C	C/T	A/G	A/G	A/G	A/G	C/T	C/G	A/A	C/T	G/T	C/C	G/G	A/A	T/T	T/T	G/G	G/G	G/G
A07-2180	Gd	G/G	C/T	T/T	A/G	C/T	T/T	T/T	A/A	A/A	A/G	A/A	T/T	T/T	C/T	C/C	A/G	A/A	A/C	A/A	C/T	C/C	G/G	C/C	C/C	A/T	A/G	C/T	A/G	C/T	A/C	C/T	A/G	A/G	A/G	A/G	C/T	C/G	A/T	C/T	T/T	C/C	G/G	A/G	T/T	T/T	G/G	G/G	G/G
A07-2189	Gd	G/G	C/T	T/T	A/G	C/T	T/T	C/T	A/T	A/C	A/G	A/T	T/T	T/T	C/T	C/C	A/G	A/G	A/C	A/A	C/T	C/C	A/G	C/C	C/T	A/T	A/G	C/T	A/G	C/T	A/C	C/T	A/G	A/G	A/G	A/G	C/T	C/G	A/A	C/T	G/T	C/C	A/G	A/A	C/T	T/T	G/G	G/G	G/G
A07-2202	Gd	G/G	C/T	T/T	A/G	C/T	T/T	C/T	A/T	A/C	A/G	A/T	T/T	T/T	C/T	C/C	A/G	A/G	A/C	A/A	C/T	C/C	A/G	C/C	C/T	A/T	A/G	C/T	A/G	C/T	A/C	C/T	A/G	A/G	A/G	A/G	C/T	C/G	A/A	C/T	G/T	C/C	A/G	A/A	C/T	T/T	G/G	G/G	G/G
GOUND-0074	Ac	A/A	C/T	T/T	A/A	T/T	C/C	C/C	T/T	C/C	A/A	T/T	T/T	T/T	C/C	C/T	A/G	G/G	C/C	A/A	T/T	C/T	A/A	A/C	T/T	A/T	A/A	C/C	G/G	C/C	A/A	C/C	G/G	G/G	G/G	A/A	C/C	G/G	T/T	C/C	G/G	C/C	A/G	G/G	C/C	T/T	G/G	G/G	G/G
GOUND-0140	Ac	A/G	C/T	T/T	A/G	C/T	C/T	C/T	A/T	A/C	A/G	A/T	T/T	T/T	C/T	C/C	A/G	A/G	A/C	A/A	C/T	C/C	A/G	C/C	C/T	A/T	A/G	C/T	A/G	C/T	A/C	C/T	A/G	A/G	A/G	A/G	C/T	C/G	A/T	C/T	G/T	T/T	A/G	A/G	C/T	T/T	G/G	G/G	G/G
A07-2117	Gd	G/G	C/C	T/T	G/G	C/C	T/T	NA	A/A	A/A	G/G	A/A	T/T	T/T	T/T	C/C	G/G	A/A	A/A	A/A	C/C	C/C	G/G	C/C	C/C	A/T	G/G	T/T	A/A	T/T	C/C	T/T	A/A	A/A	A/A	G/G	T/T	C/C	A/A	T/T	T/T	C/C	G/G	A/A	T/T	T/T	G/G	G/G	G/G
A07-2127	Gd	G/G	C/C	T/T	A/G	C/T	T/T	C/T	A/T	A/C	A/G	A/T	T/T	T/T	C/T	C/C	A/G	A/G	A/C	A/A	C/T	C/C	A/G	C/C	C/T	A/T	A/G	T/T	A/G	C/T	A/C	C/T	A/G	A/G	A/G	A/G	C/T	C/G	A/A	C/T	G/T	C/C	G/G	A/A	T/T	T/T	G/G	G/G	G/G
A07-2139	Gd	G/G	C/C	T/T	G/G	C/C	T/T	T/T	A/A	A/A	G/G	A/A	T/T	T/T	T/T	C/C	G/G	A/A	A/A	A/A	C/C	C/C	G/G	C/C	C/C	A/T	G/G	T/T	A/A	T/T	C/C	T/T	A/A	A/A	A/A	G/G	T/T	C/C	A/A	T/T	T/T	C/C	G/G	A/A	T/T	T/T	G/G	G/G	G/G
A07-2149	Gd	A/G	C/T	T/T	A/G	C/T	C/T	C/T	A/T	A/C	A/G	A/T	T/T	T/T	C/T	C/T	G/G	A/G	A/C	A/A	C/T	C/T	A/G	A/C	C/T	A/T	A/G	C/T	A/G	C/T	A/C	C/T	A/G	A/G	A/G	A/G	C/T	C/G	A/T	C/T	T/T	C/T	G/G	A/A	C/T	T/T	G/G	G/G	G/G
A07-2160	Gd	G/G	C/C	T/T	G/G	C/C	T/T	T/T	A/A	A/A	G/G	A/A	T/T	T/T	T/T	C/C	G/G	A/A	A/A	A/A	C/C	C/C	G/G	C/C	C/C	A/T	G/G	T/T	A/A	T/T	C/C	T/T	A/A	A/A	A/A	G/G	T/T	C/C	A/A	T/T	T/T	C/C	G/G	A/A	T/T	T/T	G/G	G/G	G/G
A07-2172	Gd	G/G	C/C	T/T	G/G	C/C	T/T	T/T	A/A	A/A	G/G	A/A	T/T	T/T	T/T	C/C	G/G	A/A	A/A	NA	C/C	C/C	G/G	NA	C/C	A/T	NA	T/T	A/A	T/T	C/C	T/T	A/A	A/A	A/A	G/G	T/T	C/G	A/T	C/C	G/T	C/C	A/G	A/G	C/T	T/T	G/G	G/G	G/G
A07-2181	Gd	G/G	C/T	T/T	A/G	C/T	C/T	C/T	A/T	A/C	A/G	A/T	T/T	T/T	C/T	C/C	A/G	A/G	A/C	A/A	C/T	C/C	A/G	A/C	C/T	A/T	A/G	C/T	A/G	C/T	A/C	C/T	A/G	A/G	A/G	A/G	C/T	C/G	A/A	C/C	G/G	C/C	A/A	A/A	C/C	T/T	G/G	G/G	G/G
A07-2190	Gd	A/G	T/T	T/T	A/G	C/T	C/T	C/T	A/T	A/C	A/G	A/T	T/T	T/T	C/T	C/T	G/G	A/G	A/C	A/A	C/T	C/T	A/G	A/C	C/T	A/T	A/G	T/T	A/G	C/T	A/C	C/T	A/G	A/G	G/G	A/G	C/T	C/G	A/T	C/T	T/T	C/T	G/G	A/A	C/T	T/T	G/G	G/G	G/G
GOUND-0027	Ac	A/A	C/C	T/T	A/A	T/T	C/C	C/C	T/T	C/C	A/A	T/T	T/T	T/T	C/C	C/T	A/G	G/G	C/C	A/A	T/T	C/C	A/A	C/C	T/T	A/T	A/A	C/C	G/G	C/C	A/A	C/C	G/G	G/G	G/G	A/A	C/C	G/G	A/T	C/C	G/G	C/T	A/A	A/A	C/T	C/T	G/G	G/G	G/G
GOUND-0149	Ac	A/G	C/C	T/T	A/G	C/T	C/T	C/T	A/T	A/C	A/G	A/T	T/T	T/T	C/C	C/C	G/G	A/A	A/A	A/A	C/T	C/C	A/G	C/C	C/T	A/T	A/A	C/T	A/G	C/T	A/C	C/T	A/G	A/G	A/G	A/G	C/T	C/G	A/T	T/T	T/T	C/C	G/G	A/A	C/T	T/T	G/G	G/G	G/G
A07-2119	Gd	G/G	C/C	T/T	G/G	C/C	T/T	T/T	A/A	A/A	G/G	A/A	T/T	T/T	T/T	C/C	G/G	A/A	A/A	A/A	C/C	C/C	G/G	C/C	C/C	A/T	G/G	T/T	A/A	T/T	C/C	T/T	A/A	A/A	A/A	G/G	T/T	C/C	A/A	T/T	T/T	C/C	G/G	A/A	T/T	T/T	G/G	G/G	G/G
A07-2130	Ag	G/G	C/C	T/T	G/G	C/C	T/T	T/T	A/A	A/A	G/G	A/A	T/T	T/T	T/T	C/C	G/G	A/A	A/A	A/A	C/C	C/C	G/G	C/C	C/C	A/T	G/G	T/T	A/A	T/T	C/C	T/T	A/A	A/A	A/A	G/G	T/T	C/G	A/T	T/T	G/T	C/T	A/G	A/A	C/T	C/T	A/G	G/G	G/G
A07-2140	Gd	G/G	C/T	T/T	A/G	C/T	C/T	C/T	A/T	A/C	A/G	A/T	T/T	T/T	C/T	C/C	A/G	A/G	A/C	A/A	C/T	C/C	A/G	A/C	C/T	A/T	A/G	C/T	A/G	C/T	A/C	C/T	A/G	A/G	A/G	A/G	C/T	C/G	A/A	C/C	G/G	C/C	A/A	A/A	C/C	T/T	G/G	G/G	G/G
A07-2150	Gd	G/G	C/C	T/T	G/G	C/C	T/T	C/T	A/A	A/A	G/G	A/A	T/T	T/T	T/T	C/C	G/G	A/G	A/A	A/A	C/C	C/C	G/G	C/C	C/C	A/T	G/G	T/T	A/A	T/T	C/C	T/T	A/A	A/A	A/A	G/G	T/T	C/C	A/A	C/T	G/T	C/C	A/G	A/A	C/T	T/T	G/G	G/G	G/G
A07-2162	Gd	G/G	C/T	T/T	A/G	T/T	C/T	C/T	A/T	A/C	A/A	A/T	T/T	T/T	C/C	C/C	A/A	A/G	C/C	A/A	T/T	C/C	A/G	A/C	C/T	A/T	A/A	C/C	G/G	C/C	A/A	C/C	G/G	G/G	G/G	A/A	C/C	G/G	T/T	C/C	T/T	C/T	A/G	A/G	C/T	T/T	G/G	G/G	G/G
A07-2174	Gd	G/G	C/C	T/T	G/G	C/C	T/T	T/T	A/A	A/A	G/G	A/A	T/T	T/T	T/T	C/C	G/G	A/A	A/A	A/A	C/C	C/C	G/G	C/C	C/C	A/T	G/G	T/T	A/A	T/T	C/C	T/T	A/A	A/A	A/A	G/G	T/T	C/C	A/A	C/T	G/T	C/C	A/G	A/A	C/T	T/T	G/G	G/G	G/G
A07-2182	Gd	G/G	C/T	T/T	A/G	C/T	C/T	C/T	A/T	A/C	A/G	A/T	T/T	T/T	C/T	C/C	A/G	A/G	A/C	A/A	C/T	C/C	A/G	A/C	C/T	A/T	A/G	C/T	A/G	C/T	A/C	C/T	A/G	A/G	A/G	A/G	C/T	C/G	A/A	C/T	G/T	C/C	A/G	A/A	C/T	T/T	G/G	G/G	G/G
GOUND-0029	Ac	A/A	T/T	T/T	A/A	T/T	C/C	C/C	T/T	C/C	A/A	T/T	T/T	T/T	C/C	C/T	A/G	G/G	C/C	A/A	T/T	C/T	A/A	A/C	T/T	A/T	A/A	C/C	G/G	C/C	A/A	C/C	G/G	G/G	G/G	A/A	C/C	G/G	A/T	C/T	G/T	T/T	A/G	G/G	C/T	T/T	G/G	G/G	G/G
GOUND-0079	Ac	A/G	C/C	T/T	A/G	C/T	C/T	C/T	A/T	A/C	A/G	A/T	T/T	T/T	C/T	C/T	G/G	A/G	A/C	A/A	C/T	C/T	A/G	A/C	C/T	A/T	NA	T/T	A/G	C/T	A/C	C/T	A/G	A/G	A/G	A/G	C/T	C/C	A/A	C/T	G/T	T/T	A/A	A/A	C/C	T/T	G/G	G/G	G/G
* Ac=Anopheles coluzzii, Ag= Anopheles gambiae, Aa= Anopheles arabiensis, Gd=Goundry
[truncated: 1,399 more columns]
